# Supplementary material for: Transcript shortening via alternative polyadenylation promotes gene expression during fracture healing
Source: Bone Res. 2023 Jan 3;11:5. doi: 10.1038/s41413-022-00236-7 (PMC9810729; doi:10.1038/s41413-022-00236-7)
Supplement: Supplementary file 3 — Elbarbary-Table S1 [file 41413_2022_236_MOESM3_ESM.xls]

## Sheet: Diff_expression_all_comparisons
Table S1: DESeq2 analysis of RNA-seq data (d21 vs d14; 3 biological replicates were analyzed at each timepoint)
Ensembl Number	Gene Symbol	log2 Fold Change (d21 vs d14)	Padj
ENSMUSG00000000001	Gnai3	1.0326	0.0037256
ENSMUSG00000000028	Cdc45	1.89234	5.64458e-07
ENSMUSG00000000031	H19	-4.53247	0.000604813
ENSMUSG00000000037	Scml2	0.802611	0.218469
ENSMUSG00000000056	Narf	2.17123	1.9145e-13
ENSMUSG00000000058	Cav2	-0.739031	0.0707408
ENSMUSG00000000078	Klf6	0.906486	0.0145735
ENSMUSG00000000085	Scmh1	-0.117323	0.734716
ENSMUSG00000000088	Cox5a	-0.909763	6.45446e-06
ENSMUSG00000000093	Tbx2	-1.17325	0.0293318
ENSMUSG00000000094	Tbx4	-1.89571	0.00563664
ENSMUSG00000000120	Ngfr	-0.269232	0.699317
ENSMUSG00000000126	Wnt9a	-1.81318	0.0138442
ENSMUSG00000000127	Fer	-0.85933	0.0074907
ENSMUSG00000000131	Xpo6	0.865326	0.00754176
ENSMUSG00000000134	Tfe3	0.977877	0.00865306
ENSMUSG00000000142	Axin2	0.526864	0.362783
ENSMUSG00000000148	Brat1	0.457595	0.0583784
ENSMUSG00000000149	Gna12	0.00249181	0.992459
ENSMUSG00000000154	Slc22a18	-1.15078	0.0152267
ENSMUSG00000000157	Itgb2l	3.39635	4.48203e-10
ENSMUSG00000000159	Igsf5	-2.48442	0.0700424
ENSMUSG00000000167	Pih1d2	-1.17166	0.105018
ENSMUSG00000000168	Dlat	-0.269849	0.236472
ENSMUSG00000000171	Sdhd	-0.240031	0.254291
ENSMUSG00000000182	Fgf23	1.34246	0.452987
ENSMUSG00000000184	Ccnd2	0.285759	0.255072
ENSMUSG00000000194	Gpr107	-0.339123	0.0478807
ENSMUSG00000000197	Nalcn	-4.15903	0.00150305
ENSMUSG00000000202	Btbd17	-3.59874	0.000463102
ENSMUSG00000000204	Slfn4	4.53089	6.11718e-10
ENSMUSG00000000223	Drp2	-0.217357	0.692773
ENSMUSG00000000244	Tspan32	2.1533	2.72317e-06
ENSMUSG00000000247	Lhx2	0.822116	0.524787
ENSMUSG00000000253	Gmpr	-1.48987	4.36409e-09
ENSMUSG00000000266	Mid2	-0.97325	0.0485114
ENSMUSG00000000275	Trim25	0.927305	0.000252969
ENSMUSG00000000276	Dgke	0.741058	0.0220006
ENSMUSG00000000278	Scpep1	-0.37269	0.0699702
ENSMUSG00000000282	Mnt	0.620311	0.11628
ENSMUSG00000000290	Itgb2	2.25807	2.08516e-06
ENSMUSG00000000295	Hddc2	-1.47065	8.55384e-06
ENSMUSG00000000296	Tpd52l1	-4.14264	4.80714e-08
ENSMUSG00000000301	Pemt	-1.63457	0.000870741
ENSMUSG00000000303	Cdh1	1.74345	0.00106593
ENSMUSG00000000305	Cdh4	-0.0679567	0.941069
ENSMUSG00000000308	Ckmt1	-3.73163	0.0010839
ENSMUSG00000000317	Bcl6b	-1.40064	0.00698879
ENSMUSG00000000318	Clec10a	0.587122	0.0949082
ENSMUSG00000000320	Alox12	2.0937	6.35578e-06
ENSMUSG00000000325	Arvcf	1.41574	0.351804
ENSMUSG00000000339	Rtca	-0.687623	0.0201405
ENSMUSG00000000340	Dbt	-0.00585903	0.984251
ENSMUSG00000000346	Dazap2	0.875887	0.0012165
ENSMUSG00000000355	Mcts1	-0.560436	0.0604336
ENSMUSG00000000359	Rem1	-1.5831	4.37138e-06
ENSMUSG00000000365	Rnf17	-0.517398	0.588133
ENSMUSG00000000374	Trappc10	1.83189	9.71477e-07
ENSMUSG00000000378	Ccm2	0.299489	0.102969
ENSMUSG00000000384	Tbrg4	0.248929	0.328596
ENSMUSG00000000386	Mx1	2.14479	0.000453468
ENSMUSG00000000392	Fap	-1.91114	0.000505245
ENSMUSG00000000399	Ndufa9	-1.05061	1.01968e-05
ENSMUSG00000000402	Egfl6	-0.0187657	0.981582
ENSMUSG00000000409	Lck	1.33441	0.000139921
ENSMUSG00000000416	Cttnbp2	-0.517289	0.483412
ENSMUSG00000000420	Galnt1	0.3839	0.0374257
ENSMUSG00000000439	Mkrn2	-0.262856	0.223751
ENSMUSG00000000440	Pparg	0.941453	0.0090359
ENSMUSG00000000441	Raf1	0.55956	0.0250017
ENSMUSG00000000486	2021-09-01	1.56377	3.18062e-08
ENSMUSG00000000489	Pdgfb	-0.664952	0.13768
ENSMUSG00000000530	Acvrl1	0.495071	0.282921
ENSMUSG00000000531	Grasp	-1.7743	9.63914e-05
ENSMUSG00000000532	Acvr1b	1.25509	0.00739396
ENSMUSG00000000538	Tom1l2	-0.74577	0.0172888
ENSMUSG00000000552	Zfp385a	0.422578	0.279675
ENSMUSG00000000555	Itga5	-0.633832	0.0022664
ENSMUSG00000000561	Wdr77	0.009409	0.97632
ENSMUSG00000000562	Adora3	1.18871	0.0429725
ENSMUSG00000000563	Atp5f1	-0.702208	0.0172815
ENSMUSG00000000567	Sox9	-2.97988	1.27289e-05
ENSMUSG00000000568	Hnrnpd	1.49314	1.59408e-05
ENSMUSG00000000579	Dynlt1c	0.960799	0.141146
ENSMUSG00000000581	C1d	-0.454798	0.0739868
ENSMUSG00000000594	Gm2a	-0.417679	0.0338185
ENSMUSG00000000600	Krit1	1.03813	0.00034603
ENSMUSG00000000605	Clcn4	-0.390869	0.0521955
ENSMUSG00000000617	Grm6	2.34813	0.0256732
ENSMUSG00000000627	Sema4f	1.32544	0.00189532
ENSMUSG00000000628	Hk2	0.796435	0.0653736
ENSMUSG00000000631	Myo18a	-0.338147	0.141294
ENSMUSG00000000673	Haao	1.28017	0.000302906
ENSMUSG00000000682	Cd52	1.57577	0.000408602
ENSMUSG00000000686	Abhd15	0.265879	0.315947
ENSMUSG00000000690	Hoxb6	-0.591632	0.367841
ENSMUSG00000000693	Loxl3	-2.06933	1.01655e-06
ENSMUSG00000000706	Btn1a1	2.79009	0.00229792
ENSMUSG00000000708	Kat2b	0.858288	0.00369177
ENSMUSG00000000711	Rab5b	1.0181	0.0048681
ENSMUSG00000000730	Dnmt3l	2.55496	0.00946648
ENSMUSG00000000732	Icosl	1.43518	9.69603e-08
ENSMUSG00000000738	Spg7	-0.458097	0.0341114
ENSMUSG00000000739	Sult5a1	-2.17508	0.00501908
ENSMUSG00000000740	Rpl13	-0.773748	0.00315463
ENSMUSG00000000743	Chmp1a	-0.311062	0.10288
ENSMUSG00000000751	Rpa1	0.699362	0.0062986
ENSMUSG00000000753	Serpinf1	-2.44674	0.000479951
ENSMUSG00000000759	Tubgcp3	1.35613	3.97754e-05
ENSMUSG00000000776	Polr3d	-1.16387	0.000104082
ENSMUSG00000000782	Tcf7	-1.52783	0.000154239
ENSMUSG00000000787	Ddx3x	1.07127	0.000761867
ENSMUSG00000000791	Il12rb1	-0.325405	0.374493
ENSMUSG00000000794	Kcnn3	-2.12317	0.0608837
ENSMUSG00000000804	Usp32	2.50936	4.82088e-17
ENSMUSG00000000805	Car4	-2.76798	0.00182332
ENSMUSG00000000811	Txnrd3	-0.722866	0.0447747
ENSMUSG00000000817	Fasl	1.6925	0.0175332
ENSMUSG00000000823	Zfp512b	0.152434	0.693197
ENSMUSG00000000826	Dnajc5	0.41168	0.0386327
ENSMUSG00000000827	Tpd52l2	-0.766912	9.56879e-05
ENSMUSG00000000838	Fmr1	1.55107	9.20386e-06
ENSMUSG00000000861	Bcl11a	2.68844	3.60575e-06
ENSMUSG00000000869	Il4	2.32642	0.0046921
ENSMUSG00000000876	Pxmp4	0.0879071	0.734023
ENSMUSG00000000881	Dlg3	-0.920724	0.00154858
ENSMUSG00000000884	Gnb1l	-1.0649	0.000450788
ENSMUSG00000000901	Mmp11	-1.07788	0.0174787
ENSMUSG00000000902	Smarcb1	-0.576747	0.0097076
ENSMUSG00000000903	Vpreb3	1.76647	0.000181794
ENSMUSG00000000915	Hip1r	1.13734	4.83219e-07
ENSMUSG00000000916	Nsun5	-0.158781	0.461828
ENSMUSG00000000934	Top1mt	-1.35016	2.10017e-05
ENSMUSG00000000938	Hoxa10	-1.03117	0.0563815
ENSMUSG00000000942	Hoxa4	-1.05249	0.116796
ENSMUSG00000000957	Mmp14	-2.24299	3.16691e-06
ENSMUSG00000000958	Slc7a7	-0.916938	8.35698e-06
ENSMUSG00000000959	Oxa1l	-0.429105	0.0678803
ENSMUSG00000000976	Heatr6	1.3518	0.000320082
ENSMUSG00000000982	Ccl3	0.825648	0.0439988
ENSMUSG00000000983	Wfdc18	0.895476	0.535896
ENSMUSG00000001014	Icam4	2.21397	0.000320068
ENSMUSG00000001016	Ilf2	-0.151142	0.576607
ENSMUSG00000001017	Chtop	-0.0334515	0.857058
ENSMUSG00000001018	Snapin	-0.0575367	0.801452
ENSMUSG00000001020	S100a4	-1.59524	0.00061262
ENSMUSG00000001021	S100a3	-1.48705	0.0148496
ENSMUSG00000001025	S100a6	-0.317542	0.548125
ENSMUSG00000001027	Scn4a	-1.13385	0.117712
ENSMUSG00000001029	Icam2	-0.473425	0.0802104
ENSMUSG00000001034	Mapk7	0.793412	0.0456444
ENSMUSG00000001036	Epn2	-1.25357	0.0054024
ENSMUSG00000001039	B9d1	-2.47988	0.00011216
ENSMUSG00000001052	Sec24b	0.391896	0.131876
ENSMUSG00000001053	N4bp3	-0.92603	0.0668016
ENSMUSG00000001054	Rmnd5b	0.296578	0.20502
ENSMUSG00000001056	Nhp2	-0.913033	0.0058189
ENSMUSG00000001062	Vps9d1	0.405785	0.17902
ENSMUSG00000001065	Zfp276	0.850739	0.00278129
ENSMUSG00000001082	Mfsd10	0.513639	0.066703
ENSMUSG00000001089	Luzp1	-1.16794	0.00143564
ENSMUSG00000001095	Slc13a2	2.38692	0.0680276
ENSMUSG00000001098	Kctd10	-0.21779	0.379585
ENSMUSG00000001100	Poldip2	-0.995634	1.22602e-05
ENSMUSG00000001105	Ift20	-1.85136	6.88957e-09
ENSMUSG00000001119	Col6a1	-1.98938	0.000441204
ENSMUSG00000001120	Pcbp3	-1.10043	0.00237068
ENSMUSG00000001123	Lgals9	1.12348	1.93222e-05
ENSMUSG00000001127	Araf	-0.220669	0.234268
ENSMUSG00000001128	Cfp	0.452767	0.152494
ENSMUSG00000001131	Timp1	-3.96089	1.64769e-09
ENSMUSG00000001134	Uxt	-0.892555	0.00658357
ENSMUSG00000001138	Cnnm3	0.490506	0.0589973
ENSMUSG00000001143	Lman2l	0.245665	0.336673
ENSMUSG00000001150	Mcm3ap	0.369405	0.122567
ENSMUSG00000001151	Pcnt	1.69383	2.90851e-06
ENSMUSG00000001156	Mxd1	2.77598	7.26373e-09
ENSMUSG00000001157	Gmcl1	0.26151	0.388185
ENSMUSG00000001158	Snrnp27	-0.775138	0.00131585
ENSMUSG00000001166	Oas1c	1.22499	0.00146651
ENSMUSG00000001173	Ocrl	0.79136	0.0310643
ENSMUSG00000001175	Calm1	-0.485858	0.105007
ENSMUSG00000001211	Agpat3	-0.470606	0.0926625
ENSMUSG00000001227	Sema6b	-0.170637	0.686993
ENSMUSG00000001228	Uhrf1	2.03834	1.11826e-08
ENSMUSG00000001229	Dpp9	0.34506	0.332234
ENSMUSG00000001240	Ramp2	-1.67094	0.0003156
ENSMUSG00000001247	Lsr	0.841569	0.153879
ENSMUSG00000001248	Gramd1a	-0.0447179	0.866892
ENSMUSG00000001249	Hpn	1.6251	6.85015e-05
ENSMUSG00000001270	Ckb	-2.17236	3.43662e-06
ENSMUSG00000001280	Sp1	1.2165	2.00671e-05
ENSMUSG00000001281	Itgb7	0.654246	0.0391404
ENSMUSG00000001285	Myg1	-0.67552	0.0189835
ENSMUSG00000001288	Rarg	-0.272783	0.381602
ENSMUSG00000001289	Pfdn5	-1.2387	9.75397e-06
ENSMUSG00000001300	Efnb2	-0.353621	0.511219
ENSMUSG00000001305	Rrp15	-0.258919	0.404172
ENSMUSG00000001313	Rnd2	-1.60045	0.000306061
ENSMUSG00000001323	Srr	-0.494291	0.0428018
ENSMUSG00000001333	Sync	-0.730508	0.339446
ENSMUSG00000001334	Fndc5	-2.81285	4.0841e-06
ENSMUSG00000001348	Acp5	-2.28531	8.31332e-07
ENSMUSG00000001349	Cnn1	-4.13199	2.51849e-05
ENSMUSG00000001366	Fbxo9	1.12989	1.3885e-08
ENSMUSG00000001376	Vps50	0.0655779	0.786385
ENSMUSG00000001380	Hars	0.0954862	0.730689
ENSMUSG00000001383	Zmat2	-0.252668	0.398454
ENSMUSG00000001403	Ube2c	2.11913	1.7163e-08
ENSMUSG00000001415	Smg5	0.0167299	0.93633
ENSMUSG00000001416	Cct3	-0.823548	0.00197863
ENSMUSG00000001418	Glmp	-0.906353	0.000120604
ENSMUSG00000001419	Mef2d	0.493756	0.158218
ENSMUSG00000001420	Tmem79	1.1443	0.0170647
ENSMUSG00000001424	Snd1	-0.964144	1.44432e-07
ENSMUSG00000001435	Col18a1	-2.79712	2.61804e-11
ENSMUSG00000001436	Slc19a1	-0.311072	0.227105
ENSMUSG00000001440	Kpnb1	0.664507	0.0018025
ENSMUSG00000001441	Npepps	1.24365	0.00387701
ENSMUSG00000001444	Tbx21	1.53994	0.00775991
ENSMUSG00000001445	Mrpl10	-0.374242	0.0623699
ENSMUSG00000001467	Cyp51	-0.595874	0.0498668
ENSMUSG00000001472	Tcf25	-0.536174	0.00233962
ENSMUSG00000001473	Tubb6	-2.79275	7.81887e-11
ENSMUSG00000001482	Def8	0.430476	0.0706581
ENSMUSG00000001493	Meox1	-1.94488	0.000858811
ENSMUSG00000001494	Sost	-0.329982	0.283912
ENSMUSG00000001497	Pax9	-1.3129	0.00852105
ENSMUSG00000001504	Irx2	-0.192433	0.81403
ENSMUSG00000001506	Col1a1	-2.11033	0.00166904
ENSMUSG00000001507	Itga3	-0.835243	0.0831079
ENSMUSG00000001508	Sgca	-3.01895	1.54978e-05
ENSMUSG00000001510	Dlx3	-1.635	0.00330579
ENSMUSG00000001517	Foxm1	2.40439	5.31111e-10
ENSMUSG00000001518	Itfg2	-0.435383	0.0928288
ENSMUSG00000001520	Nrip2	-1.60059	0.00137876
ENSMUSG00000001521	Tulp3	-0.9114	0.0255777
ENSMUSG00000001524	Gtf2h4	-0.557022	0.00966568
ENSMUSG00000001525	Tubb5	0.360269	0.0560666
ENSMUSG00000001542	Ell2	-0.550919	0.0379115
ENSMUSG00000001552	Jup	-0.537174	0.101129
ENSMUSG00000001555	Fkbp10	-2.82429	1.6336e-06
ENSMUSG00000001558	Klhl10	-1.11353	0.15159
ENSMUSG00000001569	Nom1	0.205956	0.333025
ENSMUSG00000001576	Ergic1	-0.549514	0.00713322
ENSMUSG00000001583	Tnk1	3.0045	1.45681e-09
ENSMUSG00000001588	Acap1	2.03508	8.18403e-07
ENSMUSG00000001604	Tcea3	-2.50727	0.000174429
ENSMUSG00000001627	Ifrd1	0.310761	0.245149
ENSMUSG00000001630	Stk38l	-0.691967	0.014389
ENSMUSG00000001632	Brpf1	1.49736	2.12805e-05
ENSMUSG00000001642	Akr1b3	-1.22568	2.16565e-05
ENSMUSG00000001656	Hoxc11	-1.26082	0.00214439
ENSMUSG00000001657	Hoxc8	-1.58854	0.00172719
ENSMUSG00000001661	Hoxc6	-0.229105	0.777339
ENSMUSG00000001663	Gstt1	-0.237389	0.550104
ENSMUSG00000001665	Gstt3	-0.401892	0.339446
ENSMUSG00000001666	Ddt	-1.18307	0.000877481
ENSMUSG00000001674	Ddx18	0.266693	0.250135
ENSMUSG00000001687	Ubl3	0.437576	0.131835
ENSMUSG00000001700	Gramd3	-0.792098	0.00391836
ENSMUSG00000001707	Eef1e1	1.22863	8.07423e-06
ENSMUSG00000001729	Akt1	0.329193	0.310394
ENSMUSG00000001739	Cldn15	2.47957	4.85034e-06
ENSMUSG00000001741	Il16	1.5125	5.06559e-05
ENSMUSG00000001750	Tcirg1	-0.705082	1.24908e-05
ENSMUSG00000001751	Naglu	-1.132	6.35513e-05
ENSMUSG00000001755	Coasy	-0.562453	0.00477107
ENSMUSG00000001761	Smo	-1.39771	0.000858611
ENSMUSG00000001763	Tspan33	2.55698	2.292e-08
ENSMUSG00000001767	Crnkl1	0.31247	0.184567
ENSMUSG00000001768	Rin2	-0.896555	0.00150695
ENSMUSG00000001774	Chordc1	-0.0536257	0.859947
ENSMUSG00000001783	Rtcb	-0.650609	0.0144581
ENSMUSG00000001785	Pwp1	0.411738	0.240104
ENSMUSG00000001786	Fbxo7	1.28201	1.91338e-06
ENSMUSG00000001794	Capns1	-0.675522	0.0239136
ENSMUSG00000001802	Lrp3	-1.46022	0.00613079
ENSMUSG00000001827	Folr1	-1.78223	0.11032
ENSMUSG00000001829	Clpb	-0.867014	0.000602542
ENSMUSG00000001833	2021-09-07	0.324406	0.305706
ENSMUSG00000001844	Zdhhc4	0.0935017	0.651569
ENSMUSG00000001847	Rac1	0.105567	0.730771
ENSMUSG00000001855	Nup214	0.325607	0.0901352
ENSMUSG00000001864	Aif1l	-1.72967	0.00894132
ENSMUSG00000001865	Cpa3	1.04292	0.00394201
ENSMUSG00000001870	Ltbp1	-1.00264	0.000557746
ENSMUSG00000001891	Ugp2	-0.32669	0.330089
ENSMUSG00000001909	Trmt1	-0.341261	0.114693
ENSMUSG00000001910	Nacc1	0.523219	0.0498627
ENSMUSG00000001911	Nfix	-0.490844	0.241665
ENSMUSG00000001918	Slc1a5	1.14224	2.78011e-05
ENSMUSG00000001924	Uba1	-0.0505929	0.83211
ENSMUSG00000001930	Vwf	1.4173	8.02446e-05
ENSMUSG00000001942	Siae	-0.0490426	0.875661
ENSMUSG00000001943	Vsig2	-1.0967	0.00642608
ENSMUSG00000001946	Esam	-1.22248	1.08591e-06
ENSMUSG00000001948	Spa17	-1.67809	0.00186306
ENSMUSG00000001962	Fam50a	-0.336426	0.194568
ENSMUSG00000001964	Emd	0.533998	0.0152561
ENSMUSG00000001983	Taco1	0.0706242	0.79101
ENSMUSG00000001986	Gria3	1.70844	0.000911739
ENSMUSG00000001995	Sipa1l2	1.51175	0.000181178
ENSMUSG00000001998	Ap4e1	2.01844	3.05485e-07
ENSMUSG00000001999	Blvra	-0.400537	0.156804
ENSMUSG00000002006	Pdzd4	-1.35232	7.40353e-05
ENSMUSG00000002007	Srpk3	-0.171327	0.765003
ENSMUSG00000002010	Idh3g	-0.761629	0.0110449
ENSMUSG00000002012	Pnck	-0.496519	0.098672
ENSMUSG00000002014	Ssr4	-1.45342	3.96936e-06
ENSMUSG00000002015	Bcap31	-0.0772989	0.724636
ENSMUSG00000002017	Fam98a	-1.25929	5.66326e-07
ENSMUSG00000002020	Ltbp2	-1.36249	0.00112139
ENSMUSG00000002028	Kmt2a	1.07533	0.000109548
ENSMUSG00000002031	Ift46	-1.51934	5.43345e-06
ENSMUSG00000002032	Tmem25	-1.40962	0.0540868
ENSMUSG00000002033	Cd3g	0.810413	0.0380367
ENSMUSG00000002043	Trappc6a	-0.423986	0.0693537
ENSMUSG00000002052	Supt6	0.150325	0.442379
ENSMUSG00000002055	Spag5	2.57477	6.92587e-13
ENSMUSG00000002058	Unc119	1.29938	0.000288131
ENSMUSG00000002059	Rab34	-2.13016	1.76304e-05
ENSMUSG00000002064	Sdf2	-1.07236	0.000353253
ENSMUSG00000002068	Ccne1	2.03461	2.34168e-07
ENSMUSG00000002076	Hsf2bp	-0.742185	0.290256
ENSMUSG00000002083	Bbc3	-0.248911	0.481356
ENSMUSG00000002100	Mybpc3	1.24007	0.0676067
ENSMUSG00000002102	Psmc3	-0.828234	0.00577393
ENSMUSG00000002103	Acp2	-0.413805	0.106311
ENSMUSG00000002104	Rapsn	-1.54586	7.39288e-06
ENSMUSG00000002105	Slc39a13	-1.27155	0.00468411
ENSMUSG00000002107	Celf2	2.34343	5.01327e-07
ENSMUSG00000002108	Nr1h3	-0.0417421	0.894956
ENSMUSG00000002109	Ddb2	0.365893	0.0905536
ENSMUSG00000002111	Spi1	1.16768	0.00805137
ENSMUSG00000002129	Sf3a1	0.210453	0.353651
ENSMUSG00000002147	Stat6	0.707856	0.0139828
ENSMUSG00000002190	Clgn	1.82041	0.0026163
ENSMUSG00000002204	Napsa	1.80493	0.000116162
ENSMUSG00000002205	Vrk3	0.672264	0.00813976
ENSMUSG00000002210	Smg9	0.0330071	0.904297
ENSMUSG00000002221	Paxip1	1.9246	2.55706e-06
ENSMUSG00000002222	Rmnd5a	0.672654	0.000282336
ENSMUSG00000002227	Mov10	0.544541	0.0971975
ENSMUSG00000002228	Ppm1j	-1.85497	1.27096e-06
ENSMUSG00000002233	Rhoc	-2.11097	5.56689e-07
ENSMUSG00000002249	Tead3	-1.23163	0.00901624
ENSMUSG00000002250	Ppard	0.50652	0.214028
ENSMUSG00000002257	Def6	0.996714	0.00440672
ENSMUSG00000002265	Peg3	-1.91731	0.00411424
ENSMUSG00000002266	Zim1	-4.18865	0.0162156
ENSMUSG00000002274	Metrn	-0.494742	0.0625479
ENSMUSG00000002279	Lmf1	-1.41353	8.97853e-07
ENSMUSG00000002280	Narfl	-0.213281	0.30538
ENSMUSG00000002289	Angptl4	-1.86575	0.000555507
ENSMUSG00000002297	Dbf4	2.16273	8.18071e-10
ENSMUSG00000002307	Daxx	0.564158	0.0221893
ENSMUSG00000002308	Cd320	-1.92708	3.15664e-08
ENSMUSG00000002319	Ipo4	-0.754493	0.009119
ENSMUSG00000002320	Tm9sf1	0.680689	0.022784
ENSMUSG00000002324	Rec8	1.55086	6.95489e-06
ENSMUSG00000002325	Irf9	1.64441	3.35035e-07
ENSMUSG00000002326	Gmpr2	-0.700831	0.00767607
ENSMUSG00000002329	Mdp1	-0.981731	0.00016972
ENSMUSG00000002332	Dhrs1	-0.341989	0.156714
ENSMUSG00000002342	Tmem161a	-0.321118	0.0832162
ENSMUSG00000002343	Armc6	-0.794958	0.00302987
ENSMUSG00000002345	Borcs8	-0.408625	0.153288
ENSMUSG00000002346	Slc25a42	1.5223	0.000512978
ENSMUSG00000002365	Snx9	0.422583	0.154298
ENSMUSG00000002372	Ranbp3	0.338362	0.12661
ENSMUSG00000002379	Ndufa11	-1.44278	1.96461e-06
ENSMUSG00000002384	Bmp8b	1.47428	0.20328
ENSMUSG00000002393	Nr2f6	-1.71981	2.50251e-10
ENSMUSG00000002395	Use1	-1.40582	2.10797e-05
ENSMUSG00000002396	Ocel1	-0.182724	0.496385
ENSMUSG00000002409	Dyrk1b	-0.356656	0.255205
ENSMUSG00000002413	Braf	1.48973	0.000138811
ENSMUSG00000002416	Ndufb2	-1.30574	0.00014499
ENSMUSG00000002428	Hltf	0.637949	0.0326598
ENSMUSG00000002455	Prpf6	-0.672206	0.00830918
ENSMUSG00000002458	Rgs19	1.25782	0.00184637
ENSMUSG00000002475	Abhd3	-1.29489	0.118687
ENSMUSG00000002477	Snrpd1	-0.111344	0.774662
ENSMUSG00000002486	Tchp	-0.125942	0.563571
ENSMUSG00000002489	Tiam1	2.43964	1.23646e-06
ENSMUSG00000002496	Tsc2	-0.430388	0.0842056
ENSMUSG00000002500	Rpl3l	-3.55499	6.99501e-06
ENSMUSG00000002504	Slc9a3r2	-1.59687	0.00011731
ENSMUSG00000002524	Puf60	-0.570407	0.00440757
ENSMUSG00000002546	Golga2	-0.178252	0.487437
ENSMUSG00000002550	Uck1	0.183442	0.406397
ENSMUSG00000002565	Scin	-1.43445	0.00234887
ENSMUSG00000002578	Ikzf4	0.324717	0.64944
ENSMUSG00000002580	Mien1	-0.474546	0.0404032
ENSMUSG00000002602	Axl	0.727729	0.00204953
ENSMUSG00000002603	Tgfb1	-0.0251589	0.951575
ENSMUSG00000002608	Ccdc97	0.506114	0.0895198
ENSMUSG00000002617	Zfp40	0.157095	0.64406
ENSMUSG00000002625	Akap8l	-0.467214	0.058182
ENSMUSG00000002635	Pdcd2l	0.283985	0.336734
ENSMUSG00000002658	Gtf2f1	-0.365215	0.188999
ENSMUSG00000002660	Clpp	-1.06388	0.00193521
ENSMUSG00000002661	Alkbh7	-0.66536	0.0193472
ENSMUSG00000002668	Dennd1c	1.76244	2.37193e-06
ENSMUSG00000002679	Med6	0.344079	0.216457
ENSMUSG00000002688	Prkd1	-1.40321	0.0243475
ENSMUSG00000002699	Lcp2	1.33629	0.00152056
ENSMUSG00000002718	Cse1l	0.713739	0.004257
ENSMUSG00000002728	Naa20	-0.378103	0.106213
ENSMUSG00000002731	Prkra	-0.573386	0.0235586
ENSMUSG00000002732	Fkbp7	-2.65364	2.41987e-06
ENSMUSG00000002733	Plekha3	0.101895	0.779176
ENSMUSG00000002741	Ykt6	-0.945007	2.25139e-07
ENSMUSG00000002748	Baz1b	1.04819	0.000177893
ENSMUSG00000002763	Pex6	-0.525829	0.0189575
ENSMUSG00000002767	Mrpl2	-0.60399	0.00331004
ENSMUSG00000002768	Mea1	-0.885203	0.00140174
ENSMUSG00000002769	Gnmt	-0.483676	0.366085
ENSMUSG00000002771	Grin2d	-1.5571	0.00210266
ENSMUSG00000002778	Kdelr1	-1.2208	2.0345e-12
ENSMUSG00000002781	Tmem143	0.0150773	0.964763
ENSMUSG00000002791	Pdxk-ps	-2.22899	0.0794012
ENSMUSG00000002797	Ggct	-0.0882497	0.816873
ENSMUSG00000002799	Jag2	-0.334637	0.501634
ENSMUSG00000002803	Btbd6	-1.32087	4.33081e-06
ENSMUSG00000002804	Nudt14	-1.10447	0.000232954
ENSMUSG00000002808	Epdr1	-0.580066	0.120062
ENSMUSG00000002812	Flii	0.536393	0.038308
ENSMUSG00000002814	Top3a	0.247903	0.267394
ENSMUSG00000002820	Atg4d	1.23167	3.44797e-07
ENSMUSG00000002825	Qtrt1	-0.61229	0.0148452
ENSMUSG00000002831	Plin4	0.827228	0.309746
ENSMUSG00000002833	Hdgfl2	-0.0716176	0.735865
ENSMUSG00000002835	Chaf1a	1.51514	2.12718e-07
ENSMUSG00000002844	Adprh	0.330113	0.256012
ENSMUSG00000002845	Tmem39a	-0.119417	0.680823
ENSMUSG00000002846	Timmdc1	-0.821153	0.00119726
ENSMUSG00000002847	Pla1a	-1.05416	0.00357565
ENSMUSG00000002870	Mcm2	2.23481	2.70783e-09
ENSMUSG00000002871	Tpra1	0.760457	0.0203927
ENSMUSG00000002881	Nab1	0.327053	0.388063
ENSMUSG00000002885	Adgre5	0.491136	0.0429489
ENSMUSG00000002897	Il17ra	2.01615	1.22542e-06
ENSMUSG00000002900	Lamb1	-2.03689	2.72012e-07
ENSMUSG00000002908	Kcnn1	-2.54975	2.62789e-05
ENSMUSG00000002910	Arrdc2	0.253233	0.372663
ENSMUSG00000002944	Cd36	1.46405	0.000450173
ENSMUSG00000002948	Map2k7	0.216169	0.41467
ENSMUSG00000002949	Timm44	-0.780148	0.00102947
ENSMUSG00000002957	Ap2a2	0.221945	0.290716
ENSMUSG00000002963	Pnkp	1.30075	0.00111295
ENSMUSG00000002968	Med25	-0.498171	0.15061
ENSMUSG00000002980	Bcam	-2.08516	2.62789e-05
ENSMUSG00000002981	Clptm1	-0.438318	0.00880592
ENSMUSG00000002983	Relb	-0.377391	0.157237
ENSMUSG00000002984	Tomm40	-0.491886	0.015332
ENSMUSG00000002985	Apoe	-0.565864	0.17158
ENSMUSG00000002992	Apoc2	0.508064	0.283602
ENSMUSG00000002996	Hbp1	-0.00200932	0.992496
ENSMUSG00000002997	Prkar2b	2.3354	7.81684e-10
ENSMUSG00000003031	Cdkn1b	1.51849	6.31658e-09
ENSMUSG00000003032	Klf4	-0.116015	0.802992
ENSMUSG00000003033	Ap1m1	0.527947	0.0335165
ENSMUSG00000003037	Rab8a	0.288534	0.315446
ENSMUSG00000003038	Hmgn2	1.55388	0.000130977
ENSMUSG00000003039	Fam32a	0.339504	0.269063
ENSMUSG00000003062	Stard3nl	-0.484233	0.0263769
ENSMUSG00000003068	Stk11	0.488517	0.00970224
ENSMUSG00000003070	Efna2	-1.31037	0.0611009
ENSMUSG00000003072	Atp5d	-1.24961	1.17128e-07
ENSMUSG00000003099	Ppp5c	0.62659	0.0387299
ENSMUSG00000003119	Cdk12	1.63054	3.46899e-08
ENSMUSG00000003123	Lipe	1.24288	0.000236531
ENSMUSG00000003131	Pafah1b2	-0.14699	0.519063
ENSMUSG00000003134	Tbc1d8	3.10984	6.02241e-09
ENSMUSG00000003135	Cnot11	-0.266891	0.264076
ENSMUSG00000003153	Slc2a3	2.94269	4.98354e-08
ENSMUSG00000003154	Foxj2	-0.0521987	0.835087
ENSMUSG00000003161	Sri	0.766043	0.0198448
ENSMUSG00000003166	Dgcr2	-0.292829	0.126138
ENSMUSG00000003178	NA	-0.177611	0.648337
ENSMUSG00000003184	Irf3	-0.388184	0.0713221
ENSMUSG00000003190	Bcl2l12	0.0224985	0.951575
ENSMUSG00000003198	Zfp959	0.31741	0.435311
ENSMUSG00000003199	Mpnd	-1.27775	2.08739e-08
ENSMUSG00000003200	Sh3gl1	-0.431124	0.0143742
ENSMUSG00000003206	Ebi3	1.98188	2.37364e-06
ENSMUSG00000003208	Yju2	-0.343075	0.159463
ENSMUSG00000003226	Ranbp2	1.37439	2.10463e-07
ENSMUSG00000003227	Edar	1.08235	0.191677
ENSMUSG00000003228	Grk5	0.535338	0.0759217
ENSMUSG00000003233	Dvl3	1.2717	0.00972113
ENSMUSG00000003234	Abcf3	-0.521132	0.0168359
ENSMUSG00000003235	Eif2b5	-1.04306	0.000178573
ENSMUSG00000003269	Cyth2	-0.0615844	0.819782
ENSMUSG00000003273	Car11	-1.47075	0.0111601
ENSMUSG00000003282	Plag1	2.86555	0.00377308
ENSMUSG00000003283	Hck	1.24429	0.00534483
ENSMUSG00000003299	Mrpl4	-0.55282	0.00549058
ENSMUSG00000003308	Keap1	-0.216827	0.263129
ENSMUSG00000003309	Ap1m2	1.93614	0.0399388
ENSMUSG00000003316	Glg1	-0.336595	0.0970776
ENSMUSG00000003341	Atp8b3	3.3033	0.0719471
ENSMUSG00000003344	Btbd2	-0.484783	0.0367469
ENSMUSG00000003345	Csnk1g2	-0.22213	0.274191
ENSMUSG00000003346	Abhd17a	-0.392316	0.0787886
ENSMUSG00000003348	Mob3a	1.0836	0.00112764
ENSMUSG00000003352	Cacnb3	-2.07495	4.16957e-05
ENSMUSG00000003355	Fkbp11	-3.55794	2.09825e-18
ENSMUSG00000003360	Ddx23	0.00356774	0.987448
ENSMUSG00000003363	Pld3	0.0529566	0.869092
ENSMUSG00000003378	Grik5	-0.777029	0.035762
ENSMUSG00000003379	Cd79a	1.64725	0.00155392
ENSMUSG00000003380	Rabac1	-1.64488	3.78371e-08
ENSMUSG00000003382	Etv3	1.04481	0.0220821
ENSMUSG00000003402	Prkcsh	-0.968765	7.54068e-07
ENSMUSG00000003411	Rab3b	-0.0133263	0.988029
ENSMUSG00000003418	St8sia6	-0.42857	0.40313
ENSMUSG00000003420	Fcgrt	-1.55054	0.000208014
ENSMUSG00000003421	Nosip	-0.237622	0.242134
ENSMUSG00000003423	Pih1d1	-0.799919	0.000607474
ENSMUSG00000003429	Rps11	-0.426718	0.105947
ENSMUSG00000003435	Supt5	-0.224941	0.285797
ENSMUSG00000003437	Paf1	-0.517713	0.0296669
ENSMUSG00000003438	Timm50	-0.625343	0.00496154
ENSMUSG00000003444	Med29	-1.60196	3.88656e-07
ENSMUSG00000003452	Bicd1	1.26025	0.038642
ENSMUSG00000003458	Ncstn	0.948983	0.0404229
ENSMUSG00000003464	Pex19	-0.141233	0.521548
ENSMUSG00000003469	Phyhip	2.44402	1.33326e-05
ENSMUSG00000003476	Crhr2	-2.63338	0.00109739
ENSMUSG00000003477	Inmt	-1.93462	0.0885329
ENSMUSG00000003484	Cyp4f18	1.46612	4.36383e-05
ENSMUSG00000003500	Impdh1	-0.200951	0.489216
ENSMUSG00000003518	Dusp3	-0.576816	0.00382206
ENSMUSG00000003526	Prodh	0.922518	0.00287114
ENSMUSG00000003527	Ess2	-0.160217	0.480422
ENSMUSG00000003528	Slc25a1	-0.314231	0.295576
ENSMUSG00000003531	Dgcr6	-1.53074	9.15115e-08
ENSMUSG00000003534	Ddr1	-0.34593	0.3331
ENSMUSG00000003541	Ier3	-0.325672	0.370435
ENSMUSG00000003545	Fosb	-1.11245	0.11443
ENSMUSG00000003546	Klc4	-0.650952	0.00429934
ENSMUSG00000003549	Ercc1	-1.36473	2.19375e-06
ENSMUSG00000003559	As3mt	-0.856043	0.00342246
ENSMUSG00000003573	Homer3	-0.662435	0.00413387
ENSMUSG00000003575	Crtc1	-0.0363873	0.933835
ENSMUSG00000003581	Rnf215	-0.515865	0.0636994
ENSMUSG00000003585	Sec14l2	0.942342	0.00172719
ENSMUSG00000003604	Aven	-0.683228	0.0190997
ENSMUSG00000003617	Cp	-1.35301	0.002072
ENSMUSG00000003623	Crot	-0.0453539	0.879217
ENSMUSG00000003644	Rps6ka1	2.43796	3.37449e-07
ENSMUSG00000003660	Snrnp200	0.456149	0.00721407
ENSMUSG00000003662	Ciao1	-0.274244	0.219739
ENSMUSG00000003665	Has1	-1.13693	0.371705
ENSMUSG00000003680	Taf6l	0.633163	0.00635712
ENSMUSG00000003721	Insig2	-1.03963	0.00170125
ENSMUSG00000003731	Kpna6	0.0844907	0.746219
ENSMUSG00000003746	Man1a	1.48618	2.4049e-06
ENSMUSG00000003752	Itpkc	-0.741535	0.0179936
ENSMUSG00000003762	Coq8b	-0.468641	0.0797604
ENSMUSG00000003778	Brd8	1.10404	2.74829e-07
ENSMUSG00000003779	Kif20a	2.13307	2.57885e-09
ENSMUSG00000003808	Farsa	0.468754	0.0358182
ENSMUSG00000003809	Gcdh	0.0692536	0.811934
ENSMUSG00000003810	Mast2	0.0086754	0.976216
ENSMUSG00000003812	Dnase2a	0.0481888	0.857685
ENSMUSG00000003813	Rad23a	1.36629	7.39288e-06
ENSMUSG00000003814	Calr	-0.89273	0.00327308
ENSMUSG00000003824	Syce2	0.972882	0.00025655
ENSMUSG00000003847	Nfat5	0.0985175	0.64577
ENSMUSG00000003848	Nob1	-0.338066	0.0948911
ENSMUSG00000003849	Nqo1	0.378849	0.324035
ENSMUSG00000003863	Ppfia3	-1.22988	0.111579
ENSMUSG00000003865	Gys1	-0.298168	0.445768
ENSMUSG00000003868	Ruvbl2	0.440583	0.093258
ENSMUSG00000003872	Lin7b	-0.912522	0.154502
ENSMUSG00000003873	Bax	-0.650558	0.000166436
ENSMUSG00000003882	Il7r	2.20782	5.973e-06
ENSMUSG00000003923	Tfam	0.00314251	0.989709
ENSMUSG00000003929	Zfp81	1.00202	0.000332505
ENSMUSG00000003934	Efnb3	0.458465	0.442336
ENSMUSG00000003948	Mmd	0.514131	0.0203445
ENSMUSG00000003949	Hlf	0.205022	0.682741
ENSMUSG00000003955	Fam162a	-1.44242	2.93677e-07
ENSMUSG00000003970	Rpl8	-0.692464	0.00675194
ENSMUSG00000003992	Ssbp2	0.960004	4.88174e-06
ENSMUSG00000004018	Fancl	0.673496	0.00226006
ENSMUSG00000004031	Brinp2	1.19929	0.120394
ENSMUSG00000004032	Gstm5	-0.923532	0.0275948
ENSMUSG00000004035	Gstm7	-1.71543	4.05411e-05
ENSMUSG00000004040	Stat3	0.491898	0.151854
ENSMUSG00000004043	Stat5a	0.939844	0.00166365
ENSMUSG00000004044	Cavin1	-1.58316	1.59071e-07
ENSMUSG00000004054	Map3k11	0.352715	0.185801
ENSMUSG00000004056	Akt2	-0.1893	0.464414
ENSMUSG00000004069	Dnaja3	-0.352647	0.0815252
ENSMUSG00000004070	Hmox2	-0.895539	0.00214824
ENSMUSG00000004071	Cdip1	-0.236664	0.480422
ENSMUSG00000004085	Map3k20	-0.869115	0.00382797
ENSMUSG00000004096	Cwc15	-0.592851	0.0139385
ENSMUSG00000004098	Col5a3	-0.892352	0.0488884
ENSMUSG00000004099	Dnmt1	1.82327	1.26861e-07
ENSMUSG00000004100	Ppan	-0.18559	0.407977
ENSMUSG00000004105	Angptl2	-2.2977	5.78094e-05
ENSMUSG00000004110	Cacna1e	2.62631	5.51433e-10
ENSMUSG00000004113	Cacna1b	1.26778	0.2397
ENSMUSG00000004127	Trmt10a	0.0382128	0.908585
ENSMUSG00000004151	Etv1	-1.31417	0.0602586
ENSMUSG00000004187	Kifc2	-0.440876	0.270143
ENSMUSG00000004207	Psap	0.322123	0.108858
ENSMUSG00000004221	Ikbkg	0.244213	0.356961
ENSMUSG00000004233	Wars2	-0.415648	0.154298
ENSMUSG00000004263	Atn1	0.233765	0.644581
ENSMUSG00000004264	Phb2	0.180542	0.470021
ENSMUSG00000004266	Ptpn6	1.7325	1.01561e-06
ENSMUSG00000004267	Eno2	-1.0788	0.051215
ENSMUSG00000004268	Emg1	-0.161211	0.516771
ENSMUSG00000004270	Lpcat3	0.799496	0.000174169
ENSMUSG00000004285	Atp6v1f	-1.18096	2.79791e-06
ENSMUSG00000004317	Clcn5	-0.712674	0.00286809
ENSMUSG00000004319	Clcn3	2.87649	1.91986e-18
ENSMUSG00000004328	Hif3a	1.59364	0.00551238
ENSMUSG00000004347	Pde1c	-0.33223	0.675204
ENSMUSG00000004356	Utp20	0.317455	0.330601
ENSMUSG00000004359	Spic	1.09721	0.000279344
ENSMUSG00000004360	9330159F19Rik	-1.87937	0.0325707
ENSMUSG00000004364	Cul3	0.26927	0.349138
ENSMUSG00000004371	Il11	-1.78229	0.0900523
ENSMUSG00000004383	Large1	-1.87228	3.39952e-05
ENSMUSG00000004393	Ddx56	-0.681637	0.00731117
ENSMUSG00000004394	Tmed4	-0.108083	0.58725
ENSMUSG00000004415	Col26a1	-3.08194	0.000180082
ENSMUSG00000004446	Bid	1.64229	5.72358e-06
ENSMUSG00000004451	Ralb	-0.373735	0.212145
ENSMUSG00000004455	Ppp1cc	0.753819	0.000221066
ENSMUSG00000004460	Dnajb11	-0.345235	0.169178
ENSMUSG00000004462	Tbccd1	1.32194	3.12784e-08
ENSMUSG00000004473	Clec11a	-2.18079	1.25769e-05
ENSMUSG00000004500	Zfp324	-0.313947	0.163672
ENSMUSG00000004508	Gab2	0.329258	0.247673
ENSMUSG00000004530	Coro1c	-0.447425	0.0139506
ENSMUSG00000004535	Tax1bp1	0.567891	0.0153497
ENSMUSG00000004552	Ctse	2.86786	1.80254e-07
ENSMUSG00000004558	Ndrg2	-2.50838	0.000213534
ENSMUSG00000004561	Mettl17	0.118078	0.664566
ENSMUSG00000004562	Arhgef40	-0.582902	0.211933
ENSMUSG00000004565	Pnpla6	0.173066	0.525239
ENSMUSG00000004567	Mcoln1	-0.486553	0.0487274
ENSMUSG00000004568	Arhgef18	1.05705	5.48534e-05
ENSMUSG00000004591	Pkn2	1.42525	1.61749e-10
ENSMUSG00000004609	Cd33	2.9234	2.24436e-09
ENSMUSG00000004610	Etfb	-0.803623	0.0103693
ENSMUSG00000004612	Nkg7	1.77985	0.00113554
ENSMUSG00000004626	Stxbp2	1.16878	0.001008
ENSMUSG00000004631	Sgce	-1.2718	0.00174923
ENSMUSG00000004633	Chn2	-0.041305	0.913493
ENSMUSG00000004637	Wwox	-0.401958	0.282339
ENSMUSG00000004642	Slbp	1.89943	2.3999e-10
ENSMUSG00000004655	Aqp1	0.663923	0.0331948
ENSMUSG00000004661	Arid3b	1.63526	2.25008e-09
ENSMUSG00000004665	Cnn2	-0.409143	0.230065
ENSMUSG00000004667	Polr2e	-0.987551	0.000549491
ENSMUSG00000004668	Abca13	5.00843	1.19059e-12
ENSMUSG00000004677	Myo9b	0.213463	0.324119
ENSMUSG00000004698	Hdac9	1.05831	0.00310026
ENSMUSG00000004707	Ly9	1.43041	1.77017e-06
ENSMUSG00000004709	Cd244a	0.40929	0.376623
ENSMUSG00000004730	Adgre1	1.21279	3.79432e-07
ENSMUSG00000004748	Mtfp1	-0.302042	0.392466
ENSMUSG00000004768	Rab23	-0.175155	0.568274
ENSMUSG00000004771	Rab11a	-0.0675621	0.832529
ENSMUSG00000004788	Eif2b2	-0.782129	0.000513553
ENSMUSG00000004789	Dlst	-0.0157659	0.931951
ENSMUSG00000004791	Pgf	-2.29499	5.60075e-07
ENSMUSG00000004798	Ulk2	-0.465959	0.019505
ENSMUSG00000004814	Ccl24	-0.930632	0.105263
ENSMUSG00000004815	Dgkq	0.300023	0.423832
ENSMUSG00000004837	Grap	-0.314515	0.516486
ENSMUSG00000004843	Chmp2b	0.00947313	0.977739
ENSMUSG00000004846	Plod3	-0.428746	0.166237
ENSMUSG00000004849	Ap1s1	-1.03064	4.43547e-05
ENSMUSG00000004864	Mapk13	2.60243	7.36613e-08
ENSMUSG00000004865	Srpk1	0.496196	0.0366345
ENSMUSG00000004880	Lbr	2.1588	3.31391e-09
ENSMUSG00000004885	Crabp2	-4.04353	3.27439e-08
ENSMUSG00000004891	Nes	-2.62273	2.08105e-05
ENSMUSG00000004892	Bcan	-2.63119	9.72582e-05
ENSMUSG00000004895	Prcc	-0.352456	0.0918695
ENSMUSG00000004896	Rrnad1	0.592326	0.0189047
ENSMUSG00000004897	Hdgf	0.563328	0.0044544
ENSMUSG00000004929	Thop1	-0.824513	0.00268542
ENSMUSG00000004931	Apba3	-0.254631	0.441023
ENSMUSG00000004933	Matk	-0.739093	6.82598e-05
ENSMUSG00000004934	Pias4	0.0523453	0.859087
ENSMUSG00000004936	Map2k1	0.81957	0.0314579
ENSMUSG00000004937	Sgta	-1.01037	2.87159e-06
ENSMUSG00000004939	Nmrk2	-3.48636	3.19654e-05
ENSMUSG00000004945	Tmem242	-1.13776	2.22196e-05
ENSMUSG00000004947	Dtx2	-0.134514	0.59081
ENSMUSG00000004951	Hspb1	-2.87469	9.12319e-05
ENSMUSG00000004952	Rasa4	-0.55474	0.004257
ENSMUSG00000004961	Syt5	-1.34974	0.0777615
ENSMUSG00000004980	Hnrnpa2b1	0.908635	0.000116318
ENSMUSG00000004994	Ccdc130	-0.162955	0.482318
ENSMUSG00000004996	Mri1	-0.218951	0.29243
ENSMUSG00000005034	Prkacb	0.403998	0.0510206
ENSMUSG00000005043	Sgsh	-0.345051	0.229217
ENSMUSG00000005045	Chd5	-0.343048	0.65688
ENSMUSG00000005054	Cstb	-1.12929	3.68754e-05
ENSMUSG00000005057	Sh2b2	0.59158	0.0782115
ENSMUSG00000005069	Pex5	0.150746	0.595698
ENSMUSG00000005078	Jkamp	-0.759838	0.000469756
ENSMUSG00000005087	Cd44	0.435738	0.238621
ENSMUSG00000005102	Eif2ak4	0.257468	0.425934
ENSMUSG00000005103	Wdr1	-0.00351055	0.992404
ENSMUSG00000005107	Slc2a9	1.16358	0.00380579
ENSMUSG00000005124	Ccn4	-1.33296	0.013442
ENSMUSG00000005125	Ndrg1	-0.076299	0.75028
ENSMUSG00000005131	4930550C14Rik	-0.764797	0.192324
ENSMUSG00000005142	Man2b1	0.679897	0.00529177
ENSMUSG00000005148	Klf5	2.25459	0.0011945
ENSMUSG00000005150	Wdr83	-0.216299	0.41986
ENSMUSG00000005161	Prdx2	0.654881	0.0479818
ENSMUSG00000005198	Polr2a	0.848176	0.00332151
ENSMUSG00000005204	Senp3	-0.147767	0.439198
ENSMUSG00000005220	Corin	-1.12132	0.28619
ENSMUSG00000005225	Plekha8	-0.886166	0.00965097
ENSMUSG00000005233	Spc25	1.50258	5.06559e-05
ENSMUSG00000005237	Dnah2	0.366017	0.3741
ENSMUSG00000005262	Ufd1	0.0951621	0.663445
ENSMUSG00000005267	Zfp287	-0.688169	0.169408
ENSMUSG00000005299	Letm1	-0.671164	0.000284949
ENSMUSG00000005312	Ubqln1	-0.0258594	0.91765
ENSMUSG00000005320	Fgfr4	-2.1795	0.0790077
ENSMUSG00000005338	Cadm3	-0.473561	0.288942
ENSMUSG00000005339	Fcer1a	2.0544	0.000128179
ENSMUSG00000005354	Txn2	-0.630907	0.00119926
ENSMUSG00000005360	Slc1a3	-0.404841	0.411217
ENSMUSG00000005362	Crbn	0.279707	0.322596
ENSMUSG00000005364	Il5ra	2.85901	0.0018676
ENSMUSG00000005370	Msh6	1.33397	1.87638e-05
ENSMUSG00000005371	Fbxo11	0.54572	0.0614761
ENSMUSG00000005373	Mlxipl	-1.24909	0.111487
ENSMUSG00000005374	Tbl2	-0.569103	0.00132988
ENSMUSG00000005378	Bud23	0.0729071	0.763266
ENSMUSG00000005397	Nid1	-0.344733	0.474577
ENSMUSG00000005410	Mcm5	1.60119	2.81821e-06
ENSMUSG00000005413	Hmox1	0.777598	0.140726
ENSMUSG00000005417	Mprip	-0.601176	0.022784
ENSMUSG00000005442	Cic	0.894787	0.00274214
ENSMUSG00000005447	Pafah1b3	-0.0221017	0.959199
ENSMUSG00000005465	Il27ra	1.34117	0.000605667
ENSMUSG00000005469	Prkaca	-0.255444	0.280015
ENSMUSG00000005470	Asf1b	2.53428	8.46908e-11
ENSMUSG00000005474	Myl10	-1.64522	0.00322669
ENSMUSG00000005481	Ddx39	0.861991	0.00225196
ENSMUSG00000005483	Dnajb1	0.480144	0.0277607
ENSMUSG00000005501	Usp40	-0.823125	0.000560792
ENSMUSG00000005505	Kbtbd4	0.109411	0.630256
ENSMUSG00000005506	Celf1	0.906916	0.000155411
ENSMUSG00000005510	Ndufs3	-1.49229	1.7694e-06
ENSMUSG00000005514	Por	0.766746	0.0149142
ENSMUSG00000005533	Igf1r	0.940903	0.00466547
ENSMUSG00000005534	Insr	0.848251	0.00239347
ENSMUSG00000005540	Fcer2a	1.36886	0.0901089
ENSMUSG00000005553	Atp4a	1.56424	0.0225011
ENSMUSG00000005566	Trim28	-0.0612506	0.79671
ENSMUSG00000005575	Ube2m	-0.132278	0.538246
ENSMUSG00000005580	Adcy9	1.16355	0.00275055
ENSMUSG00000005583	Mef2c	-1.19299	1.02318e-05
ENSMUSG00000005609	Ctr9	-0.184652	0.471022
ENSMUSG00000005610	Eif4g2	0.219145	0.361457
ENSMUSG00000005611	Mrvi1	1.64979	0.000106274
ENSMUSG00000005615	Pcyt1a	0.731024	3.97611e-06
ENSMUSG00000005621	Zfp592	0.89632	1.96217e-06
ENSMUSG00000005625	Psmd4	-0.530037	0.0774198
ENSMUSG00000005628	Tmod4	-3.47206	2.01618e-05
ENSMUSG00000005656	Snx6	-0.0422251	0.889521
ENSMUSG00000005667	Mthfd2	0.30022	0.251064
ENSMUSG00000005672	Kit	2.17063	1.05065e-08
ENSMUSG00000005674	Tomm40l	-0.764748	0.00014554
ENSMUSG00000005681	Apoa2	-1.95948	0.0551581
ENSMUSG00000005682	Pan2	0.53576	0.0102609
ENSMUSG00000005683	Cs	0.201387	0.358721
ENSMUSG00000005686	Ampd3	2.84641	1.26161e-10
ENSMUSG00000005687	Bcas2	0.168297	0.383404
ENSMUSG00000005696	Sh2d1a	0.383005	0.65602
ENSMUSG00000005698	Ctcf	1.40895	2.17948e-07
ENSMUSG00000005699	Pard6a	-0.479401	0.0569107
ENSMUSG00000005716	Pvalb	-3.9785	0.00125443
ENSMUSG00000005718	Tfap4	0.816196	0.0452248
ENSMUSG00000005732	Ranbp1	0.233407	0.840364
ENSMUSG00000005763	Cd247	0.175901	0.725986
ENSMUSG00000005774	Rfx5	1.17877	0.00204247
ENSMUSG00000005779	Psmb4	-0.79137	0.00905546
ENSMUSG00000005800	Mmp8	3.39367	1.36764e-08
ENSMUSG00000005802	Slc30a4	-1.02688	0.014819
ENSMUSG00000005803	Sqor	1.18949	0.00638924
ENSMUSG00000005804	Bloc1s6	0.297267	0.285284
ENSMUSG00000005813	Metap1	-0.0247303	0.917835
ENSMUSG00000005823	Gpr108	-0.351313	0.177818
ENSMUSG00000005824	Tnfsf14	2.19092	4.73879e-05
ENSMUSG00000005846	Rsl1d1	-0.481216	0.0259543
ENSMUSG00000005864	Cnga2	-3.40849	0.0134881
ENSMUSG00000005871	Apc	1.05784	0.000971564
ENSMUSG00000005873	Reep5	-0.671381	0.00444513
ENSMUSG00000005881	Ergic3	-1.21571	4.37138e-06
ENSMUSG00000005882	Uqcc1	-0.644528	0.000865817
ENSMUSG00000005883	Spo11	1.22846	0.133943
ENSMUSG00000005886	Ncoa2	1.87215	3.73002e-05
ENSMUSG00000005893	Nr2c2	1.03505	6.8003e-07
ENSMUSG00000005897	Nr2c1	-0.25374	0.403499
ENSMUSG00000005899	Smpd4	0.856653	4.09837e-05
ENSMUSG00000005907	Pex1	0.567567	0.0393708
ENSMUSG00000005936	Kctd20	0.99711	0.00134636
ENSMUSG00000005947	Itgae	0.399636	0.648209
ENSMUSG00000005949	Ctns	0.907485	0.0205294
ENSMUSG00000005950	P2rx5	-2.04453	3.98261e-06
ENSMUSG00000005951	Shpk	-0.323816	0.419575
ENSMUSG00000005952	Trpv1	1.13741	0.525423
ENSMUSG00000005958	Ephb3	-2.48205	3.23055e-05
ENSMUSG00000005968	Tuft1	0.073219	0.833333
ENSMUSG00000005973	Rcn1	-2.29147	1.42309e-09
ENSMUSG00000005981	Trap1	-0.107953	0.55793
ENSMUSG00000005982	Naa60	0.574121	0.0467307
ENSMUSG00000005983	1700037C18Rik	-1.01001	0.00121136
ENSMUSG00000005986	Ankrd13d	1.3152	5.01694e-06
ENSMUSG00000006005	Tpr	0.566956	0.0086065
ENSMUSG00000006010	Odr4	-0.491668	0.0204912
ENSMUSG00000006014	Prg4	-2.6602	7.83594e-06
ENSMUSG00000006019	Dhx34	-0.49925	0.0419627
ENSMUSG00000006021	Kptn	-0.508979	0.0309214
ENSMUSG00000006024	Napa	-0.339439	0.185188
ENSMUSG00000006050	Sra1	-1.16614	6.18391e-06
ENSMUSG00000006057	Atp5g1	-1.54067	5.71e-08
ENSMUSG00000006058	Snf8	-0.393337	0.0590168
ENSMUSG00000006095	Tbcb	-0.81374	0.00293907
ENSMUSG00000006127	Inpp5k	0.387058	0.0485576
ENSMUSG00000006134	Crkl	1.73488	6.18855e-05
ENSMUSG00000006154	Eps8l1	0.918844	0.171344
ENSMUSG00000006169	Clint1	0.866746	0.00918475
ENSMUSG00000006179	Prss16	2.96836	5.27904e-07
ENSMUSG00000006191	Cdkal1	-0.572548	0.0392457
ENSMUSG00000006205	Htra1	-2.81143	5.21871e-10
ENSMUSG00000006215	Zbtb17	-0.0291035	0.901553
ENSMUSG00000006216	Clcnkb	-1.7939	0.027499
ENSMUSG00000006218	Fam131c	-2.3028	0.00226422
ENSMUSG00000006219	Fblim1	-0.765576	0.0396674
ENSMUSG00000006221	Hspb7	-4.11726	1.80048e-07
ENSMUSG00000006235	Epor	2.25532	9.84807e-06
ENSMUSG00000006241	Ccdc159	-0.915172	0.153087
ENSMUSG00000006262	Mob1b	0.977203	0.00232764
ENSMUSG00000006273	Atp6v1b2	-0.467743	0.0300221
ENSMUSG00000006276	Eps15l1	0.473299	0.0343945
ENSMUSG00000006281	Tep1	0.169917	0.35441
ENSMUSG00000006288	Ttc5	-0.0262132	0.906075
ENSMUSG00000006289	Osgep	-0.629443	0.0117986
ENSMUSG00000006299	Aamp	-0.709313	0.000390226
ENSMUSG00000006301	Tmbim1	-1.23582	1.84709e-05
ENSMUSG00000006304	Arpc2	0.549645	0.131446
ENSMUSG00000006307	Kmt2b	0.826906	0.00133637
ENSMUSG00000006310	Zbtb32	0.626403	0.399839
ENSMUSG00000006313	Upk1a	-0.551923	0.389931
ENSMUSG00000006315	Tmem147	-1.29975	8.21882e-07
ENSMUSG00000006333	Rps9	-0.225425	0.354837
ENSMUSG00000006335	Tfpt	-0.491125	0.0585217
ENSMUSG00000006342	Susd2	-0.0246702	0.945893
ENSMUSG00000006344	Ggt5	-0.402547	0.0349249
ENSMUSG00000006345	Ggt1	2.93105	0.000568961
ENSMUSG00000006356	Crip2	-1.29619	0.00378593
ENSMUSG00000006360	Crip1	-1.07891	0.00109812
ENSMUSG00000006362	Cbfa2t3	0.892879	0.010113
ENSMUSG00000006369	Fbln1	-2.25234	4.67314e-07
ENSMUSG00000006373	Pgrmc1	-1.03334	8.13192e-05
ENSMUSG00000006378	Gcat	-1.58501	0.000645155
ENSMUSG00000006386	Tek	-0.810566	0.0133662
ENSMUSG00000006389	Mpl	2.74799	5.05026e-05
ENSMUSG00000006390	Elovl1	-0.502972	0.0297202
ENSMUSG00000006392	Med8	0.333642	0.143535
ENSMUSG00000006395	Hyi	-1.40031	8.16809e-05
ENSMUSG00000006398	Cdc20	1.53381	2.41406e-06
ENSMUSG00000006403	Adamts4	-1.94385	4.18698e-05
ENSMUSG00000006411	Nectin4	1.20336	0.0213395
ENSMUSG00000006412	Pfdn2	-0.28724	0.111143
ENSMUSG00000006418	Rnf114	0.459214	0.0966851
ENSMUSG00000006423	C330007P06Rik	1.1686	0.000278508
ENSMUSG00000006435	Neurl1a	-2.01568	2.46343e-07
ENSMUSG00000006442	Srm	-1.03867	1.99057e-08
ENSMUSG00000006445	Epha2	-0.382386	0.451656
ENSMUSG00000006456	Rbm14	0.911163	0.00410329
ENSMUSG00000006457	Actn3	-3.74488	0.00476357
ENSMUSG00000006462	A530013C23Rik	-2.9004	9.85032e-05
ENSMUSG00000006463	Zdhhc24	0.814212	0.0248915
ENSMUSG00000006464	Bbs1	-0.221625	0.594852
ENSMUSG00000006471	Ndor1	0.356878	0.101607
ENSMUSG00000006476	Nsmf	-1.34846	4.85715e-05
ENSMUSG00000006494	Pdk1	0.239275	0.212477
ENSMUSG00000006498	Ptbp1	0.819426	0.00645976
ENSMUSG00000006517	Mvd	-0.42353	0.266274
ENSMUSG00000006519	Cyba	1.0052	0.00443509
ENSMUSG00000006526	Tmem110	-0.908166	1.40995e-07
ENSMUSG00000006527	Sfmbt1	0.463677	0.0236124
ENSMUSG00000006538	Ihh	-5.17208	2.04935e-26
ENSMUSG00000006542	Prkag3	-3.50683	6.61471e-05
ENSMUSG00000006546	Cryba2	-7.3494	0.0999611
ENSMUSG00000006567	Atp7b	3.22891	1.38106e-06
ENSMUSG00000006574	Slc4a1	3.12492	2.38779e-08
ENSMUSG00000006575	Rundc3a	-1.4721	0.00358516
ENSMUSG00000006576	Slc4a3	-1.50035	0.00168603
ENSMUSG00000006585	Cdt1	1.42616	2.02416e-06
ENSMUSG00000006586	Runx1t1	-0.595291	0.248892
ENSMUSG00000006587	Snai3	-1.26759	0.0611009
ENSMUSG00000006589	Aprt	-0.539594	0.134743
ENSMUSG00000006599	Gtf2h1	0.0518616	0.829339
ENSMUSG00000006611	Hfe	-0.17697	0.443909
ENSMUSG00000006638	Abhd1	-0.25117	0.533025
ENSMUSG00000006641	Slc5a6	0.330991	0.284602
ENSMUSG00000006642	Tcf23	-1.42875	0.151408
ENSMUSG00000006651	Aplp1	-2.59388	6.47623e-08
ENSMUSG00000006673	Qrich1	0.590001	0.00126206
ENSMUSG00000006675	P4htm	-1.13863	0.00916478
ENSMUSG00000006676	Usp19	0.434053	0.0927483
ENSMUSG00000006678	Pola1	1.94183	3.4182e-07
ENSMUSG00000006699	Cdc42	0.301651	0.339022
ENSMUSG00000006705	Pknox1	1.04701	1.38594e-05
ENSMUSG00000006711	D130043K22Rik	4.39811	0.0716304
ENSMUSG00000006715	Gmnn	1.51956	3.85592e-07
ENSMUSG00000006717	Acot13	-1.50653	1.71183e-05
ENSMUSG00000006720	Zfp184	0.014922	0.978057
ENSMUSG00000006724	Cyp27b1	-0.0126623	0.991145
ENSMUSG00000006728	Cdk4	-0.327046	0.106643
ENSMUSG00000006731	B4galnt1	0.748239	0.021167
ENSMUSG00000006732	Mettl1	-0.841323	0.00153003
ENSMUSG00000006736	Tspan31	-1.21173	1.18067e-08
ENSMUSG00000006740	Kif5b	1.04233	0.00184646
ENSMUSG00000006763	Saal1	-0.478734	0.145716
ENSMUSG00000006782	Cnp	0.539605	0.0288018
ENSMUSG00000006784	Ttc25	-1.44645	0.189969
ENSMUSG00000006800	Sulf2	-0.0605181	0.827747
ENSMUSG00000006818	Sod2	-0.468004	0.00845747
ENSMUSG00000006850	Tmco6	0.990035	0.000561169
ENSMUSG00000006906	Stambp	0.0601065	0.818033
ENSMUSG00000006920	Ezh1	0.70922	0.00353646
ENSMUSG00000006930	Hap1	0.0637783	0.912849
ENSMUSG00000006931	P3h4	-2.89423	1.18861e-07
ENSMUSG00000006932	Ctnnb1	-0.812653	0.0027891
ENSMUSG00000006941	Eif1b	-0.347933	0.14638
ENSMUSG00000006948	Klk4	-3.95575	1.55301e-05
ENSMUSG00000006958	Chrd	-1.50088	0.0109748
ENSMUSG00000006998	Psmd2	-0.416362	0.0759452
ENSMUSG00000007029	Vars	0.894002	0.000832577
ENSMUSG00000007030	Vwa7	-1.61268	0.0309552
ENSMUSG00000007033	Hspa1l	-3.21541	0.000243808
ENSMUSG00000007034	Slc44a4	0.308093	0.730996
ENSMUSG00000007035	Msh5	1.93205	3.54294e-08
ENSMUSG00000007036	Abhd16a	0.54089	0.0431126
ENSMUSG00000007038	Neu1	0.585854	0.0775133
ENSMUSG00000007039	Ddah2	-1.78099	9.30367e-06
ENSMUSG00000007041	Clic1	-0.0418678	0.920947
ENSMUSG00000007050	Lsm2	0.144861	0.5703
ENSMUSG00000007080	Pole	1.68542	3.5013e-16
ENSMUSG00000007097	Atp1a2	-2.92087	0.000461305
ENSMUSG00000007122	Casq1	-3.67507	0.00890437
ENSMUSG00000007207	Stx1a	-1.23081	0.00292594
ENSMUSG00000007216	Zfp775	-0.951199	0.00349598
ENSMUSG00000007279	Scube2	-1.46181	0.0328441
ENSMUSG00000007338	Mrpl49	0.125039	0.629575
ENSMUSG00000007379	Dennd2c	1.18336	3.57674e-07
ENSMUSG00000007411	Mark3	-0.148005	0.445942
ENSMUSG00000007415	Gatad1	0.183279	0.484354
ENSMUSG00000007458	M6pr	0.625045	0.03841
ENSMUSG00000007476	Lrrc8a	-1.10617	4.42604e-05
ENSMUSG00000007480	Mc5r	3.85845	0.0161503
ENSMUSG00000007564	Ppp2r1a	-0.364879	0.0413103
ENSMUSG00000007570	Fance	-0.546737	0.0486408
ENSMUSG00000007589	Tinf2	0.757108	4.92174e-05
ENSMUSG00000007591	Tssk4	0.20763	0.662127
ENSMUSG00000007594	Hapln4	-2.39668	0.000136663
ENSMUSG00000007603	Dus3l	-0.0677552	0.826716
ENSMUSG00000007610	Gtpbp3	0.0696794	0.845432
ENSMUSG00000007613	Tgfbr1	-0.20019	0.565473
ENSMUSG00000007617	Homer1	0.272013	0.586348
ENSMUSG00000007646	Rad51c	0.926723	0.0051547
ENSMUSG00000007655	Cav1	-1.01429	0.0935461
ENSMUSG00000007656	Arpp19	-0.851998	0.00395422
ENSMUSG00000007659	Bcl2l1	1.61297	4.4296e-08
ENSMUSG00000007670	Khsrp	1.25077	0.000345995
ENSMUSG00000007682	Dio2	0.68642	0.232539
ENSMUSG00000007721	Ccdc124	-1.29841	2.99353e-05
ENSMUSG00000007739	Cct4	-0.337698	0.224703
ENSMUSG00000007777	0610009B22Rik	0.024557	0.953471
ENSMUSG00000007783	Cpt1c	-1.78834	0.000110989
ENSMUSG00000007805	Twist2	-1.03107	0.14737
ENSMUSG00000007812	Zfp655	0.687331	0.0119323
ENSMUSG00000007815	Rhoa	0.131806	0.642079
ENSMUSG00000007817	Zmiz1	0.671423	0.0290679
ENSMUSG00000007827	Ankrd26	2.10213	2.77421e-09
ENSMUSG00000007833	Aldh16a1	0.00505452	0.98445
ENSMUSG00000007836	Hnrnpa0	-0.0851914	0.716593
ENSMUSG00000007837	Prrg2	-0.599911	0.0030929
ENSMUSG00000007850	Hnrnph1	0.757576	0.00111332
ENSMUSG00000007867	Ift43	-1.9763	1.78866e-05
ENSMUSG00000007872	Id3	-1.61829	0.00228686
ENSMUSG00000007877	Tcap	-3.61611	0.00329268
ENSMUSG00000007880	Arid1a	1.64565	6.60994e-06
ENSMUSG00000007888	Crlf1	-3.05917	1.95554e-05
ENSMUSG00000007891	Ctsd	-0.622397	0.0465553
ENSMUSG00000007892	Rplp1	-1.06212	0.000193884
ENSMUSG00000007908	Hmgcll1	-0.408801	0.418823
ENSMUSG00000007950	Abhd8	-0.948377	0.000623244
ENSMUSG00000007987	Ift22	-1.12734	0.000119042
ENSMUSG00000007989	Fzd3	-1.51746	0.00847374
ENSMUSG00000008028	1700008O03Rik	-0.0904188	0.943538
ENSMUSG00000008035	Mid1ip1	1.08872	0.00475352
ENSMUSG00000008036	Ap2s1	-0.948	0.000146604
ENSMUSG00000008090	Fgfrl1	-0.206265	0.666469
ENSMUSG00000008129	4930432K21Rik	-0.633085	0.337942
ENSMUSG00000008136	Fhl2	-0.917797	0.0104042
ENSMUSG00000008140	Emc10	-0.77069	0.000123534
ENSMUSG00000008153	Clstn3	1.75628	0.000458671
ENSMUSG00000008167	Fbxw9	-1.11856	8.4641e-05
ENSMUSG00000008193	Spib	2.73268	2.51725e-09
ENSMUSG00000008200	Fnbp4	1.23246	3.27751e-05
ENSMUSG00000008206	Cers4	-0.733842	0.0877829
ENSMUSG00000008226	Scrn3	1.28079	1.48918e-07
ENSMUSG00000008301	Phax	-0.897939	0.0022664
ENSMUSG00000008305	Tle1	-0.656843	0.0373894
ENSMUSG00000008307	1700109H08Rik	0.632778	0.256862
ENSMUSG00000008318	Relt	2.20338	1.17094e-08
ENSMUSG00000008333	Snrpb2	-0.118337	0.698853
ENSMUSG00000008348	Ubc	-1.0022	5.79333e-06
ENSMUSG00000008373	Prpf31	-0.159957	0.548108
ENSMUSG00000008384	Sertad1	-1.13266	0.000777417
ENSMUSG00000008393	Carhsp1	0.939562	3.10566e-05
ENSMUSG00000008398	Elk3	-0.769943	9.46699e-05
ENSMUSG00000008429	Herpud2	0.503245	0.108092
ENSMUSG00000008435	Rdh13	-0.350122	0.150053
ENSMUSG00000008450	Nutf2	-0.754707	0.000342541
ENSMUSG00000008475	Arpc5	0.594103	0.0952836
ENSMUSG00000008496	Pou2f2	1.57941	1.5724e-07
ENSMUSG00000008540	Mgst1	2.02448	1.1062e-05
ENSMUSG00000008575	Nfib	-1.59174	0.000682483
ENSMUSG00000008601	Rab25	-0.423169	0.564608
ENSMUSG00000008604	Ubqln4	0.0353686	0.906334
ENSMUSG00000008658	Rbfox1	-2.81585	0.00135843
ENSMUSG00000008668	Rps18	-0.404162	0.0880469
ENSMUSG00000008682	Rpl10	-0.876189	0.00602009
ENSMUSG00000008683	Rps15a	-0.865273	0.00747158
ENSMUSG00000008690	Ncaph2	0.199702	0.348592
ENSMUSG00000008730	Hipk1	1.62264	1.79461e-08
ENSMUSG00000008734	Gprc5b	-1.19448	0.0198448
ENSMUSG00000008763	Man1a2	-0.268569	0.219807
ENSMUSG00000008822	Acyp1	-0.131603	0.697471
ENSMUSG00000008843	Cldn13	1.74371	0.00031567
ENSMUSG00000008845	Cd163	0.910626	0.0167512
ENSMUSG00000008855	Hdac5	-0.72653	0.00153845
ENSMUSG00000008859	Rala	-0.66571	0.0030562
ENSMUSG00000008874	Clec3a	-4.29959	5.78612e-08
ENSMUSG00000008892	Vdac3	-0.756531	0.0053374
ENSMUSG00000008958	Vps72	0.121971	0.664166
ENSMUSG00000008976	Gabpa	1.14412	0.000378838
ENSMUSG00000008999	Bmp7	-1.63505	0.000245159
ENSMUSG00000009013	Dynll1	-0.3887	0.0482895
ENSMUSG00000009030	Pdcl	0.88357	0.00389593
ENSMUSG00000009035	Tmem184b	-0.419943	0.116269
ENSMUSG00000009073	Nf2	-0.00893399	0.974772
ENSMUSG00000009076	Zmat5	-1.10069	0.000622838
ENSMUSG00000009079	Ewsr1	0.489044	0.0208039
ENSMUSG00000009090	Ap1b1	0.698219	0.00459814
ENSMUSG00000009092	Derl3	0.841024	0.129383
ENSMUSG00000009097	Tbx1	-2.67052	0.00464378
ENSMUSG00000009108	Gnat2	-1.05607	0.102101
ENSMUSG00000009112	Bcl2l13	1.2351	6.6686e-07
ENSMUSG00000009145	Dqx1	1.17192	0.000559562
ENSMUSG00000009185	Ccl8	-0.929474	0.00197728
ENSMUSG00000009207	Lnpk	1.23109	0.0001457
ENSMUSG00000009210	Prr29	-3.73698	0.000273894
ENSMUSG00000009214	Mymk	-3.1918	0.0100776
ENSMUSG00000009246	Trpm5	0.335846	0.834316
ENSMUSG00000009248	Ascl2	0.132739	0.915401
ENSMUSG00000009281	Rarres2	-0.104754	0.879189
ENSMUSG00000009291	Pttg1ip	-0.0267364	0.89371
ENSMUSG00000009292	Trpm2	2.42278	1.10583e-08
ENSMUSG00000009293	Ube2g2	-0.348644	0.102223
ENSMUSG00000009350	Mpo	2.32053	0.000108775
ENSMUSG00000009376	Met	0.371258	0.396534
ENSMUSG00000009378	Slc16a12	1.80514	0.10246
ENSMUSG00000009394	Syn2	-0.994715	0.21435
ENSMUSG00000009406	Elk1	0.327094	0.364964
ENSMUSG00000009418	Nav1	-0.498125	0.0803222
ENSMUSG00000009470	Tnpo1	0.729629	0.0143369
ENSMUSG00000009471	Myod1	-2.84882	0.0174763
ENSMUSG00000009487	Otog	-1.27775	0.104473
ENSMUSG00000009535	Rnmt	0.0243484	0.924133
ENSMUSG00000009545	Kcnq1	-1.97865	0.00122314
ENSMUSG00000009549	Srp14	-0.493217	0.0222998
ENSMUSG00000009555	Cdk9	0.479731	0.0597356
ENSMUSG00000009563	Tor2a	-0.910976	0.000296733
ENSMUSG00000009566	Fpgs	-0.382729	0.220399
ENSMUSG00000009569	Mrtfb	-0.110017	0.714614
ENSMUSG00000009575	Cbx5	1.24653	1.98754e-11
ENSMUSG00000009585	Apobec3	1.7626	1.47905e-05
ENSMUSG00000009614	Sardh	-2.04471	6.04427e-07
ENSMUSG00000009621	Vav2	-0.177345	0.663207
ENSMUSG00000009628	Tex15	3.59242	2.43084e-07
ENSMUSG00000009630	Ppp2cb	0.216909	0.504227
ENSMUSG00000009633	G0s2	1.06338	2.61758e-05
ENSMUSG00000009640	Dmap1	-0.637488	0.00528255
ENSMUSG00000009647	Mcu	1.04494	0.00160938
ENSMUSG00000009654	Oit3	-0.515983	0.289307
ENSMUSG00000009681	Bcr	0.933379	0.00430518
ENSMUSG00000009687	Fxyd5	-1.08531	0.00144247
ENSMUSG00000009731	Kcnd1	-0.463705	0.16868
ENSMUSG00000009733	Tfcp2	-0.332565	0.458348
ENSMUSG00000009739	Pou6f1	-0.660436	0.173322
ENSMUSG00000009741	Ubp1	1.45601	1.14723e-05
ENSMUSG00000009772	Nuak2	1.61959	6.07217e-06
ENSMUSG00000009828	Ick	-1.06939	0.00705755
ENSMUSG00000009863	Sdhb	-1.16936	7.79683e-09
ENSMUSG00000009876	Cox4i2	-2.93263	1.54883e-12
ENSMUSG00000009894	Snap47	-1.62211	2.82956e-05
ENSMUSG00000009905	Kdsr	-0.257682	0.32182
ENSMUSG00000009907	Vps4b	0.442613	0.168888
ENSMUSG00000009927	Rps25	-0.654052	0.0354858
ENSMUSG00000009941	Nxf2	0.486298	0.545667
ENSMUSG00000009995	Taz	-0.290637	0.135577
ENSMUSG00000010021	Kif19a	0.256706	0.629156
ENSMUSG00000010025	Aldh3a2	1.04391	0.000712827
ENSMUSG00000010044	Zmynd10	-0.315554	0.783728
ENSMUSG00000010045	Tmem115	-0.946433	2.79449e-07
ENSMUSG00000010047	Hyal2	-1.05841	0.00475582
ENSMUSG00000010048	Ifrd2	1.60657	1.77454e-05
ENSMUSG00000010051	Hyal1	0.232086	0.669286
ENSMUSG00000010054	Tusc2	0.11679	0.694666
ENSMUSG00000010057	Nprl2	-0.723717	0.00170271
ENSMUSG00000010064	Slc38a3	-2.8507	0.000966221
ENSMUSG00000010066	Cacna2d2	1.92923	0.0960652
ENSMUSG00000010067	Rassf1	-0.680288	0.000870741
ENSMUSG00000010086	Rnf112	-5.69428	0.000214372
ENSMUSG00000010095	Slc3a2	0.599326	0.00174971
ENSMUSG00000010097	Nxf1	0.238194	0.184584
ENSMUSG00000010110	Stx5a	-0.965675	0.000727568
ENSMUSG00000010122	Slc47a1	-1.31271	0.017011
ENSMUSG00000010142	Tnfrsf13b	2.00877	1.64701e-07
ENSMUSG00000010154	Spire2	1.48901	0.0293738
ENSMUSG00000010175	Prox1	-1.63456	0.208838
ENSMUSG00000010205	Raver1	0.618802	0.065974
ENSMUSG00000010277	2610507B11Rik	0.378316	0.0970776
ENSMUSG00000010290	AI597479	0.199386	0.46463
ENSMUSG00000010307	Tmem86a	-0.837731	0.00688651
ENSMUSG00000010342	Tex14	0.323586	0.698497
ENSMUSG00000010358	Ifi35	-0.0741687	0.805465
ENSMUSG00000010362	Rdm1	-0.371028	0.252886
ENSMUSG00000010376	Nedd8	-0.94577	0.0010082
ENSMUSG00000010392	Gosr1	0.698306	0.0349088
ENSMUSG00000010406	Mrpl52	-1.832	1.10608e-07
ENSMUSG00000010453	Kansl3	-0.0492771	0.844104
ENSMUSG00000010461	Eya4	-0.777546	0.251973
ENSMUSG00000010476	Ebf3	0.27467	0.529872
ENSMUSG00000010492	Uckl1os	-3.0889	4.40942e-05
ENSMUSG00000010517	Faf1	-0.298282	0.372576
ENSMUSG00000010529	Gm266	-2.3481	5.16928e-05
ENSMUSG00000010538	Tsacc	-1.09469	0.0301181
ENSMUSG00000010554	Mettl16	-0.243485	0.22497
ENSMUSG00000010601	Apol7a	-3.44669	0.0462577
ENSMUSG00000010607	Pigyl	-1.03838	0.00237409
ENSMUSG00000010608	Rbm25	1.03237	7.39288e-06
ENSMUSG00000010609	Psen2	0.254133	0.226752
ENSMUSG00000010651	Acaa1b	-0.674811	0.481382
ENSMUSG00000010660	Plcd1	-2.21409	2.73453e-05
ENSMUSG00000010663	Fads1	-0.114064	0.668758
ENSMUSG00000010721	Lmbr1	-0.464654	0.212301
ENSMUSG00000010751	Tnfrsf22	-0.670609	0.0897501
ENSMUSG00000010755	Cars	-0.236402	0.315947
ENSMUSG00000010830	Kdelr3	-2.53899	6.33607e-05
ENSMUSG00000010911	Apip	-0.279181	0.292675
ENSMUSG00000010914	Pdhx	-0.312209	0.135101
ENSMUSG00000010936	Vac14	0.04195	0.839724
ENSMUSG00000011008	Mcoln2	0.355459	0.307467
ENSMUSG00000011096	Akt1s1	-0.989324	4.42836e-05
ENSMUSG00000011114	Tbrg1	-1.76042	1.2084e-10
ENSMUSG00000011118	Panx3	-4.06151	5.13148e-08
ENSMUSG00000011148	Adssl1	-0.619427	0.0555497
ENSMUSG00000011154	Cfap161	0.00647021	0.990368
ENSMUSG00000011158	Brf1	0.222802	0.329565
ENSMUSG00000011171	Vipr2	-2.12104	5.52156e-08
ENSMUSG00000011179	Odc1	1.0473	0.000380479
ENSMUSG00000011254	Thg1l	-0.431231	0.154935
ENSMUSG00000011256	Adam19	0.608725	0.0324972
ENSMUSG00000011257	Pabpc4	0.797904	0.00319651
ENSMUSG00000011263	Exoc3l2	-0.536373	0.0879998
ENSMUSG00000011267	Zfp296	0.9477	0.0186863
ENSMUSG00000011305	Plin5	-0.237615	0.626674
ENSMUSG00000011306	Sugp1	-0.352189	0.168243
ENSMUSG00000011382	Dhdh	0.644364	0.0361652
ENSMUSG00000011427	Zfp790	-0.0511472	0.838643
ENSMUSG00000011589	Fsd1	-2.36886	0.186538
ENSMUSG00000011658	Fuz	-0.319226	0.209298
ENSMUSG00000011751	Sptbn4	1.2344	0.0246531
ENSMUSG00000011752	Pgam1	1.09372	0.0266657
ENSMUSG00000011831	Evi5	1.423	7.06214e-07
ENSMUSG00000011832	Evi5l	-0.524533	0.102223
ENSMUSG00000011837	Snapc2	-0.395512	0.0970282
ENSMUSG00000011877	Git1	-0.803128	0.00986221
ENSMUSG00000011884	Gltp	1.41756	0.00323376
ENSMUSG00000011958	Bnip2	-0.368626	0.0954889
ENSMUSG00000011960	Ccnt1	1.17796	0.000102275
ENSMUSG00000012017	Scarf2	-1.76377	0.00127742
ENSMUSG00000012076	Brms1l	0.286791	0.351317
ENSMUSG00000012114	Med15	0.664092	0.0497815
ENSMUSG00000012117	Dhdds	0.471857	0.122274
ENSMUSG00000012123	Crybg2	0.540339	0.468414
ENSMUSG00000012126	Ubxn11	-0.231092	0.521275
ENSMUSG00000012296	Tjap1	-0.114901	0.778055
ENSMUSG00000012350	Ehf	-1.33763	0.014667
ENSMUSG00000012405	Rpl15	-0.260887	0.308741
ENSMUSG00000012422	Tmem167	-0.84018	0.00738035
ENSMUSG00000012428	Steap4	0.0478567	0.919713
ENSMUSG00000012429	Mplkip	0.116833	0.757347
ENSMUSG00000012443	Kif11	2.55366	4.84471e-14
ENSMUSG00000012483	Rpa3	1.13394	0.000300679
ENSMUSG00000012519	Mlkl	0.637633	0.135628
ENSMUSG00000012535	Tnpo3	0.335142	0.0963513
ENSMUSG00000012609	Ttll5	0.20709	0.459052
ENSMUSG00000012640	Zfp715	1.44677	2.17516e-06
ENSMUSG00000012705	Retn	0.574462	0.44828
ENSMUSG00000012819	Cdh23	0.857668	0.0621952
ENSMUSG00000012848	Rps5	-0.663124	0.0234228
ENSMUSG00000012889	Podnl1	-1.94492	1.05102e-05
ENSMUSG00000013033	Adgrl1	-0.852222	0.044855
ENSMUSG00000013076	Amotl1	-1.83611	0.000395557
ENSMUSG00000013089	Etv5	-0.935797	0.0528875
ENSMUSG00000013150	Gfod2	-0.882247	0.000239169
ENSMUSG00000013155	Enkd1	0.298352	0.267358
ENSMUSG00000013160	Atp6v0d1	-0.135453	0.572882
ENSMUSG00000013236	Ptprs	-1.00269	0.0349973
ENSMUSG00000013275	Slc41a1	-0.458137	0.199132
ENSMUSG00000013353	4931406B18Rik	0.448212	0.716106
ENSMUSG00000013367	Iglon5	-3.14078	0.0132836
ENSMUSG00000013419	Zfp651	-1.90975	0.000663189
ENSMUSG00000013465	Nelfb	0.228853	0.326115
ENSMUSG00000013483	Card14	-1.71679	0.000476869
ENSMUSG00000013495	Tmem175	-0.257493	0.275652
ENSMUSG00000013523	Bcas1	1.08486	0.140726
ENSMUSG00000013562	4833413E03Rik	1.19697	0.272983
ENSMUSG00000013584	Aldh1a2	0.216812	0.736588
ENSMUSG00000013593	Ndufs2	-0.954787	2.25529e-06
ENSMUSG00000013611	Snx31	2.48912	0.0139614
ENSMUSG00000013622	Atraid	-1.33557	4.11805e-06
ENSMUSG00000013629	Cad	-0.0516319	0.859369
ENSMUSG00000013646	Sh3bp5l	0.56762	0.0184442
ENSMUSG00000013662	Atad1	0.223442	0.42019
ENSMUSG00000013663	Pten	0.860365	0.0142767
ENSMUSG00000013698	Pea15a	-1.00553	0.00100182
ENSMUSG00000013701	Timm23	-0.367247	0.118184
ENSMUSG00000013707	Tnfaip8l2	0.847772	0.0366503
ENSMUSG00000013736	Trnt1	0.259212	0.314665
ENSMUSG00000013787	Ehmt2	-0.409373	0.0808912
ENSMUSG00000013822	Elof1	-0.68771	0.00597824
ENSMUSG00000013833	Med16	0.0425191	0.895685
ENSMUSG00000013846	St3gal1	-0.00608735	0.981952
ENSMUSG00000013858	Tmem259	-0.599461	0.00433259
ENSMUSG00000013878	Rnf170	-0.578444	0.0115757
ENSMUSG00000013921	Clip3	-2.32239	1.00695e-05
ENSMUSG00000013936	Myl2	-4.15602	6.61497e-12
ENSMUSG00000013973	Dedd	-0.0924546	0.66754
ENSMUSG00000013974	Mcemp1	2.38971	4.79897e-05
ENSMUSG00000013997	Nit1	0.22945	0.318746
ENSMUSG00000014030	Pax5	1.61372	0.000453913
ENSMUSG00000014039	Prdm15	0.764145	0.00493251
ENSMUSG00000014074	Rnf168	0.681343	0.0265646
ENSMUSG00000014075	Tctex1d2	0.111701	0.818064
ENSMUSG00000014077	Chp1	1.01793	0.000419441
ENSMUSG00000014158	Trpv4	-2.30309	1.7551e-05
ENSMUSG00000014164	Klhl3	0.728756	0.422844
ENSMUSG00000014177	Tvp23b	-0.507525	0.0382894
ENSMUSG00000014195	Dnajc7	0.212322	0.213491
ENSMUSG00000014198	Zfp385c	-1.66663	0.00161779
ENSMUSG00000014226	Cacybp	0.331853	0.29916
ENSMUSG00000014232	Cluap1	-0.64768	0.0325742
ENSMUSG00000014243	Zswim7	-1.75078	1.41705e-07
ENSMUSG00000014245	Pigl	0.790616	0.00694278
ENSMUSG00000014294	Ndufa2	-1.63758	9.05525e-08
ENSMUSG00000014301	Pam16	-0.99013	0.000630568
ENSMUSG00000014303	Glis2	-1.29056	0.0136178
ENSMUSG00000014313	Cox6c	-1.14627	1.26834e-06
ENSMUSG00000014329	Bicc1	-1.64507	0.000111347
ENSMUSG00000014349	Ube2z	-0.396518	0.0179945
ENSMUSG00000014353	Tmem87b	0.54469	0.0628588
ENSMUSG00000014355	Anapc1	0.412653	0.0275799
ENSMUSG00000014361	Mertk	0.836814	0.0263864
ENSMUSG00000014402	Tsg101	-0.549063	0.00788243
ENSMUSG00000014418	Hps5	1.07181	0.000501633
ENSMUSG00000014426	Map3k4	0.128616	0.597659
ENSMUSG00000014444	Piezo1	-0.253039	0.37172
ENSMUSG00000014453	Blk	1.86413	0.000388791
ENSMUSG00000014470	Rnf166	0.381067	0.172905
ENSMUSG00000014496	Ankrd28	1.66732	1.47186e-05
ENSMUSG00000014498	Ankrd52	1.91328	3.9457e-07
ENSMUSG00000014503	Pkd2l2	2.00912	0.000142068
ENSMUSG00000014504	Srp19	-0.294008	0.130076
ENSMUSG00000014543	Klra17	-0.126571	0.784028
ENSMUSG00000014547	Wdfy2	2.85988	1.31433e-09
ENSMUSG00000014550	Rbsn	0.0870662	0.743693
ENSMUSG00000014551	Mrps25	-0.856276	0.00105207
ENSMUSG00000014554	Dguok	-0.0612773	0.819782
ENSMUSG00000014592	Camta1	0.0865411	0.773535
ENSMUSG00000014599	Csf1	-0.378132	0.359158
ENSMUSG00000014601	Strip1	-0.248104	0.209217
ENSMUSG00000014602	Kif1a	1.23037	0.0677242
ENSMUSG00000014606	Slc25a11	-0.50109	0.034981
ENSMUSG00000014609	Chrne	-2.88577	6.26991e-05
ENSMUSG00000014633	Cmc2	-0.277764	0.3386
ENSMUSG00000014668	Chfr	1.03142	0.0060885
ENSMUSG00000014686	Ceacam16	0.818064	0.101909
ENSMUSG00000014704	Hoxa2	0.50907	0.610651
ENSMUSG00000014748	Tex261	0.0491852	0.84578
ENSMUSG00000014763	Fam120b	-0.525843	0.0670627
ENSMUSG00000014767	Tbp	1.14031	0.00140862
ENSMUSG00000014769	Psmb1	-0.405843	0.111955
ENSMUSG00000014771	Pdcd2	-0.183933	0.484354
ENSMUSG00000014773	Dll1	-0.82842	0.0960933
ENSMUSG00000014776	Nol3	-2.86864	5.96058e-06
ENSMUSG00000014778	Fhod1	-0.346941	0.192821
ENSMUSG00000014782	Plekhg4	-1.80196	0.000419879
ENSMUSG00000014786	Slc9a5	-1.12676	0.00310623
ENSMUSG00000014791	Elmo3	0.579073	0.0604033
ENSMUSG00000014813	Stc1	-0.927728	0.130516
ENSMUSG00000014837	4931428F04Rik	-0.597434	0.0791486
ENSMUSG00000014846	Tppp3	-1.80503	0.00012347
ENSMUSG00000014850	Msh3	0.325309	0.117145
ENSMUSG00000014852	Adamts13	-0.143151	0.927806
ENSMUSG00000014856	Tmem208	-0.818286	0.00103868
ENSMUSG00000014859	E2f4	1.50449	1.68706e-07
ENSMUSG00000014867	Surf4	-1.06798	8.88028e-08
ENSMUSG00000014873	Surf2	0.0532914	0.840685
ENSMUSG00000014905	Dnajb9	0.0696658	0.825316
ENSMUSG00000014907	Naf1	0.0259331	0.949585
ENSMUSG00000014932	Yes1	-1.16811	0.00391154
ENSMUSG00000014956	Ppp1cb	0.950149	0.000110189
ENSMUSG00000014959	Gorasp2	-0.699272	0.00018114
ENSMUSG00000014980	Tsen15	-0.411522	0.0628616
ENSMUSG00000015002	Efr3a	-0.369751	0.112304
ENSMUSG00000015013	Trappc2l	-0.684531	0.00677385
ENSMUSG00000015016	Acsf3	-0.759592	0.00397089
ENSMUSG00000015023	Ddx19a	0.678223	0.00731117
ENSMUSG00000015027	Galns	0.13639	0.735535
ENSMUSG00000015053	Gata2	1.68058	0.000280067
ENSMUSG00000015083	C8g	-1.0543	0.0881354
ENSMUSG00000015085	Entpd2	-2.07768	0.00140857
ENSMUSG00000015087	Rabl6	-0.72822	0.000652507
ENSMUSG00000015092	Edf1	-1.10391	5.78266e-05
ENSMUSG00000015093	Clic3	-3.11834	0.209102
ENSMUSG00000015094	Npdc1	-2.26461	1.2802e-05
ENSMUSG00000015095	Fbxw5	-0.304144	0.116544
ENSMUSG00000015112	Slc25a13	-0.760637	0.00226006
ENSMUSG00000015120	Ube2i	0.92381	0.000306654
ENSMUSG00000015126	Tsr3	-0.957781	7.87342e-06
ENSMUSG00000015127	Unkl	1.55223	6.66366e-06
ENSMUSG00000015133	Lrrk1	-0.165175	0.536365
ENSMUSG00000015134	Aldh1a3	-3.99305	2.23218e-08
ENSMUSG00000015143	Actn1	0.918143	0.0325902
ENSMUSG00000015149	Sirt2	-0.223488	0.223214
ENSMUSG00000015165	Hnrnpl	0.0806978	0.66686
ENSMUSG00000015176	Nolc1	-0.139388	0.526392
ENSMUSG00000015189	Casd1	0.75147	0.0646984
ENSMUSG00000015202	Cnksr3	-0.56334	0.125296
ENSMUSG00000015214	Mtmr1	0.916938	0.000256646
ENSMUSG00000015217	Hmgb3	1.28538	1.03953e-05
ENSMUSG00000015222	Map2	-1.7668	0.0628569
ENSMUSG00000015224	Cyp2j9	-0.431834	0.49139
ENSMUSG00000015243	Abca1	0.738344	0.0739877
ENSMUSG00000015247	Nipsnap3b	0.647503	0.0488532
ENSMUSG00000015289	Lage3	-0.652422	0.00530717
ENSMUSG00000015290	Ubl4a	-0.688887	0.000944532
ENSMUSG00000015291	Gdi1	0.95209	6.7284e-05
ENSMUSG00000015305	Sash1	-0.346377	0.421658
ENSMUSG00000015312	Gadd45b	-0.780931	0.0015284
ENSMUSG00000015314	Slamf6	1.69378	1.06002e-05
ENSMUSG00000015316	Slamf1	3.15884	1.1341e-08
ENSMUSG00000015335	Zdhhc12	0.152365	0.514178
ENSMUSG00000015337	Endog	-2.09615	7.22414e-11
ENSMUSG00000015340	Cybb	2.79422	2.26952e-07
ENSMUSG00000015341	Golga7	0.530499	0.0180164
ENSMUSG00000015342	Xk	2.88647	2.83372e-18
ENSMUSG00000015354	Pcolce2	-4.97015	4.21262e-10
ENSMUSG00000015355	Cd48	1.69509	1.40469e-06
ENSMUSG00000015357	Clpx	-0.109085	0.577175
ENSMUSG00000015363	Trabd	0.209598	0.384621
ENSMUSG00000015377	Dennd6b	-0.37037	0.272227
ENSMUSG00000015396	Cd83	-0.126798	0.751681
ENSMUSG00000015437	Gzmb	1.37582	0.0303424
ENSMUSG00000015451	C4a	-0.0292985	0.96806
ENSMUSG00000015452	Ager	0.230147	0.407311
ENSMUSG00000015461	Atf6b	0.898426	0.00839579
ENSMUSG00000015467	Egfl8	-0.47897	0.298156
ENSMUSG00000015468	Notch4	-1.16519	0.0177958
ENSMUSG00000015474	Ppt2	-0.23368	0.414962
ENSMUSG00000015476	Prrt1	-0.897819	0.0471421
ENSMUSG00000015478	Rnf5	0.806224	0.00821327
ENSMUSG00000015488	Cacfd1	-1.21462	4.27144e-08
ENSMUSG00000015501	Hivep2	-0.376912	0.361585
ENSMUSG00000015522	Arnt	0.42741	0.181356
ENSMUSG00000015533	Itga2	1.09025	0.0179945
ENSMUSG00000015536	Mocs2	-1.03206	2.83779e-05
ENSMUSG00000015542	Nat9	-1.2473	0.000100538
ENSMUSG00000015568	Lpl	0.192575	0.734571
ENSMUSG00000015575	Atp6v0e	-0.675556	0.00148377
ENSMUSG00000015597	Zfp318	0.351131	0.445688
ENSMUSG00000015605	Srf	0.37256	0.279336
ENSMUSG00000015619	Gata3	0.107959	0.879189
ENSMUSG00000015647	Lama5	-0.750383	0.117507
ENSMUSG00000015652	Steap1	-4.21496	2.71493e-08
ENSMUSG00000015653	Steap2	-1.27237	0.0163294
ENSMUSG00000015656	Hspa8	-0.430132	0.141136
ENSMUSG00000015659	Serac1	1.15983	0.06349
ENSMUSG00000015665	Awat1	1.48458	0.294655
ENSMUSG00000015668	Pdzd11	-0.592319	0.00963871
ENSMUSG00000015671	Psma2	-0.178552	0.560091
ENSMUSG00000015672	Mrpl32	0.124865	0.698308
ENSMUSG00000015697	Setdb1	0.797363	0.0134317
ENSMUSG00000015702	Anxa9	0.868966	0.00322221
ENSMUSG00000015709	Arnt2	-0.695276	0.145171
ENSMUSG00000015711	Prune1	0.45682	0.0264604
ENSMUSG00000015714	Cers2	0.257692	0.223341
ENSMUSG00000015733	Capza2	0.18667	0.606084
ENSMUSG00000015745	Plekho1	-0.826958	0.000323683
ENSMUSG00000015747	Vps45	-0.888441	0.00195736
ENSMUSG00000015748	Prpf3	0.199444	0.341239
ENSMUSG00000015749	Anp32e	1.4042	1.94508e-07
ENSMUSG00000015750	Aph1a	-0.0819242	0.83125
ENSMUSG00000015755	Tab2	0.780979	0.00115898
ENSMUSG00000015757	Ppil4	0.409182	0.0300126
ENSMUSG00000015759	Cnih1	-0.686297	0.00133108
ENSMUSG00000015766	Eps8	0.669397	0.103586
ENSMUSG00000015776	Med22	0.0997974	0.668728
ENSMUSG00000015790	Surf1	-0.351157	0.189876
ENSMUSG00000015804	Med28	-0.465706	0.0357548
ENSMUSG00000015806	Qdpr	-0.59467	0.00547767
ENSMUSG00000015812	Gnrh1	0.251344	0.544745
ENSMUSG00000015837	Sqstm1	-0.486691	0.035991
ENSMUSG00000015839	Nfe2l2	1.06691	0.000231749
ENSMUSG00000015843	Rxrg	-2.88677	2.76802e-06
ENSMUSG00000015846	Rxra	-0.737221	0.030168
ENSMUSG00000015850	Adamtsl4	-0.514605	0.179255
ENSMUSG00000015852	Fcrls	-2.9769	1.4101e-07
ENSMUSG00000015854	Cd5l	2.55109	2.1187e-06
ENSMUSG00000015869	Prpsap1	-0.872617	0.000231199
ENSMUSG00000015880	Ncapg	2.04749	1.29013e-07
ENSMUSG00000015882	Lcorl	1.14638	0.0082008
ENSMUSG00000015889	Lta4h	1.36882	0.00167205
ENSMUSG00000015932	Dstn	0.309252	0.468414
ENSMUSG00000015937	H2afy	1.20376	0.000875434
ENSMUSG00000015942	Gtf2ird2	-0.671514	0.0111002
ENSMUSG00000015943	Bola1	-0.94117	0.00299636
ENSMUSG00000015944	Castor2	-1.7004	3.83191e-06
ENSMUSG00000015947	Fcgr1	0.755103	0.115169
ENSMUSG00000015950	Ncf1	2.07585	1.35286e-05
ENSMUSG00000015957	Wnt11	-2.48462	1.1062e-05
ENSMUSG00000015961	Adss	0.422973	0.151761
ENSMUSG00000015966	Il17rb	2.40656	1.26726e-10
ENSMUSG00000015968	Cacna1d	0.774692	0.108668
ENSMUSG00000015970	Chdh	2.8626	9.57347e-08
ENSMUSG00000015971	Actr8	-0.251303	0.211113
ENSMUSG00000015980	Lrrc27	0.328314	0.412521
ENSMUSG00000015981	Stk32c	-1.18993	0.0172425
ENSMUSG00000015994	Fnta	-0.806831	0.000120098
ENSMUSG00000016018	Mtrex	0.463093	0.033849
ENSMUSG00000016024	Lbp	0.869881	0.0216724
ENSMUSG00000016028	Celsr1	1.34246	0.00179981
ENSMUSG00000016087	Fli1	1.43886	0.000186412
ENSMUSG00000016128	Stard13	-0.405614	0.407522
ENSMUSG00000016179	Camk1g	-0.254412	0.757374
ENSMUSG00000016181	Diexf	0.0892345	0.718637
ENSMUSG00000016194	Hsd11b1	2.82733	5.79253e-07
ENSMUSG00000016200	Syt14	2.15713	0.0714174
ENSMUSG00000016206	H2-M3	0.449048	0.0605964
ENSMUSG00000016239	Lonrf3	1.5112	0.0175304
ENSMUSG00000016252	Atp5e	-1.60036	2.55571e-07
ENSMUSG00000016253	Nelfcd	0.233747	0.234812
ENSMUSG00000016255	Tubb1	3.5811	1.40745e-06
ENSMUSG00000016256	Ctsz	-1.26379	1.54274e-07
ENSMUSG00000016257	Prelid3b	0.352153	0.142948
ENSMUSG00000016262	Sertad4	-1.45694	0.0142134
ENSMUSG00000016283	H2-M2	3.60591	4.27256e-05
ENSMUSG00000016308	Ube2a	0.201745	0.483892
ENSMUSG00000016319	Slc25a5	-0.32748	0.241729
ENSMUSG00000016327	Atp1b4	-1.69514	0.0942552
ENSMUSG00000016344	Ppdpf	-0.880601	0.00149902
ENSMUSG00000016349	Eef1a2	-3.31034	0.00965288
ENSMUSG00000016356	Col20a1	-0.5573	0.0731228
ENSMUSG00000016382	Pls3	-1.95533	0.000135341
ENSMUSG00000016386	Mpped2	-0.955221	0.0839317
ENSMUSG00000016409	Nkap	0.0577532	0.846307
ENSMUSG00000016427	Ndufa1	-1.16952	2.92167e-09
ENSMUSG00000016477	E2f3	0.943588	0.00564487
ENSMUSG00000016481	Cr1l	0.31834	0.246593
ENSMUSG00000016487	Ppfibp1	-0.726816	0.0515921
ENSMUSG00000016493	Cd46	1.24513	0.0229166
ENSMUSG00000016494	Cd34	-1.4858	2.11967e-10
ENSMUSG00000016495	Plgrkt	0.0597734	0.819848
ENSMUSG00000016496	Cd274	1.8657	0.00104639
ENSMUSG00000016498	Pdcd1lg2	1.7889	0.173023
ENSMUSG00000016503	Gtf3a	-0.497883	0.0169161
ENSMUSG00000016510	Mtif3	-0.656357	0.0302202
ENSMUSG00000016520	Lnx2	-0.371749	0.227449
ENSMUSG00000016526	Dyrk3	2.91052	1.3694e-08
ENSMUSG00000016528	Mapkapk2	0.340501	0.357121
ENSMUSG00000016529	Il10	-1.07328	0.142535
ENSMUSG00000016534	Lamp2	0.353593	0.363051
ENSMUSG00000016541	Atxn10	-0.223584	0.576691
ENSMUSG00000016552	Foxred2	2.60299	3.21937e-08
ENSMUSG00000016554	Eif3d	-0.573269	0.0275967
ENSMUSG00000016559	H3f3b	0.455179	0.0164053
ENSMUSG00000016619	Nup50	0.766015	0.000163819
ENSMUSG00000016624	Phf21b	0.0661528	0.918264
ENSMUSG00000016637	Ift27	-0.580138	0.105007
ENSMUSG00000016664	Pacsin2	1.17975	7.15046e-10
ENSMUSG00000016756	Cmah	2.82757	9.59777e-12
ENSMUSG00000016757	Ttll12	0.781756	0.0256469
ENSMUSG00000016758	Bik	-1.34552	7.17478e-05
ENSMUSG00000016763	Scube1	-3.51862	6.58244e-10
ENSMUSG00000016831	Tox4	0.17853	0.4158
ENSMUSG00000016833	Mrps18c	-0.275422	0.385471
ENSMUSG00000016918	Sulf1	-1.68362	7.4048e-06
ENSMUSG00000016921	Srsf6	0.318768	0.242585
ENSMUSG00000016933	Plcg1	-0.968612	0.0164994
ENSMUSG00000016940	Kctd2	-0.612005	0.00573614
ENSMUSG00000016942	Tmprss6	1.94249	0.0343421
ENSMUSG00000016946	Kctd5	0.164405	0.483671
ENSMUSG00000016984	Etaa1	1.44511	1.41281e-06
ENSMUSG00000016995	Matn4	-4.11592	5.27698e-07
ENSMUSG00000017002	Slpi	1.2582	0.0117286
ENSMUSG00000017007	Rbpjl	-4.83351	7.87054e-06
ENSMUSG00000017009	Sdc4	-1.7396	0.000324974
ENSMUSG00000017057	Il13ra1	-0.295062	0.552543
ENSMUSG00000017119	Nbr1	-0.0900515	0.738552
ENSMUSG00000017132	Cyth1	0.203984	0.377308
ENSMUSG00000017144	Rnd3	-0.710445	0.000792547
ENSMUSG00000017146	Brca1	2.50238	1.28008e-15
ENSMUSG00000017167	Cntnap1	0.167434	0.749336
ENSMUSG00000017176	Nt5c3b	-1.36691	9.81495e-08
ENSMUSG00000017188	Coa3	-0.72814	0.00106034
ENSMUSG00000017195	Zpbp2	1.30164	0.02973
ENSMUSG00000017210	Med24	0.43823	0.0821613
ENSMUSG00000017221	Psmd3	-0.343179	0.104028
ENSMUSG00000017264	Exosc10	-0.209821	0.344653
ENSMUSG00000017286	Glod4	-0.445619	0.121206
ENSMUSG00000017288	Vps53	-0.328842	0.22096
ENSMUSG00000017291	Taok1	0.436855	0.10191
ENSMUSG00000017299	Dnttip1	0.311539	0.176318
ENSMUSG00000017300	Tnnc2	-3.90177	0.00142469
ENSMUSG00000017307	Acot8	0.316553	0.174589
ENSMUSG00000017309	Cd300lg	-0.28127	0.327905
ENSMUSG00000017314	Mpp2	0.942877	0.0255538
ENSMUSG00000017316	Ppy	-2.24792	0.36793
ENSMUSG00000017344	Vtn	-2.66963	0.00015922
ENSMUSG00000017376	Nlk	0.594086	0.084886
ENSMUSG00000017386	Traf4	0.0994631	0.776536
ENSMUSG00000017390	Aldoc	-1.47301	0.00031671
ENSMUSG00000017400	Stac2	-0.0513374	0.924341
ENSMUSG00000017404	Rpl19	-0.968224	0.00142469
ENSMUSG00000017405	Nek8	0.645693	0.0256716
ENSMUSG00000017412	Cacnb4	-0.519615	0.630493
ENSMUSG00000017417	Plxdc1	0.118424	0.734812
ENSMUSG00000017418	Arl5b	0.271975	0.485176
ENSMUSG00000017421	Zfp207	0.835794	0.000895912
ENSMUSG00000017428	Psmd11	0.256368	0.26386
ENSMUSG00000017446	C1qtnf1	-1.35884	0.00184921
ENSMUSG00000017453	Pipox	1.51868	0.0354844
ENSMUSG00000017466	Timp2	-1.2609	0.000237361
ENSMUSG00000017478	Zc3h18	0.620498	0.0376193
ENSMUSG00000017485	Top2b	0.324837	0.117972
ENSMUSG00000017491	Rarb	-1.67108	0.0358182
ENSMUSG00000017493	Igfbp4	-0.423848	0.135709
ENSMUSG00000017499	Cdc6	2.72901	3.88885e-09
ENSMUSG00000017548	Suz12	2.08027	4.27718e-08
ENSMUSG00000017550	Atad5	3.02517	1.35276e-13
ENSMUSG00000017561	Crlf3	2.06286	8.02639e-11
ENSMUSG00000017607	Tns4	0.834892	0.196161
ENSMUSG00000017615	Tnfaip1	-1.37967	2.97375e-06
ENSMUSG00000017631	Abr	0.544144	0.10444
ENSMUSG00000017639	Rab11fip4	-1.11553	4.0608e-07
ENSMUSG00000017652	Cd40	-0.116798	0.65355
ENSMUSG00000017664	Slc35c2	-0.0244962	0.94553
ENSMUSG00000017667	Zfp334	-1.79327	0.000242059
ENSMUSG00000017670	Elmo2	0.828122	0.0121164
ENSMUSG00000017677	Wsb1	1.04872	0.000970929
ENSMUSG00000017679	Ttpal	0.0899092	0.717591
ENSMUSG00000017686	Rhot1	-0.275081	0.149665
ENSMUSG00000017692	Rhbdl3	-1.03482	0.0497333
ENSMUSG00000017697	Ada	0.493528	0.256256
ENSMUSG00000017707	Serinc3	1.46663	8.40657e-10
ENSMUSG00000017713	Tha1	-1.1309	1.82367e-06
ENSMUSG00000017715	Pgs1	0.166476	0.60846
ENSMUSG00000017716	Birc5	1.57709	4.23778e-06
ENSMUSG00000017718	Afmid	2.35558	1.35457e-09
ENSMUSG00000017721	Pigt	-0.0960757	0.804872
ENSMUSG00000017723	Wfdc2	-4.86934	0.0240873
ENSMUSG00000017724	Etv4	-2.01945	0.000637944
ENSMUSG00000017734	Dbndd2	-1.26941	0.000678821
ENSMUSG00000017737	Mmp9	-1.4628	1.24729e-11
ENSMUSG00000017740	Slc12a5	0.676728	0.173265
ENSMUSG00000017747	Ghdc	-0.308999	0.194703
ENSMUSG00000017754	Pltp	-1.70673	3.09881e-05
ENSMUSG00000017756	Slc12a7	-0.623511	0.0895535
ENSMUSG00000017760	Ctsa	-1.09714	8.74667e-06
ENSMUSG00000017764	Zswim1	0.0660206	0.821896
ENSMUSG00000017765	Slc12a4	-1.16988	0.00855856
ENSMUSG00000017767	Spata25	-1.48799	0.437819
ENSMUSG00000017774	Myo1c	0.0185958	0.948906
ENSMUSG00000017776	Crk	0.29428	0.212928
ENSMUSG00000017778	Cox7c	-0.677568	0.000309567
ENSMUSG00000017781	Pitpna	-0.0511742	0.864944
ENSMUSG00000017801	Mlx	0.632591	0.0570378
ENSMUSG00000017802	Retreg3	0.209032	0.215295
ENSMUSG00000017817	Jph2	-3.3489	0.0110352
ENSMUSG00000017830	Dhx58	1.29842	0.000718244
ENSMUSG00000017831	Rab5a	0.609003	0.0218424
ENSMUSG00000017837	Nkiras2	0.528684	0.0485638
ENSMUSG00000017843	Ppp2r5c	0.340105	0.112579
ENSMUSG00000017858	Ift52	0.00475287	0.985794
ENSMUSG00000017861	Mybl2	2.12254	7.96016e-08
ENSMUSG00000017868	Sgk2	2.0203	0.0471396
ENSMUSG00000017897	Eya2	-1.20705	0.000469756
ENSMUSG00000017929	B4galt5	1.04851	0.0115302
ENSMUSG00000017943	Gdap1l1	-0.743714	0.470944
ENSMUSG00000017969	Ptgis	-2.83723	7.9793e-07
ENSMUSG00000017978	Cadps2	-1.50953	0.00910479
ENSMUSG00000017999	Ddx27	0.503299	0.0143674
ENSMUSG00000018001	Cyth3	0.489726	0.0971924
ENSMUSG00000018008	Cyth4	0.177334	0.570466
ENSMUSG00000018012	Rac3	-1.53917	4.63683e-06
ENSMUSG00000018040	Rrp7a	-0.477905	0.0225878
ENSMUSG00000018042	Cyb5r3	-1.16571	0.000934544
ENSMUSG00000018068	Ints2	1.16279	0.000180741
ENSMUSG00000018076	Med13l	1.84895	6.14832e-05
ENSMUSG00000018102	Hist1h2bc	-0.728373	0.0109535
ENSMUSG00000018126	Baiap2l2	-2.02643	2.06564e-06
ENSMUSG00000018143	Mafk	1.7783	1.88126e-09
ENSMUSG00000018160	Med1	0.942802	7.52397e-05
ENSMUSG00000018166	Erbb3	0.6873	0.1664
ENSMUSG00000018167	Stard3	0.0555393	0.837905
ENSMUSG00000018168	Ikzf3	2.68027	4.56455e-10
ENSMUSG00000018169	Mfng	0.164909	0.499006
ENSMUSG00000018171	Vmp1	0.0445698	0.906333
ENSMUSG00000018189	Uchl5	0.594794	0.128255
ENSMUSG00000018196	Glrx2	-0.550715	0.013161
ENSMUSG00000018199	Trove2	-0.808681	0.00977494
ENSMUSG00000018209	Stk4	2.10517	1.53836e-08
ENSMUSG00000018217	Pmp22	-1.35061	0.00103805
ENSMUSG00000018238	Gdf9	-0.80975	0.0797017
ENSMUSG00000018239	Zcchc10	0.344791	0.28167
ENSMUSG00000018286	Psmb6	-1.36023	5.0264e-06
ENSMUSG00000018287	Spag7	-0.570843	0.00328017
ENSMUSG00000018293	Pfn1	0.452862	0.157503
ENSMUSG00000018322	Tomm34	0.434677	0.0761676
ENSMUSG00000018326	Ywhab	0.0927651	0.740371
ENSMUSG00000018334	Ksr1	0.298396	0.480636
ENSMUSG00000018339	Gpx3	-3.00213	1.37327e-08
ENSMUSG00000018340	Anxa6	-1.54824	1.12851e-07
ENSMUSG00000018341	Il12rb2	1.85206	0.020876
ENSMUSG00000018347	Zkscan6	0.116845	0.685546
ENSMUSG00000018362	Kpna2	1.41539	1.05814e-05
ENSMUSG00000018363	Smurf2	0.0719074	0.79607
ENSMUSG00000018372	Cep95	0.80102	0.00281825
ENSMUSG00000018379	Srsf1	0.954358	0.351306
ENSMUSG00000018381	Abi3	0.113571	0.605769
ENSMUSG00000018387	Shroom1	-2.19518	0.000364114
ENSMUSG00000018395	Kif3a	-0.7501	0.0334757
ENSMUSG00000018398	2021-09-08	0.981232	0.00948569
ENSMUSG00000018401	Mtmr4	0.703467	0.00320133
ENSMUSG00000018405	Mrm1	1.62999	1.27893e-06
ENSMUSG00000018411	Mapt	-1.55015	0.00573079
ENSMUSG00000018412	Kansl1	1.40398	0.000270878
ENSMUSG00000018415	Gid4	-0.597331	0.00150197
ENSMUSG00000018417	Myo1b	-1.44847	0.00271591
ENSMUSG00000018425	Dhx40	0.25861	0.306343
ENSMUSG00000018427	Ypel2	-0.503693	0.0667019
ENSMUSG00000018428	Akap1	-0.480851	0.140047
ENSMUSG00000018433	Nol11	0.0223494	0.933387
ENSMUSG00000018442	Derl2	-0.182817	0.566962
ENSMUSG00000018446	C1qbp	-0.0225674	0.93385
ENSMUSG00000018449	Rpain	0.579229	0.0177958
ENSMUSG00000018451	6330403K07Rik	-2.4915	0.00551238
ENSMUSG00000018459	Slc13a3	-1.78804	3.93479e-05
ENSMUSG00000018470	Kcnab3	-1.61163	0.000372925
ENSMUSG00000018474	Chd3	-0.173373	0.66528
ENSMUSG00000018476	Kdm6b	1.2527	0.00296216
ENSMUSG00000018481	Appbp2	0.761474	0.0263864
ENSMUSG00000018500	Adora2b	2.11986	0.00215787
ENSMUSG00000018501	Ncor1	1.23163	6.46248e-05
ENSMUSG00000018507	Trpv2	0.466544	0.0688826
ENSMUSG00000018509	Cenpv	0.447545	0.0885004
ENSMUSG00000018537	Pcgf2	-0.972973	0.018829
ENSMUSG00000018541	Cwc25	1.06586	0.00120406
ENSMUSG00000018547	Pip4k2b	0.24126	0.37697
ENSMUSG00000018548	Trim37	0.660063	0.037843
ENSMUSG00000018554	Ybx2	-0.369949	0.704003
ENSMUSG00000018559	Ctdnep1	-0.392599	0.0546207
ENSMUSG00000018565	Elp5	-0.458262	0.0125726
ENSMUSG00000018566	Slc2a4	-0.311988	0.515804
ENSMUSG00000018567	Gabarap	-0.970997	0.00375101
ENSMUSG00000018569	Cldn7	-2.42248	0.00395422
ENSMUSG00000018570	2810408A11Rik	-0.144181	0.680327
ENSMUSG00000018572	Phf23	-0.119693	0.624567
ENSMUSG00000018574	Acadvl	-1.35766	3.106e-06
ENSMUSG00000018583	G3bp1	0.27954	0.154528
ENSMUSG00000018585	Atox1	-1.31725	6.59105e-07
ENSMUSG00000018593	Sparc	-2.40825	0.000347311
ENSMUSG00000018599	Mief2	-0.74498	0.00218084
ENSMUSG00000018604	Tbx3	-1.34353	0.00761591
ENSMUSG00000018648	Dusp14	-1.41189	0.000535848
ENSMUSG00000018651	Tada2a	-0.439794	0.125911
ENSMUSG00000018654	Ikzf1	2.8606	4.80499e-10
ENSMUSG00000018659	Pnpo	2.28117	2.517e-08
ENSMUSG00000018661	Cog1	0.122079	0.626395
ENSMUSG00000018666	Cbx1	0.216367	0.338278
ENSMUSG00000018669	Cdk5rap3	-1.39082	3.6855e-07
ENSMUSG00000018672	Copz2	-2.47467	2.30148e-05
ENSMUSG00000018677	Slc25a39	0.341901	0.290914
ENSMUSG00000018678	Sp2	1.87359	0.000165269
ENSMUSG00000018697	Aatf	-0.521644	0.0372263
ENSMUSG00000018698	Lhx1	3.66738	0.00784992
ENSMUSG00000018707	Dync1h1	-0.454512	0.0161923
ENSMUSG00000018733	Pex12	-0.515628	0.0234849
ENSMUSG00000018736	Ndel1	-0.31692	0.121391
ENSMUSG00000018740	Slc25a35	0.35554	0.408499
ENSMUSG00000018750	Zbtb4	-0.444764	0.257729
ENSMUSG00000018752	Tnfsfm13	0.829794	0.36964
ENSMUSG00000018761	Mpdu1	-0.450707	0.00941852
ENSMUSG00000018765	Fxr2	-0.156641	0.533422
ENSMUSG00000018770	Atp5g3	-0.957574	5.7732e-07
ENSMUSG00000018774	Cd68	-0.919766	3.90055e-05
ENSMUSG00000018796	Acsl1	1.95557	2.68263e-12
ENSMUSG00000018800	Abca5	-0.908555	0.0250216
ENSMUSG00000018809	Smyd4	0.0190421	0.947359
ENSMUSG00000018819	Lsp1	0.245723	0.590805
ENSMUSG00000018820	Zfyve27	0.995333	0.000590811
ENSMUSG00000018821	Avpi1	-2.66066	3.23549e-10
ENSMUSG00000018822	Sfrp5	-3.16054	0.00504976
ENSMUSG00000018830	Myh11	-2.11969	8.7147e-06
ENSMUSG00000018841	Rad51d	0.159016	0.555661
ENSMUSG00000018844	Fndc8	-1.22103	0.295527
ENSMUSG00000018845	Unc45b	-1.87432	0.000954266
ENSMUSG00000018846	Pank3	1.36944	7.32178e-05
ENSMUSG00000018848	Rars	-0.510712	0.0467306
ENSMUSG00000018849	Wwc1	-0.951381	0.317587
ENSMUSG00000018858	Mrpl58	-1.21927	4.58901e-05
ENSMUSG00000018861	Fdxr	-0.753064	0.00370474
ENSMUSG00000018882	Mrpl45	-0.723059	0.00804078
ENSMUSG00000018893	Mb	-3.47777	0.0038084
ENSMUSG00000018899	Irf1	1.03366	0.000571466
ENSMUSG00000018900	Slc22a5	0.106783	0.751836
ENSMUSG00000018906	P4ha2	-2.56025	1.53325e-05
ENSMUSG00000018907	Alox12e	3.18764	7.82461e-07
ENSMUSG00000018909	Arrb1	1.74631	1.19301e-08
ENSMUSG00000018919	Tm4sf5	-0.596907	0.598221
ENSMUSG00000018920	Cxcl16	-0.681385	0.0386645
ENSMUSG00000018921	Pelp1	-0.10778	0.643393
ENSMUSG00000018923	Med11	-0.103709	0.7738
ENSMUSG00000018924	Alox15	2.82522	3.83068e-06
ENSMUSG00000018927	Ccl6	1.43366	0.00030658
ENSMUSG00000018930	Ccl4	0.691796	0.150307
ENSMUSG00000018931	Natd1	0.205076	0.464214
ENSMUSG00000018932	Map2k3	0.223801	0.323371
ENSMUSG00000018965	Ywhah	1.07522	0.000262732
ENSMUSG00000018974	Sart3	0.657603	0.00339576
ENSMUSG00000018983	E2f2	2.67179	4.87214e-10
ENSMUSG00000018986	Slfn3	1.88304	0.000192711
ENSMUSG00000018995	Nars2	0.313579	0.46199
ENSMUSG00000018999	Slc35b4	0.00618693	0.981037
ENSMUSG00000019027	Dnah1	-1.87818	0.000890216
ENSMUSG00000019039	Dalrd3	0.078096	0.75028
ENSMUSG00000019054	Fis1	-0.478569	0.124102
ENSMUSG00000019055	Plod1	-1.7368	2.43084e-07
ENSMUSG00000019066	Rab3d	1.95535	2.04227e-05
ENSMUSG00000019080	Mfsd3	-0.695862	0.0345998
ENSMUSG00000019082	Slc25a22	0.982099	0.00557336
ENSMUSG00000019087	Atp6ap1	-0.31896	0.109639
ENSMUSG00000019088	Dnase1l1	-0.148464	0.553245
ENSMUSG00000019102	Aldh3a1	-1.10757	0.0332589
ENSMUSG00000019122	Ccl9	-0.775342	0.0340378
ENSMUSG00000019124	Scrn1	-2.78786	4.80709e-06
ENSMUSG00000019132	BC005537	0.91929	0.00205506
ENSMUSG00000019139	Isyna1	-0.0435543	0.853438
ENSMUSG00000019143	Hars2	-0.180488	0.504005
ENSMUSG00000019158	Tmem160	-1.14351	1.67314e-05
ENSMUSG00000019173	Rab5c	0.597241	0.00981277
ENSMUSG00000019178	Styxl1	-0.120405	0.892259
ENSMUSG00000019179	Mdh2	-1.03387	4.27788e-05
ENSMUSG00000019188	H13	-1.03106	0.000208716
ENSMUSG00000019189	Rnf145	1.28637	5.99923e-06
ENSMUSG00000019194	Scn1b	-2.36547	8.93797e-05
ENSMUSG00000019210	Atp6v1e1	-0.745813	1.63143e-05
ENSMUSG00000019214	Chtf18	1.59903	8.79143e-08
ENSMUSG00000019230	Lhx9	-1.74214	0.00475582
ENSMUSG00000019235	Rps6kl1	-1.19541	0.124685
ENSMUSG00000019254	Ppp1r12c	0.168984	0.449257
ENSMUSG00000019256	Ahr	0.238027	0.683997
ENSMUSG00000019261	Map1s	-0.0995685	0.69374
ENSMUSG00000019278	Dpep1	-0.679999	0.0711763
ENSMUSG00000019295	Tmem129	0.34013	0.0928055
ENSMUSG00000019297	Nop9	0.555595	0.0139581
ENSMUSG00000019301	Hsd17b1	1.13	0.0966343
ENSMUSG00000019302	Atp6v0a1	1.0322	2.66938e-05
ENSMUSG00000019303	Psmc3ip	1.18915	0.001131
ENSMUSG00000019312	Grb7	1.88509	0.054743
ENSMUSG00000019320	Noxo1	-0.462406	0.176778
ENSMUSG00000019326	Aoc3	0.31719	0.633503
ENSMUSG00000019338	Zfp687	0.872611	0.00597867
ENSMUSG00000019359	Gdpd2	0.335255	0.360853
ENSMUSG00000019362	D8Ertd738e	-0.938746	0.00172065
ENSMUSG00000019370	Calm3	0.152958	0.484354
ENSMUSG00000019373	Cops3	-0.547422	0.0239308
ENSMUSG00000019428	Fkbp8	-0.407022	0.0493767
ENSMUSG00000019432	Ddx39b	0.170015	0.349157
ENSMUSG00000019433	Gipc1	-0.676842	0.000326024
ENSMUSG00000019437	Tlcd1	1.16292	4.31876e-05
ENSMUSG00000019461	Plscr3	0.348285	0.305284
ENSMUSG00000019464	Ptger1	-1.44554	0.00856798
ENSMUSG00000019467	Arhgef25	-1.68726	0.000565328
ENSMUSG00000019470	Xab2	0.241454	0.234615
ENSMUSG00000019471	Cdc37	-1.00214	0.00166955
ENSMUSG00000019478	Rab4a	-0.80327	0.0370737
ENSMUSG00000019487	Trip10	-0.796596	0.070446
ENSMUSG00000019494	Cops6	-1.21738	0.000117702
ENSMUSG00000019505	Ubb	0.274877	0.245027
ENSMUSG00000019518	Ap4m1	1.00431	1.6834e-05
ENSMUSG00000019528	Gyg	-0.158042	0.75704
ENSMUSG00000019539	Rcn3	-3.14574	5.48741e-09
ENSMUSG00000019558	Slc6a8	-1.45297	0.00117023
ENSMUSG00000019564	Arid3a	2.49032	2.5098e-08
ENSMUSG00000019577	Pdk4	-1.46834	0.00612836
ENSMUSG00000019578	Ubxn6	-1.04264	4.94767e-05
ENSMUSG00000019579	Mydgf	-1.65081	2.2917e-08
ENSMUSG00000019590	Cyb561	-1.5601	4.76361e-05
ENSMUSG00000019647	Sema6a	-1.11448	0.00857954
ENSMUSG00000019659	Ccdc12	-0.848944	0.0046046
ENSMUSG00000019689	Fmc1	-0.622307	0.0439501
ENSMUSG00000019699	Akt3	0.56544	0.00422897
ENSMUSG00000019710	Mrpl24	-0.683995	0.0190788
ENSMUSG00000019715	Gle1	-0.345924	0.0711337
ENSMUSG00000019718	L3hypdh	-1.85785	2.02416e-06
ENSMUSG00000019726	Lyst	3.87944	1.83812e-09
ENSMUSG00000019731	Slc35e1	0.96352	0.0138245
ENSMUSG00000019732	Calr3	-1.54424	0.0378812
ENSMUSG00000019734	Tmc4	1.31966	0.00167429
ENSMUSG00000019737	Syne4	-0.715074	0.25217
ENSMUSG00000019738	Polr2i	-1.02962	0.00017116
ENSMUSG00000019761	Krt10	-0.727428	0.341617
ENSMUSG00000019763	Rmnd1	-0.506914	0.0305257
ENSMUSG00000019767	Ccdc170	0.954137	0.11905
ENSMUSG00000019768	Esr1	-0.373917	0.242999
ENSMUSG00000019773	Fbxo5	2.30788	1.8175e-10
ENSMUSG00000019774	Mtrf1l	0.137982	0.666096
ENSMUSG00000019775	Rgs17	-4.10433	0.00455062
ENSMUSG00000019777	Hdac2	-0.172546	0.381737
ENSMUSG00000019779	Frk	-1.44196	0.00775497
ENSMUSG00000019782	Rwdd1	-1.29411	2.47848e-05
ENSMUSG00000019787	Trdn	-4.01584	0.00075587
ENSMUSG00000019789	Hey2	-1.49615	0.00646185
ENSMUSG00000019790	Stxbp5	1.20562	0.000348322
ENSMUSG00000019791	Hint3	-1.18154	0.000245445
ENSMUSG00000019792	Trmt11	0.606708	0.036153
ENSMUSG00000019794	Katna1	-0.0617626	0.848409
ENSMUSG00000019795	Pcmt1	0.231078	0.335301
ENSMUSG00000019796	Lrp11	-0.137633	0.804415
ENSMUSG00000019797	1700021F05Rik	-1.66522	1.41773e-07
ENSMUSG00000019802	Sec63	-0.532721	0.0101202
ENSMUSG00000019804	Snx3	0.465295	0.0574899
ENSMUSG00000019806	Aig1	-0.957005	0.00115646
ENSMUSG00000019808	Adat2	0.442637	0.294646
ENSMUSG00000019809	Pex3	0.334574	0.134116
ENSMUSG00000019810	Fuca2	0.55451	0.07443
ENSMUSG00000019813	Cep57l1	1.32908	2.1401e-05
ENSMUSG00000019814	Ltv1	-0.182082	0.447062
ENSMUSG00000019817	Plagl1	0.85012	0.199431
ENSMUSG00000019818	Cd164	0.127687	0.705688
ENSMUSG00000019820	Utrn	0.0657038	0.763266
ENSMUSG00000019822	Smpd2	-1.05128	1.72613e-06
ENSMUSG00000019823	Mical1	0.0840637	0.744415
ENSMUSG00000019826	Zbtb24	0.418494	0.113138
ENSMUSG00000019828	Grm1	0.554204	0.701498
ENSMUSG00000019831	Wasf1	-1.26701	0.122809
ENSMUSG00000019832	Rab32	1.49854	0.0011272
ENSMUSG00000019837	Gtf3c6	-0.765922	0.0255993
ENSMUSG00000019838	Slc16a10	2.32653	3.42127e-13
ENSMUSG00000019841	Rev3l	1.46254	0.000972944
ENSMUSG00000019842	Traf3ip2	-0.294405	0.422844
ENSMUSG00000019843	Fyn	-0.438997	0.207517
ENSMUSG00000019845	Tube1	1.7767	9.55989e-06
ENSMUSG00000019846	Lama4	-2.26516	1.2688e-07
ENSMUSG00000019848	Popdc3	-3.31317	2.01938e-05
ENSMUSG00000019849	Prep	0.802396	0.00375673
ENSMUSG00000019850	Tnfaip3	1.10837	4.0931e-05
ENSMUSG00000019851	Perp	0.222016	0.65602
ENSMUSG00000019852	Arfgef3	-0.65993	0.43467
ENSMUSG00000019853	Hebp2	-2.69241	6.1924e-06
ENSMUSG00000019854	Reps1	0.837756	0.00567238
ENSMUSG00000019856	Fam184a	-0.126913	0.836749
ENSMUSG00000019857	Asf1a	1.2142	3.69307e-06
ENSMUSG00000019861	Gopc	0.173761	0.633702
ENSMUSG00000019863	Qrsl1	0.378319	0.114491
ENSMUSG00000019864	Rtn4ip1	-0.122393	0.666243
ENSMUSG00000019866	Crybg1	0.972196	0.000691993
ENSMUSG00000019868	Vta1	-0.104071	0.674407
ENSMUSG00000019872	Smpdl3a	0.639653	0.0955016
ENSMUSG00000019873	Reep3	0.253853	0.324875
ENSMUSG00000019874	Fabp7	-1.60215	0.00628663
ENSMUSG00000019876	Pkib	1.39682	3.98595e-05
ENSMUSG00000019877	Serinc1	-0.259124	0.267756
ENSMUSG00000019878	Hsf2	-0.657627	0.0186879
ENSMUSG00000019880	Rspo3	-1.28619	0.0473937
ENSMUSG00000019883	Echdc1	-0.308202	0.220406
ENSMUSG00000019889	Ptprk	-1.74161	0.000949304
ENSMUSG00000019891	Dcbld1	-1.70895	0.000477249
ENSMUSG00000019893	Ros1	-2.92973	0.0462507
ENSMUSG00000019894	Slc6a15	-1.94725	0.000528688
ENSMUSG00000019897	Ccdc59	-0.270075	0.206335
ENSMUSG00000019899	Lama2	-1.87445	0.00190647
ENSMUSG00000019906	Lin7a	-1.12668	0.0251368
ENSMUSG00000019907	Ppp1r12a	1.96959	5.79717e-07
ENSMUSG00000019916	P4ha1	-1.80362	1.59002e-07
ENSMUSG00000019917	2021-09-10	-0.447904	0.123596
ENSMUSG00000019920	Lims1	1.29447	0.000786246
ENSMUSG00000019923	Zwint	0.609232	0.0116204
ENSMUSG00000019927	Ube2d1	0.337816	0.441554
ENSMUSG00000019929	Dcn	-1.78233	0.00842144
ENSMUSG00000019932	Kera	-3.81002	0.00124724
ENSMUSG00000019933	Mrln	-3.30162	4.30501e-06
ENSMUSG00000019935	Slc17a8	-0.625843	0.647603
ENSMUSG00000019936	Epyc	-8.43303	2.70454e-07
ENSMUSG00000019942	Cdk1	1.90402	1.02932e-07
ENSMUSG00000019943	Atp2b1	0.168432	0.563337
ENSMUSG00000019944	Rhobtb1	-1.18766	0.00766531
ENSMUSG00000019945	Cabcoco1	-0.73154	0.280458
ENSMUSG00000019947	Arid5b	2.12469	3.78087e-05
ENSMUSG00000019948	Actr6	0.873707	0.0260547
ENSMUSG00000019951	Uhrf1bp1l	0.940813	0.0130443
ENSMUSG00000019952	Poc1b	0.871358	0.0119898
ENSMUSG00000019960	Dusp6	0.483515	0.163126
ENSMUSG00000019961	Tmpo	1.97336	1.92551e-08
ENSMUSG00000019966	Kitl	0.898283	0.0281965
ENSMUSG00000019969	Psen1	0.23103	0.426849
ENSMUSG00000019970	Sgk1	-0.0718879	0.775759
ENSMUSG00000019971	Cep290	1.84311	1.49839e-09
ENSMUSG00000019975	Ikbip	-1.86436	8.07993e-10
ENSMUSG00000019977	Hbs1l	-0.338523	0.0635692
ENSMUSG00000019978	Epb41l2	-0.763617	0.0138039
ENSMUSG00000019979	Apaf1	1.84532	7.97297e-05
ENSMUSG00000019982	Myb	3.00598	6.83923e-12
ENSMUSG00000019984	Med23	0.888246	0.000467164
ENSMUSG00000019986	Ahi1	0.179205	0.561552
ENSMUSG00000019987	Arg1	-1.30407	0.343381
ENSMUSG00000019988	Nedd1	1.04614	5.03551e-05
ENSMUSG00000019989	Enpp3	-0.843697	0.182551
ENSMUSG00000019990	Pde7b	-0.228025	0.667266
ENSMUSG00000019992	Mtfr2	2.87197	1.57884e-08
ENSMUSG00000019996	Map7	1.91819	2.21189e-06
ENSMUSG00000019997	Ccn2	-2.2122	7.20185e-07
ENSMUSG00000019998	Stx7	0.980149	0.0111403
ENSMUSG00000020000	Moxd1	-5.26343	5.121e-12
ENSMUSG00000020003	Pex7	0.0821895	0.822709
ENSMUSG00000020007	Il20ra	-0.13624	0.878855
ENSMUSG00000020009	Ifngr1	-0.104811	0.754743
ENSMUSG00000020010	Vnn3	1.5037	0.00126904
ENSMUSG00000020014	Cfap54	1.27223	0.226747
ENSMUSG00000020015	Cdk17	1.18236	6.84173e-05
ENSMUSG00000020017	Hal	2.46197	0.000882984
ENSMUSG00000020018	Snrpf	-0.0122347	0.970376
ENSMUSG00000020019	Ntn4	-0.0412481	0.930135
ENSMUSG00000020020	Usp44	3.36461	0.0477986
ENSMUSG00000020021	Fgd6	0.360903	0.412275
ENSMUSG00000020022	Ndufa12	-1.3171	1.68496e-05
ENSMUSG00000020023	Tmcc3	0.123226	0.780003
ENSMUSG00000020024	Cep83	1.11794	0.000526818
ENSMUSG00000020027	Socs2	-1.21682	0.0119885
ENSMUSG00000020029	Nudt4	-0.0591445	0.813924
ENSMUSG00000020032	Nuak1	-0.709211	0.110158
ENSMUSG00000020034	Tcp11l2	1.63899	4.46927e-13
ENSMUSG00000020038	Cry1	0.698108	0.0995867
ENSMUSG00000020042	Btbd11	-1.06792	0.0019198
ENSMUSG00000020044	Timp3	-0.0903601	0.7738
ENSMUSG00000020048	Hsp90b1	-0.708862	0.0421414
ENSMUSG00000020053	Igf1	-1.12977	0.0108562
ENSMUSG00000020056	Washc3	-0.72973	0.00331004
ENSMUSG00000020057	Dram1	1.20952	0.00214501
ENSMUSG00000020061	Mybpc1	-2.92029	0.0214626
ENSMUSG00000020063	Sirt1	1.88052	1.11763e-08
ENSMUSG00000020064	Herc4	1.1803	0.000188705
ENSMUSG00000020067	Mypn	-2.68764	0.00252086
ENSMUSG00000020069	Hnrnph3	0.682891	0.00853504
ENSMUSG00000020070	Rufy2	0.208208	0.578086
ENSMUSG00000020072	Pbld2	-0.373015	0.477662
[truncated: 15,606 more rows]
