# Supplementary material for: Transcript shortening via alternative polyadenylation promotes gene expression during fracture healing
Source: Bone Res. 2023 Jan 3;11:5. doi: 10.1038/s41413-022-00236-7 (PMC9810729; doi:10.1038/s41413-022-00236-7)
Supplement: Supplementary file 4 — Elbarbary-Table S2 [file 41413_2022_236_MOESM4_ESM.xls]

## Sheet: Supp Table 1-GAGE-GO pathwhay
Table S2: Generally Applicable Gene-set Enrichment (GAGE) analysis of RNA-seq data (d21 vs d14)
Pathway	Direction (d21 vs d14)	Number of Genes	Padj	Genes
Skeletal system development	Down	449	1.6e-10	Sox9 Mmp14 Col6a1 Rarg Col1a1 Bcan Sulf2 Hapln4 Hoxa2 Col20a1 Sulf1 Rarb Anxa6 Col6a2 Matn3 Rflnb Hapln1 Nipbl Matn2 Col14a1 Col2a1 Vit Col11a2 Lrp5 Ifitm5 Col7a1 Col5a2 Src Mmp16 Auts2 Hapln3 Acan Barx2 Anxa2 Col12a1 Alx1 Rflna Rara Acd Hoxb4 Matn1 Sox5 Vwa1 Col6a3 Hoxb3 Mmp13 Phospho1 Sox6 Impad1 Runx3 Mpig6b Bglap Bglap2 Bglap3 Hoxc4 Hoxa3 Hoxd4 Wnt9a Tgfb1 Ccn2 Bmpr1a Bmp4 Wnt5a Tnfsf11 Npr3 …
Extracellular matrix organization	Down	219	1.3e-08	Loxl3 Mmp11 Mmp14 Col18a1 Col1a1 Ddr1 Has1 Col5a3 Plod3 Mmp8 Sulf2 Klk4 Gfod2 Sulf1 Mmp9 Plod1 Mmp28 Has2 Col2a1 Mmp25 Vit Col11a2 Loxl4 Mmp19 Col5a2 Col3a1 Dpt Ddr2 Col5a1 Col9a3 Postn Col11a1 Col24a1 Mmp16 Col15a1 Reck Mmp23 Mmp17 Col1a2 Col4a6 Col4a5 Col4a1 Col4a2 Mmp2 Mmp15 Has3 Anxa2 Plod2 Loxl2 Scara3 Tgfbi Col10a1 Col16a1 Ecm2 Col27a1 Mmp10 Mmp12 Mmp13 Col8a2 Colq Col13a1 Col25a1 Col23a1 C…
Cartilage development	Down	180	3.8e-08	Sox9 Col6a1 Sulf2 Col20a1 Sulf1 Anxa6 Col6a2 Matn3 Rflnb Matn2 Col14a1 Vit Col11a2 Col7a1 Barx2 Anxa2 Col12a1 Rflna Matn1 Sox5 Vwa1 Col6a3 Sox6 Runx3 Wnt9a Tgfb1 Ccn2 Bmpr1a Bmp4 Wnt5a Bmp2 Ccn1 Smad1 Smpd3 Arid5a Gdf5 Mustn1 Nog Mapk14 Cytl1 Mapk3 Timp1 Bmp8b Cd44 Por Bmp7 Hyal2 Hyal1 Trpv4 Stc1 Efemp1 Cnmd Bmp1 Snai2 Wnt10b Rela Esrra Itgb8 Tyms Snorc Wnt2b Evc Bmp3 Wnt5b Mgp Snx19 Bmp5 Adamts7…
Connective tissue development	Down	242	5.3e-08	Sox9 Col6a1 Sulf2 Col20a1 Sulf1 Anxa6 Col6a2 Matn3 Rflnb Matn2 Col14a1 Vit Col11a2 Lrp5 Col7a1 Barx2 Anxa2 Col12a1 Rflna Matn1 Sox5 Vwa1 Col6a3 Sox6 Runx3 Wnt9a Tgfb1 Ccn2 Bmpr1a Bmp4 Wnt5a Bmp2 Ccn1 Smad1 Smpd3 Arid5a Gdf5 Mustn1 Nog Mapk14 Cytl1 Mapk3 Pdgfb Timp1 Slc39a13 Bmp8b Dyrk1b Cd44 Por Bmp7 Hyal2 Hyal1 Trpv4 Stc1 Cd34 Efemp1 Itgb3 Cnmd Bmp1 Oxct1 Snai2 Wnt10b Rela Esrra Itgb8 Tyms Klf7 …
Extracellular structure organization	Down	256	1.1e-07	Loxl3 Mmp11 Mmp14 Col18a1 Col1a1 Apoe Ddr1 Has1 Col5a3 Plod3 Apoa2 Mmp8 Sulf2 Klk4 Tex14 Gfod2 Sulf1 Mmp9 Plod1 Mmp28 Has2 Col2a1 Mmp25 Vit Col11a2 Loxl4 Mmp19 Col5a2 Col3a1 Dpt Ddr2 Col5a1 Col9a3 Postn Col11a1 Col24a1 Mmp16 Col15a1 Reck Mmp23 Mmp17 Col1a2 Col4a6 Col4a5 Col4a1 Col4a2 Mmp2 Mmp15 Has3 Anxa2 Plod2 Loxl2 Scara3 Tgfbi Col10a1 Col16a1 Ecm2 Col27a1 Mmp10 Mmp12 Mmp13 Col8a2 Colq Col13a1 …
Ossification	Down	329	1.2e-07	Erh Gm10131 Acp5 Col1a1 Clec11a Clec3a Srgn Rflnb Lrp5 Ifitm5 Lef1 Hemgn Spp1 Clec5a Bmp2k Rflna Nog Mmp13 Phospho1 Bglap Bglap2 Bglap3 Ostn Tgfb1 Ihh Chrd Clic1 Scube2 Hoxa2 Gdpd2 Msx2 Bmp4 Gdf10 Wnt7b Wnt10b Dhh Twsg1 Tnf Men1 Fam20c Ucma Myoc Tnn Jag1 Bmp2 Dlx5 Ptn Smpd3 Bmp8a Cebpa Twist1 Hand2 Runx2 Gli2 Mapk14 Mepe Tmem119 Cebpb Cebpd Fgf23 Mmp14 Sost Bmp8b Prkaca Mef2c Tek Cyp27b1 Twist2 B…
Skeletal system morphogenesis	Down	215	4.7e-07	Col6a1 Rarg Hoxa2 Col20a1 Rarb Anxa6 Col6a2 Matn3 Rflnb Nipbl Matn2 Col14a1 Vit Lrp5 Ifitm5 Col7a1 Auts2 Barx2 Anxa2 Col12a1 Alx1 Rflna Rara Hoxb4 Matn1 Vwa1 Col6a3 Hoxb3 Mmp13 Hoxc4 Hoxa3 Hoxd4 Ccn2 Bmp4 Tbx4 Sox9 Tgfb1 Rab23 Por Tek Tbx1 Trpv4 Stc1 Tgfb3 Sfrp4 Col2a1 Ift140 Rab33b Hoxa1 Fgfr2 Irx5 Ltf Inppl1 Ankrd11 Twist1 Col10a1 Wdr60 Megf8 Nog Tifab Ghr Frem1 Cyp26b1 Grem1 Col13a1 Hoxb6 Mmp1…
Positive regulation of immune response	Up	494	9.6e-13	Lck Btn1a1 Icosl Cd79a Dusp3 Sh2b2 Cd247 Rbm14 Gprc5b Hmgb3 H2-M3 H2-M2 Col20a1 Mapkapk2 Fyn Itk Btnl10 Syk Fyb Masp1 Btnl2 Tmem173 Anxa1 Slc39a10 Zbp1 Il6ra Klrk1 Cd19 Sash3 Btk Bmx Irak1 Tlr3 Thy1 Cadm1 Csk Mapkapk3 Malt1 Tlr13 Cd226 Tespa1 Cd276 H2-Q4 Otud4 Mavs Sema7a Tlr4 Nlrc4 Btnl9 Pvr Tlr8 C3ar1 Cd79b Mill2 Cmklr1 Lyn Tnfrsf14 Ubash3a Nfkbil1 Tril Tlr7 Tlr1 Tlr9 Fpr1 C5ar1 Vtcn1 Cd14 Trem…
Chromosome segregation	Up	271	1.9e-11	Ccne1 Rec8 Spc25 Tpr Cdt1 Ncaph2 Tex14 Anapc1 Lrrk1 Ncapg Zfp207 Top2b Phf23 Ndel1 Pttg1 Recql5 Top2a 4930447C04Rik Ska3 Esco2 Nipbl Rad21 Dscc1 Ercc4 Nde1 Naa50 Hira Klhl22 Mis18a Ndc80 Esco1 Cdca5 Mus81 Anapc11 Cenpx Stag2 Nek2 Nuf2 Kif18a Nusap1 Dsn1 Ccne2 Cdca8 Anapc4 Cenpc1 Anapc5 Mad1l1 Blm Anapc15 Mau2 Kif23 Zw10 Pds5b Ncaph Tubg1 Rmi1 Ddx11 Stag3 Stag1 Rmi2 Eme1 Slx4 Bub1b Mis12 Wapl Ccnb…
Defense response to other organism	Up	350	6.2e-10	Oas1c Mpo Nos2 Bnip3l Lalba Tmem173 Ifitm1 Ifitm3 Lrsam1 Samhd1 Oasl2 Klrk1 Pglyrp1 Lyzl4 Ifit1 Slfn8 Mavs Camp Tlr4 Nlrc4 Tlr8 Oasl1 Pglyrp4 Tnfrsf14 Tlr7 Tlr9 Bst2 Epx Oas1a Nod2 Fcer1g Ifitm6 Ifitm2 Ifit3b Oas1g Oas1e Ifit1bl2 Lyz1 Lyz2 Slfn9 Ifit3 Igll1 Ifit1bl1 Pglyrp2 Ccl5 Eif2ak4 Hyal2 H2-M3 Il10 Cd40 Rsad2 F2rl1 Gsdmd Cd86 Clec4n Tnf Il33 Ptprc Il1b Il12a Gbp3 Gbp2 Gbp9 Cxcl9 Itgax Cotl1 …
Adaptive immune response	Up	316	6.6e-10	H2-M3 H2-M2 Itk Syk Tnfrsf21 Ndfip1 Anxa1 Il6ra Bcl10 Sash3 Btk Bmx Cd226 H2-Q4 Pvr Mill2 Ripk2 Il27 Gapt Raet1e H2-T24 Cd8a Txk Ifng H2-T22 Dennd1b Fcer1g H2-Q7 H2-K1 H2-M9 H2-T23 H2-Q10 Il18bp H2-Q6 H2-D1 Igll1 Raet1d Ulbp1 Ccr7 Ccr2 Il4 Tbx21 Tgfb1 Slamf1 Cd40 Vsir Serpinb9b Fam49b Emp2 Tap2 Xcl1 Lef1 Rorc Nbn Swap70 Malt1 Zbtb1 Socs5 Prf1 Icam1 Il18 Cd24a Gzmm Kdm5d Hmgb1 H2-Ab1 Clec4g Tfe3 I…
Nuclear chromosome segregation	Up	219	1.8e-09	Ccne1 Rec8 Tpr Cdt1 Ncaph2 Tex14 Anapc1 Lrrk1 Ncapg Zfp207 Top2b Phf23 Pttg1 Recql5 Top2a 4930447C04Rik Esco2 Nipbl Rad21 Dscc1 Ercc4 Naa50 Hira Klhl22 Ndc80 Esco1 Cdca5 Mus81 Anapc11 Cenpx Stag2 Nuf2 Kif18a Nusap1 Dsn1 Ccne2 Cdca8 Anapc4 Cenpc1 Anapc5 Mad1l1 Blm Anapc15 Mau2 Kif23 Zw10 Pds5b Ncaph Tubg1 Rmi1 Ddx11 Stag3 Stag1 Rmi2 Eme1 Slx4 Bub1b Mis12 Wapl Ccnb1 Spice1 Tubg2 Champ1 Phf13 Mcmbp …
DNA repair	Up	423	1.5e-09	Cdc45 Rpa1 Gtf2h4 Ddb2 Rec8 Ercc1 Msh6 Spo11 Pola1 Pole Eya4 Rpa3 Zswim7 Ube2a Brca1 Eya2 Rad51d Polr2i Rev3l Helb Mpg Ube2b Hus1 Polm Recql5 Pole2 4930447C04Rik Mta1 Mlh3 Xrcc3 Dek Wrnip1 Fancc Gtf2h2 Polk Ercc8 Parg Nipbl Rad21 Dmc1 Ercc4 Prkdc Ube2v2 Parp3 Polh Msh2 Rnf138 Ercc3 Cdca5 Mus81 Dntt Sfr1 Poll Huwe1 Apex2 Eya1 Pms1 Xrcc5 Dclre1c Rad51 Pcna Dclre1b Nbn Xpa Aptx Exo5 Mutyh Eya3 Cdc7 …
Nuclear division	Up	342	4.8e-09	Ccnd2 Ccne1 Ranbp1 Spo11 Tpr Cdt1 Rad51c Ncaph2 Tex14 Kif11 Anapc1 Lrrk1 Ncapg Zfp207 Top2b Birc5 Phf23 Ndel1 Fbxo5 Ccng1 Pttg1 Recql5 Top2a 4930447C04Rik Trip13 Nipbl Dscc1 Dmc1 Ercc4 Nde1 Naa50 Hira Klhl22 Ndc80 Kifc5b Cdca5 Mus81 Ccnj Anapc11 Cenpx Nek2 Nuf2 Kif18a Nusap1 Rad51 Dsn1 Ccna2 Ccne2 Cdca8 Anapc4 Cenpc1 Ccng2 Anapc5 Mad1l1 Blm Anapc15 Bccip Mau2 Ccnb2 Kif23 Zw10 Pebp1 Cdc14b Mzt1 Cd…
DNA conformation change	Up	202	1.8e-08	Rpa1 Top1mt Top3a Chaf1a Ncaph2 Ncapg Hist1h2bc Phf23 Cabin1 Recql5 Top2a Wrnip1 Nipbl Hira Top3b Chaf1b Mis18a Anxa1 Cdca5 Nusap1 Nbn Nasp Recql Ercc2 Blm Wrn Ncaph Ddx11 Zranb3 Hist1h1c Rtel1 Hils1 Smarcal1 Psme4 Pif1 Wapl H1fx Hist1h2be Phf13 Spty2d1 Hist1h1a Hist1h1e Hist1h1d Hist3h2ba Hist1h2bg Hist1h1b Hist1h4i Hist1h4c Hist1h4h Hist1h4d Hist1h2bk Hist1h4k Hist1h4j Hist2h2be Hist1h4b Hist1h…
Leukocyte mediated immunity	Up	281	1.5e-08	Fer H2-M3 H2-M2 Syk Ndfip1 Klrk1 Cadm1 Cd226 H2-Q4 Pvr Mill2 Lyn Gapt Fes Raet1e H2-T24 Cd8a H2-T22 Dennd1b Fcer1g H2-Q7 H2-K1 H2-M9 H2-T23 H2-Q10 H2-Q6 H2-D1 Igll1 Raet1d Ulbp1 Il4 Fcer1a Slamf1 Cd40 Vsir Serpinb9b Fam49b Emp2 Tap2 Dnase1l3 Xcl1 Nbn Fgr Lag3 Clec2d Swap70 Tlr3 Crtam Zbtb1 Cd300a Prf1 Icam1 Tlr4 Il18 Tlr9 Cd24a Gzmm Ifng Kdm5d Hmgb1 H2-Ab1 Clec4g Klrb1b Tgfb1 Stxbp2 Hmox1 Kit Hfe…
Activation of immune response	Up	340	2.6e-08	Lck Btn1a1 Icosl Cd79a Dusp3 Sh2b2 Cd247 Rbm14 Col20a1 Mapkapk2 Fyn Itk Btnl10 Syk Fyb Masp1 Btnl2 Tmem173 Slc39a10 Klrk1 Cd19 Btk Bmx Irak1 Tlr3 Thy1 Csk Mapkapk3 Malt1 Tlr13 Cd226 Tespa1 Cd276 Otud4 Mavs Tlr4 Nlrc4 Btnl9 Tlr8 C3ar1 Cd79b Cmklr1 Lyn Ubash3a Nfkbil1 Tril Tlr7 Tlr1 Tlr9 Fpr1 C5ar1 Vtcn1 Cd14 Treml4 Tlr11 Fpr2 Txk Dennd1b Btnl4 Fcer1g Tlr12 Hmgb1 Skint3 Igll1 Lime1 Btnl6 Braf Crkl …
DNA-dependent DNA replication	Up	122	7.5e-08	Cdc45 Rpa1 Msh6 Cdt1 Pola1 Pole Etaa1 Pold2 Polg2 Pole2 Wrnip1 Rfc4 Donson Rfc2 Pola2 Cenpx Prim1 Mcm10 Orc4 Pcna Mgme1 Gins1 Rtf2 Orc1 Orc5 Rfc5 Ssbp1 Blm Wrn Tipin Rfc3 Polq Wdr18 Zranb3 Dna2 Wdhd1 Acd Pold1 Eme1 Smarcal1 Timeless Orc3 Zfp830 Mcmbp Rnaseh2a Fbh1 Eme2 Cenps Mcm2 Helb Twnk Fgfr1 Rtel1 Ciz1 Slbp Mcm5 Gmnn Cdk9 Cdc6 Rpain Chtf18 Fbxo5 Lig3 Dscc1 Mcm4 Wiz Thoc1 Fen1 Smc3 Stag2 Prim2…
Immune response-regulating signaling pathway	Up	292	3.6e-08	Fer Lck Btn1a1 Icosl Cd79a Dusp3 Sh2b2 Cd247 Mapkapk2 Fyn Itk Btnl10 Syk Fyb Btnl2 Tmem173 Slc39a10 Klrk1 Cd19 Btk Bmx Irak1 Tlr3 Thy1 Csk Mapkapk3 Malt1 Tlr13 Cd226 Tespa1 Cd276 Otud4 Tlr4 Btnl9 Tlr8 C3ar1 Cd79b Cmklr1 Lyn Ubash3a Nfkbil1 Tril Tlr7 Tlr1 Tlr9 Fpr1 C5ar1 Vtcn1 Cd14 Treml4 Tlr11 Fpr2 Txk Dennd1b Btnl4 Fcer1g Tlr12 Skint3 Igll1 Lime1 Btnl6 Braf Crkl Gata3 Plcg1 Cd40 Tnfaip3 Tnip1 Nf…
DNA recombination	Up	231	5.4e-08	Cdc45 Rpa1 Ercc1 Msh6 Spo11 Rad51c Rpa3 Zswim7 Hmgb3 Brca1 Top2b Rad51d Tcf3 Helb Hus1 Recql5 Top2a 4930447C04Rik Xrcc3 Wrnip1 Trip13 Nipbl Dmc1 Ercc4 Prkdc Msh2 Rnf138 Ndfip1 Mus81 Sfr1 Cenpx Rad51 Nbn Cdc7 Rad52 Recql Ercc2 Blm Gins4 Wrn Gins2 Mre11a Rag2 Mnd1 Brip1 Rmi1 Fignl1 Hist1h1c Rmi2 Rtel1 Hils1 Eme1 Slx4 Exo1 Brca2 Rbbp8 Spidr Sem1 Swi5 H1fx Hist1h1a Lig4 Gen1 Hist1h1e Prdm9 Hist1h1d H…
Immune response-activating signal transduction	Up	278	6.1e-08	Lck Btn1a1 Icosl Cd79a Dusp3 Sh2b2 Cd247 Mapkapk2 Fyn Itk Btnl10 Syk Fyb Btnl2 Tmem173 Slc39a10 Klrk1 Cd19 Btk Bmx Irak1 Tlr3 Thy1 Csk Mapkapk3 Malt1 Tlr13 Cd226 Tespa1 Cd276 Otud4 Tlr4 Btnl9 Tlr8 C3ar1 Cd79b Cmklr1 Lyn Ubash3a Nfkbil1 Tril Tlr7 Tlr1 Tlr9 Fpr1 C5ar1 Vtcn1 Cd14 Treml4 Tlr11 Fpr2 Txk Dennd1b Btnl4 Fcer1g Tlr12 Skint3 Igll1 Lime1 Btnl6 Braf Crkl Gata3 Plcg1 Tnfaip3 Tnip1 Nfkbia Cd86…
DNA replication	Up	224	1.4e-07	Cdc45 Rpa1 Top1mt Dbf4 Msh6 Cdt1 Pola1 Pole Rpa3 Etaa1 Pold2 Polg2 Recql5 Ctc1 Pole2 Wrnip1 Esco2 Dscc1 Rfc4 Donson Rfc2 Esco1 Pola2 Cenpx Prim1 Mcm10 Orc4 Pcna Mgme1 Gins1 Rtf2 Orc1 Orc5 Rfc5 Ssbp1 Blm Wrn Tipin Rfc3 Polq Wdr18 Zranb3 Dna2 Kin Wdhd1 Acd Pold1 Eme1 Smarcal1 Timeless Orc3 Pif1 Zfp830 Npm2 Mcmbp Rnaseh2a Fbh1 Top1 Eme2 Cenps Mcm2 Gmnn Helb Twnk Nasp Fgfr1 Rtel1 Ciz1 Stn1 Trp53 Fhit…
Organelle fission	Up	384	1.2e-07	Ccnd2 Ccne1 Mtfp1 Ranbp1 Spo11 Tpr Cdt1 Rad51c Ncaph2 Tex14 Kif11 Anapc1 Lrrk1 Ncapg Zfp207 Top2b Birc5 Phf23 Mief2 Ndel1 Fis1 Fbxo5 Mtfr2 Ccng1 Pttg1 Recql5 Top2a 4930447C04Rik Trip13 Nipbl Mief1 Dscc1 Dmc1 Ercc4 Nde1 Naa50 Hira Klhl22 Dnm1l Ndc80 Kifc5b Cdca5 Mus81 Ccnj Anapc11 Cenpx Gdap1 Nek2 Nuf2 Kif18a Nusap1 Rad51 Mtfr1 Dsn1 Ccna2 Pex11b Ccne2 Pink1 Cdca8 Anapc4 Cenpc1 Ccng2 Anapc5 Mad1l1 …
Sister chromatid segregation	Up	165	3.2e-07	Rec8 Tpr Cdt1 Ncaph2 Tex14 Anapc1 Lrrk1 Ncapg Zfp207 Top2b Phf23 Pttg1 Recql5 Top2a Esco2 Nipbl Rad21 Dscc1 Naa50 Hira Klhl22 Ndc80 Esco1 Cdca5 Anapc11 Stag2 Nuf2 Kif18a Nusap1 Dsn1 Cdca8 Anapc4 Cenpc1 Anapc5 Mad1l1 Anapc15 Mau2 Kif23 Zw10 Pds5b Ncaph Tubg1 Ddx11 Stag3 Stag1 Rmi2 Bub1b Mis12 Wapl Ccnb1 Tubg2 Champ1 Phf13 Mcmbp Map10 Kif18b Bub3 Spdl1 Anapc15-ps Usp44 Akap8 Psmg2 Axin2 Chmp1a Kpnb…
B cell activation	Up	194	3.2e-07	Cd79a Kit Tnfrsf13b Ppp2r3c Syk Cd180 Samsn1 Tnfrsf21 Mzb1 Ndfip1 Lef1 Cd38 Sash3 Malt1 Cd79b Lyn Gapt Igll1 Chrnb2 Il4 Hmgb3 Cd40 Tnfaip3 Tfrc Cd86 Nbn Swap70 Tnfsf13b Irs2 Il7 Shb Cd24a Gpr183 Txlna Ifng Lgals8 Nfam1 Rag1 Tnfrsf13c Lgals1 H2-Ab1 Icosl Cd320 Tgfb1 Il10 Ikzf3 Xbp1 Nckap1l Cd74 Ms4a1 Ptprc Cr2 Tpd52 Nfatc2 Ctps Mad2l2 Cd27 Cd22 Tyrobp Cd19 Igbp1 Sfrp1 Mif Vav3 Atm Cd81 Bank1 Lat2 …
Regulation of immune effector process	Up	323	2.5e-07	Fer Gprc5b H2-M3 H2-M2 Syk Tmem173 Mzb1 Ndfip1 Anxa1 Klrk1 Pglyrp1 Sash3 Cadm1 Cd226 H2-Q4 Sema7a Pvr Mill2 Lyn Pglyrp4 Tnfrsf14 Tril Il27 Fes Raet1e H2-T24 H2-T22 H2-Q7 H2-K1 H2-M9 H2-T23 H2-Q10 H2-Q6 H2-D1 Raet1d Pglyrp2 Ulbp1 Tnfaip3 Ccl5 Ccr7 Ccr2 Il4 Tbx21 Eif2ak4 Fcer1a Tek Slamf1 Cd40 Vsir Angpt1 Fam49b Tap2 Tnf Cd74 Rbp4 Dnase1l3 Il6 Xcl1 Traf6 Il1b Fgr Lag3 Clec2d Tlr3 Crtam Cgas Cd59a M…
Homeostasis of number of cells	Up	270	4.4e-07	Tnfrsf13b Ppp2r3c Anxa1 Gata1 Casp3 Ireb2 Ubap2l Gapt Zfpm1 Flvcr1 Smo Gata2 Gata3 Dyrk3 Kitl Tcf3 Bmp4 Fas Il6 Smap1 Tal1 Tsc22d3 Ankrd54 Mif Rbfox2 Lmo1 L3mbtl3 Tgfb2 Ncapg2 Fcer1g Trim10 Bcl2a1a Acvr1b Akt1 Spi1 Stat3 Hmox1 Mpl Med1 Ikzf1 Stat5b Zfp36l1 Acin1 Nckap1l Epb42 Hspa9 Stat1 Cxcr2 Zc3h8 Fam210b Bcl10 Ptbp3 Sit1 Cacna1f Ets1 Pik3cb Slc25a38 Zbtb7a Ccn3 Hoxa5 Pik3cd Cdk6 Inhba Sh2b3 Fo…
GO analysis was performed on differentially expressed genes (Padj < 0.05) as defined by DESeq2 (Table S1).
