# Supplementary material for: Transcript shortening via alternative polyadenylation promotes gene expression during fracture healing
Source: Bone Res. 2023 Jan 3;11:5. doi: 10.1038/s41413-022-00236-7 (PMC9810729; doi:10.1038/s41413-022-00236-7)
Supplement: Supplementary file 5 — Elbarbary-Table S3 [file 41413_2022_236_MOESM5_ESM.xls]

## Sheet: Supp Table 3-Kmeans Enrichment
Table S3: k-means clustering of differentially expressed genes (d21 vs d14)
Cluster	Padj	Number of Genes	Pathway	Genes
A	6.42e-48	281	Anatomical structure morphogenesis	Sox9 Col6a1 Col18a1 Rhoc Pgf Tmod4 Ephb3 Klk4 Myod1 Amotl1 Shroom1 Mybpc1 Mypn Col6a2 Matn3 Cnmd Sdc2 Matn2 Col14a1 Chodl Thbs2 Sox8 Myot Ifitm5 Tnnt2 Myog Neb Map1a Mylk2 Efna1 Pitx2 Efna3 Efna4 Ephb2 Sema3c Lmod2 Parva Tnmd Myom2 Cdh13 Barx2 Col12a1 Arhgap44 Myf6 Myom3 Rflna Mybpc2 Sema6c Nexn Matn1 Foxa3 Ramp3 Pgm5 Rhod Vwa1 Ncmap Lmod3 Slitrk6 Col6a3 Msx1 Nrap Tmie Mmp13 Ttn Nrk Plxnb1 Col13a…
A	1.95e-46	401	System development	Ntn1 Ephb2 Wnt9a Sox9 Mmp14 Col6a1 Col18a1 Col1a1 Pgf Bcan Ephb3 Klk4 Hapln4 Rbfox1 Myod1 Amotl1 Wnt11 Popdc3 Mybpc1 Mypn Col6a2 Sgcd Matn3 Hapln1 Wnt5a Cnmd Sdc2 Matn2 Osr2 Col14a1 Wnt7b Col2a1 Chodl Wnt1 Thbs2 Sox8 Col11a2 Myot Ankrd1 Ankrd2 Ifitm5 Col5a2 Sctr Myog Neb Map1a Gfra4 Mall Bfsp1 Mylk2 Stmn2 Col9a3 Efna1 Efna3 Efna4 Mmp16 Sema3c Wnt16 Wnt5b Acan Tacc2 Tnmd Myom2 Cdh13 Barx2 Col12a1 …
A	1.6e-45	227	Tissue development	Sox9 Col6a1 Col18a1 Meox1 Myod1 Popdc3 Mybpc1 Col6a2 Sgcd Matn3 Cnmd Matn2 Col14a1 Sox8 Col11a2 Ankrd1 Ankrd2 Ifitm5 Myog Neb Bfsp1 Mylk2 Sema3c Tnmd Myom2 Barx2 Col12a1 Sgcg Myf6 Meox2 Myom3 Rflna Mybpc2 Sema6c Matn1 Pgm5 Vwa1 AI464131 Col6a3 Nrap Ttn Bves Klhl41 Ostn Wnt9a Pgf Etv4 Ptgis Ccn2 Aspn Wnt5a Frzb Sfrp2 Myoz2 Dmp1 Ptn Smpd3 Acta1 Twist1 Wnt4 Gdf5 Lrrc17 Mustn1 Snai1 Gli2 Vgll2 Fzd2 G…
A	8.35e-43	324	Animal organ development	Sox9 Col6a1 Col1a1 Klk4 Myod1 Popdc3 Mybpc1 Col6a2 Sgcd Matn3 Matn2 Col14a1 Col2a1 Col11a2 Ankrd1 Ankrd2 Ifitm5 Col5a2 Sctr Myog Neb Bfsp1 Mylk2 Col9a3 Efna4 Sema3c Tacc2 Myom2 Barx2 Col12a1 Sgcg Myf6 Myom3 Rflna Mybpc2 Sema6c Matn1 Vwa1 Aplnr AI464131 Col6a3 Nrap Tmie Mmp13 Ttn Gng8 Bves Bglap Bglap2 Klhl41 Ostn Wnt9a Pgf Myl2 Wnt11 Etv4 Ptgis Ccn2 Aspn Wnt5a Dcstamp Wnt7b Wnt1 Gdf11 Myoc Frzb O…
A	6.61e-41	120	Muscle structure development	Tmod4 Myod1 Popdc3 Mybpc1 Ankrd1 Ankrd2 Tnnt2 Myog Neb Mylk2 Lmod2 Myom2 Myf6 Myom3 Mybpc2 Pgm5 Lmod3 AI464131 Nrap Ttn Bves Klhl41 Sox9 Nmrk2 Wnt1 Sox8 Myoz2 Acta1 Twist1 Wnt4 Trim72 Msx1 Vgll2 Lgals1 Flnc Casq1 Tcap Myl2 Unc45b Dcn Mypn Mapk12 Boc Lbx1 Gli1 Mstn Chrnd Chrna1 Cavin4 Smarcd3 Csrp3 Mylpf Myh14 Tpm1 Fhod3 Ccn3 Rbm24 Hey1 Gja1 Actn2 Myh7 Gper1 Smyd1 Myl3 Trim54 Cav3 Klhl40 Tnnc1 Fbx…
A	2.53e-38	103	Skeletal system development	Sox9 Mmp14 Col6a1 Col1a1 Bcan Hapln4 Col6a2 Matn3 Hapln1 Matn2 Col14a1 Col2a1 Col11a2 Ifitm5 Col5a2 Mmp16 Acan Barx2 Col12a1 Rflna Matn1 Vwa1 Col6a3 Mmp13 Bglap Bglap2 Wnt9a Ccn2 Wnt5a Myoc Smpd3 Slc9b2 Gdf5 Lrrc17 Mustn1 Ttc9 Cytl1 Timp1 Ihh Tbx1 Trpv4 Wnt11 Pls3 Tgfb3 Cnmd Bmp1 Wnt1 Col3a1 Snorc P3h1 Evc Bmp3 Col1a2 Wnt5b Mgp Twist1 Lum Ccn3 Col10a1 Msx1 Scx Col13a1 Gli3 Osr2 Gdf11 Prrx1 Frzb H…
A	1.19e-36	145	Animal organ morphogenesis	Col6a1 Klk4 Mybpc1 Col6a2 Matn3 Matn2 Col14a1 Ifitm5 Mylk2 Myom2 Barx2 Col12a1 Myom3 Rflna Mybpc2 Matn1 Vwa1 Col6a3 Tmie Mmp13 Ttn Pgf Etv4 Ccn2 Aspn Wnt5a Frzb Sema3c Dmp1 Twist1 Wnt4 Sox9 Col1a1 Htra1 Tcap Tbx1 Myl2 Trpv4 Wnt11 Arg1 Tgfb3 Col2a1 Col5a2 Tnnt2 Col5a1 Sfrp2 Pitx2 Alpl Col1a2 Ptn Tenm3 Tpm1 Ssu2 Wnk4 Cpe Col10a1 Cdsn Aqp5 Msx1 Cited1 Myh7 Myl3 Mfap2 Tnnc1 Col13a1 Mmp14 Aldh1a3 Ntn1…
A	1.24e-36	86	Ossification	Acp5 Col1a1 Clec11a Clec3a Ifitm5 Spp1 Rflna Mmp13 Bglap Bglap2 Ostn Ihh Wnt7b Ucma Myoc Tnn Ptn Smpd3 Twist1 Gli2 Tmem119 Mmp14 Sparc Tgfb3 Ror2 Wnt5a Bmp1 Pkdcc Col11a2 Kazald1 Gli1 Clec3b Col5a2 Col11a1 Ctsk Ibsp Dmp1 Bmp3 Tacr1 Mgp Ptgs2 Wnt4 Gdf5 Atp6v0a4 Col10a1 Lrrc17 Snai1 Penk Omd Igf2 Col13a1 Sp7 Sox11 Sox9 Col2a1 Wnt11 Gli3 Osr2 Sfrp2 Mmp16 Mmp2 Actn3 Ccn2 Sox8 Lox Myog Gfra4 Thbs3 P3h…
A	1.92e-36	89	Muscle system process	Tmod4 Casq1 Tnnc2 Scn1b Mybpc1 Jsrp1 Tnnt2 Tnni1 Mylk2 Casq2 Lmod2 Tnni2 Myom2 Tpm1 Myom3 Mybpc2 Lmod3 Ttn Tnnc1 Ank2 Actn3 Myoc Myoz2 Tacr1 Ryr1 Mlip Actn2 Myh7 Atp1a2 Tcap Mb Ccn2 Pgam2 Myh3 Mstn Chrnd Cacna1s Chrna1 Snta1 Trim63 Clcn1 Csrp3 Atp2a1 Myh14 Acta1 Ptgs2 Scn7a Hspb6 Kcnh2 Stac3 Adra2c Scn4b Sstr2 Gper1 Myh8 Myh1 Lmcd1 Myl3 Tnnt3 Myl1 Cav3 Kcnma1 Actc1 Myl2 Tmem38a Chrnb4 Myod1 Nol3 …
A	7.91e-34	74	Muscle contraction	Tmod4 Casq1 Tnnc2 Scn1b Mybpc1 Jsrp1 Tnnt2 Tnni1 Mylk2 Casq2 Lmod2 Tnni2 Myom2 Tpm1 Myom3 Mybpc2 Lmod3 Ttn Tnnc1 Ank2 Actn3 Tacr1 Ryr1 Actn2 Atp1a2 Tcap Mb Ccn2 Pgam2 Myh3 Chrnd Cacna1s Chrna1 Snta1 Trim63 Clcn1 Csrp3 Atp2a1 Myh14 Ptgs2 Scn7a Hspb6 Kcnh2 Stac3 Adra2c Scn4b Sstr2 Myh7 Gper1 Myh8 Myh1 Myl3 Tnnt3 Myl1 Cav3 Kcnma1 Actc1 Myl2 Tmem38a Chrnb4 Sgcd Nos1 Synm Comp Acta2 Slc8a3 Chrne Smpd3…
A	5e-33	147	Circulatory system development	Sox9 Col18a1 Col1a1 Pgf Amotl1 Popdc3 Mybpc1 Sgcd Cnmd Thbs2 Neb Mylk2 Tnmd Myom2 Cdh13 Sgcg Myom3 Mybpc2 Ramp3 Aplnr Nrap Ttn Bves Ecscr Serpinf1 Myl2 Ccn2 Tnfrsf12a Efna1 Sfrp2 Sema3c Twist1 Fap Mmp14 Hspb1 Ephb3 Hspb7 Tcap Tbx1 Ptgis Sparc Dcn Thbs4 Wnt5a Cma1 Enpp2 Smoc2 Gli1 Col3a1 Fn1 Tnnt2 Xirp2 Creb3l1 Efna3 Ddah1 Col1a2 Ptn Parva Srpx2 Mmp2 Tpm1 Ptgs2 Ank2 Cspg4 Acta2 Meox2 Hspb6 Wnt4 Ap…
A	7.59e-30	65	Extracellular matrix organization	Loxl3 Mmp14 Col18a1 Col1a1 Klk4 Col2a1 Col11a2 Loxl4 Col5a2 Col3a1 Dpt Col5a1 Col9a3 Postn Col11a1 Mmp16 Col15a1 Mmp23 Col1a2 Mmp2 Mmp15 Col10a1 Col16a1 Ecm2 Mmp13 Col8a2 Col13a1 Serpinh1 Col22a1 Fbln1 Vtn Ccdc80 Smoc2 Kazald1 Ibsp Dmp1 Vwa1 Egflam Fap Ccn2 Aebp1 Cma1 Meltf Lox Efemp2 Fscn1 Col12a1 Tnxb Lum Mfap4 Chadl Fbln2 Sox9 Ihh P3h4 Col14a1 Sfrp2 P3h1 Acan Comp Smpd3 Scx Fmod Lamb2 Fn1
A	7.59e-30	271	Regulation of multicellular organismal process	Ntn1 Ephb2 Sox9 Pgf Casq1 Myod1 Tnnc2 Scn1b Cnmd Chodl Thbs2 Myog Smtnl1 Casq2 Sema3c Spp1 Tnmd Arhgap44 Myf6 Rflna Sema6c Nrep Plxnb1 Ntrk2 Ecscr Ntf5 Klhl41 Tnnc1 Gpihbp1 Ank2 Ostn Wnt9a Serpinf1 Crabp2 Hspb1 Ephb3 Myl2 Etv4 Cobl Aspn Wnt5a Dcstamp Wnt7b Tnfrsf12a Il17b Fn1 Ngef Tnni1 Ucma Tnn Frzb Duoxa1 Ocstamp Efna1 Sfrp2 Rorc Dmp1 Nos1 Tacr1 Mt3 Mlip Ptgs2 Lrrn1 Ssc5d Twist1 Cd276 Wnt4 Spon…
A	1.47e-29	79	Muscle organ development	Myod1 Popdc3 Mybpc1 Ankrd1 Ankrd2 Myog Mylk2 Myom2 Myf6 Myom3 Mybpc2 AI464131 Ttn Bves Klhl41 Myoz2 Acta1 Twist1 Vgll2 Casq1 Tcap Myl2 Unc45b Dcn Lbx1 Gli1 Mstn Chrnd Tnnt2 Chrna1 Cavin4 Csrp3 Mylpf Myh14 Tpm1 Lmod3 Gja1 Myh7 Myl3 Cav3 Klhl40 Tnnc1 Foxp2 Cryab Hoxd9 Fzd2 Actn3 Rbfox1 Jph2 Gsc Wnt5a Col14a1 Sox8 Lox Rbp4 Col3a1 Tnni1 Xirp2 Smtnl1 Col11a1 Pitx2 Ryr1 Nupr1 Scx Meox2 Rbm24 Stac3 Jph1…
A	5.35e-28	139	Anatomical structure formation involved in morphogenesis	Col18a1 Pgf Tmod4 Klk4 Myod1 Amotl1 Mybpc1 Cnmd Thbs2 Tnnt2 Myog Neb Lmod2 Tnmd Myom2 Cdh13 Col12a1 Myf6 Myom3 Mybpc2 Ramp3 Pgm5 Ncmap Lmod3 Nrap Ttn Ecscr Serpinf1 Ccn2 Dcstamp Wnt1 Tnfrsf12a Efna1 Sfrp2 Myoz2 Dmp1 Twist1 Wnt4 Fap Mmp14 Col6a1 Hspb1 Ephb3 Htra1 Tcap Vtn Ptgis Sparc Dcn Mypn Gsc Thbs4 Wnt5a Cma1 Enpp2 Smoc2 Itga7 Col5a2 Fn1 Col5a1 Creb3l1 Col11a1 Efna3 Ddah1 Ptn Parva Srpx2 Mmp2 …
B	4.45e-14	42	Mitotic cell cycle process	Kif11 Cdc6 Aurkb Kifc5b Nek2 Kif18a Nusap1 Cdc25b Ccna2 Orc1 Blm Ccnb2 Ncaph Kif18b Mybl2 Ube2c Kif20a Fbxo5 Tom1l1 Sgo1 Cep192 Cenpf Ect2 Smc2 Stil Kntc1 Cit Plk1 Zwilch Ncapd3 Ncapd2 Brca2 Kif14 Clspn Cenpe Ticrr Brca1 Atad5 Myb Spag5 Rbm38 Mki67
B	4.45e-14	70	Cell cycle	Kif11 Brca1 Cdc6 Mybl2 E2f2 Fbxo5 Myb Btg2 Aurkb Esco2 Kifc5b Nek2 Kif18a Wdr76 Nusap1 Cdc25b Ccna2 Orc1 Blm Plk1 Ccnb2 Ncaph Wdhd1 E2f8 Kif18b Alms1 Cep152 Kif20a Mki67 Lep Ube2c Spag5 Mcm2 Dyrk3 Atad5 Tom1l1 Cdkl1 Sgo1 Cep192 Cenpf Knl1 Rbm38 Ect2 Il12a Smc2 Tal1 Stil Epb41 Kntc1 Cit Mns1 Zwilch Tfdp2 Ccp110 Aspm Fancd2 Ncapd3 Ncapd2 Fanci Brca2 Kif14 Ncapg2 Clspn Cenpe Ticrr Oip5 Cep76 Rec114 …
B	4.45e-14	47	Mitotic cell cycle	Kif11 Cdc6 Mybl2 Myb Btg2 Aurkb Kifc5b Nek2 Kif18a Nusap1 Cdc25b Ccna2 Orc1 Blm Plk1 Ccnb2 Ncaph Wdhd1 Kif18b Ube2c Kif20a Fbxo5 Tom1l1 Sgo1 Cep192 Cenpf Ect2 Smc2 Tal1 Stil Kntc1 Cit Zwilch Tfdp2 Ncapd3 Ncapd2 Brca2 Kif14 Clspn Cenpe Ticrr Brca1 Atad5 E2f8 Spag5 Rbm38 Mki67
B	5.62e-14	55	Cell cycle process	Kif11 Brca1 Cdc6 Fbxo5 Aurkb Esco2 Kifc5b Nek2 Kif18a Nusap1 Cdc25b Ccna2 Orc1 Blm Plk1 Ccnb2 Ncaph Kif18b Alms1 Cep152 Kif20a Mybl2 Ube2c Spag5 Dyrk3 Atad5 Tom1l1 Sgo1 Cep192 Cenpf Knl1 Ect2 Il12a Smc2 Stil Kntc1 Cit Zwilch Ccp110 Aspm Ncapd3 Ncapd2 Brca2 Kif14 Clspn Cenpe Ticrr Cep76 Myb Fanca Fancd2 Fignl1 E2f8 Rbm38 Mki67
B	1.2e-13	51	Immune system development	Blm Gata1 Rag2 Zfpm1 Pglyrp2 Spib Dyrk3 Gfi1b Tal1 Ncapg2 Rag1 Trim10 Cd274 Myb Fam213a Epb42 Cr2 Car2 Tmem131l Klf1 Il7r Esco2 Il12a Lmo2 Bcl11a Atad5 Ikzf3 Rsad2 Irf4 Dmtn Rhag Alas2 6030468B19Rik Spta1 Add2 Siglecg Cd19 Ccnb2 Fanca Fancd2 Polq Trim58 Ccr6 Brca2 Ankle1 Cd24a Sox6 Lep Hist1h4c Hist1h4f Clec2i
B	5.42e-13	47	Hemopoiesis	Blm Gata1 Zfpm1 Pglyrp2 Spib Dyrk3 Gfi1b Tal1 Ncapg2 Rag1 Trim10 Myb Fam213a Epb42 Cr2 Car2 Tmem131l Klf1 Il7r Esco2 Il12a Lmo2 Bcl11a Ikzf3 Rsad2 Irf4 Dmtn Rhag Alas2 6030468B19Rik Spta1 Add2 Siglecg Cd19 Fanca Rag2 Fancd2 Trim58 Ccr6 Brca2 Ankle1 Cd24a Sox6 Lep Hist1h4c Hist1h4f Clec2i
B	8.06e-13	48	Hematopoietic or lymphoid organ development	Blm Gata1 Zfpm1 Pglyrp2 Spib Dyrk3 Gfi1b Tal1 Ncapg2 Rag1 Trim10 Myb Fam213a Epb42 Cr2 Car2 Tmem131l Klf1 Il7r Esco2 Il12a Lmo2 Bcl11a Ikzf3 Rsad2 Irf4 Dmtn Rhag Alas2 6030468B19Rik Spta1 Add2 Siglecg Cd19 Ccnb2 Fanca Rag2 Fancd2 Trim58 Ccr6 Brca2 Ankle1 Cd24a Sox6 Lep Hist1h4c Hist1h4f Clec2i
B	1.05e-12	32	Nuclear division	Kif11 Fbxo5 Kifc5b Nek2 Kif18a Nusap1 Ccna2 Blm Ccnb2 Ncaph Kif18b Mybl2 Ube2c Cdc6 Tom1l1 Aurkb Sgo1 Cep192 Smc2 Plk1 Ncapd3 Ncapd2 Kif14 Cenpe Cdc25b Fanca Aspm Fancd2 Fignl1 Brca2 Spag5 Mki67
B	1.68e-11	25	Mitotic nuclear division	Kif11 Kifc5b Nek2 Kif18a Nusap1 Ccna2 Ccnb2 Ncaph Kif18b Mybl2 Ube2c Cdc6 Fbxo5 Tom1l1 Aurkb Sgo1 Cep192 Smc2 Plk1 Ncapd3 Ncapd2 Kif14 Cenpe Spag5 Mki67
B	1.68e-11	27	Chromosome segregation	Esco2 Nek2 Kif18a Nusap1 Blm Ncaph Kif18b Oip5 Spag5 Brca1 Cdc6 Fbxo5 Aurkb Sgo1 Cenpf Knl1 Ect2 Smc2 Plk1 Ncapd3 Ncapd2 Kif14 Cenpe Fancd2 Cep192 Mki67 Brca2
B	1.9e-11	47	Regulation of cell cycle	Brca1 Cdc6 E2f2 Fbxo5 Btg2 Aurkb Nek2 Wdr76 Cdc25b Ccna2 Orc1 Blm Plk1 Ccnb2 E2f8 Alms1 Kif20a Lep Ube2c Spag5 Kif11 Dyrk3 Atad5 Tom1l1 Cdkl1 Cenpf Nusap1 Ect2 Il12a Tal1 Stil Kntc1 Cit Zwilch Tfdp2 Ccp110 Kif14 Clspn Cenpe Ticrr Cep76 Aspm Fignl1 Brca2 Cep192 Rbm38 Mki67
B	4.02e-11	35	Cell division	Aurkb Nusap1 Blm Plk1 Kif20a Ube2c Spag5 Kif11 Dyrk3 Cdc6 Fbxo5 Sgo1 Nek2 Knl1 Cdc25b Ect2 Ccna2 Smc2 Tal1 Epb41 Kntc1 Cit Ccnb2 Ccp110 Aspm Ncaph Ncapd3 Ncapd2 Brca2 Kif14 Ncapg2 Kif18b Oip5 Myb E2f8
B	5.84e-11	24	Nuclear chromosome segregation	Esco2 Kif18a Nusap1 Blm Ncaph Kif18b Spag5 Cdc6 Fbxo5 Aurkb Sgo1 Cenpf Nek2 Knl1 Ect2 Smc2 Plk1 Ncapd3 Ncapd2 Kif14 Cenpe Fancd2 Cep192 Brca2
B	5.84e-11	77	Immune system process	Btn1a1 H2-M2 Cd274 Btnl10 Irf4 Mzb1 Blm Cd19 Gata1 Rag2 Ccr6 Tnfrsf14 Zfpm1 Igll1 Pglyrp2 Ctse Spib Dyrk3 Rsad2 Gfi1b Il12a Tal1 Trim59 Gbp8 Ncapg2 Cd24a Rag1 Trim10 Cd5l Ikzf3 Myb Fam213a Epb42 6030468B19Rik Snca Sele Cr2 Itga4 Prg2 Car2 Add2 Siglecg Tmem131l Isg20 Cd300e Klf1 Lep Jchain Il7r Esco2 Il1rl1 Lmo2 Bcl11a Il5ra Fcer2a Atad5 Alox15 Dmtn Rhag Alas2 Spta1 Clec2i Ccnb2 Fanca Fancd2 Polq …
C	2.56e-26	133	Immune system process	Kit Ggt1 Elane Stk10 Mefv Samsn1 Cxcr2 Pag1 Il6ra Cxcl5 Ppbp Clec5a Sash3 Bmx Mapkapk3 Cd226 Camp Tlr8 Ubash3a Tlr9 Fpr1 Gapt Ccr2 C5ar1 Fpr2 H2-T24 Hmgb2 Ifitm6 Ifit1bl2 Slfn9 Mpig6b Ifit1bl1 Ulbp1 Tnfsf14 Slamf1 Pim1 Tnf Ptprc Apbb1ip Fgr Clec4e Cgas Oas2 Ddx60 Irs2 Inhba Trem3 Cd300lf Jaml Spn Tarm1 Hsh2d Cnr2 Clec4b2 Slfn1 Itgb2 Mpl Cybb Ikzf1 Lyst Plek Myo1g Pik3cg Arg2 Acod1 Gcsam Ms4a2 Map…
C	4.13e-26	102	Defense response	Ggt1 Mpo Cybb Elane Mefv Cxcl5 Ppbp Clec5a Mapkapk3 Cd226 Camp Tlr8 Ptgir Tlr9 Fpr1 Ltb4r1 Ccr2 C5ar1 Fpr2 Hmgb2 Ifitm6 Ifit1bl2 Slfn9 9930111J21Rik2 9930111J21Rik1 Ifit1bl1 Ulbp1 Tnf Ptprc Cgas Oas2 Nlrp3 Ddx60 Trem3 Tarm1 Nlrp1a Itgb2l Itgb2 Slamf1 Lyst Pik3cg Arg2 Rps6ka5 Acod1 Mmp25 Ms4a2 Map4k2 Padi4 Il18rap Il18r1 Cxcr2 Lcn2 Fcnb Il1a Fgr Gfi1 Clec4e Olr1 Ngp Ltf Oas3 Ctsg Chil3 Trem1 Ifi20…
C	1.86e-20	90	Immune response	Elane Mefv Cxcr2 Il6ra Cxcl5 Ppbp Clec5a Sash3 Bmx Mapkapk3 Cd226 Camp Tlr8 Ubash3a Tlr9 Fpr1 Gapt Ccr2 C5ar1 Fpr2 H2-T24 Hmgb2 Ifitm6 Ulbp1 Slamf1 Apbb1ip Fgr Clec4e Cgas Oas2 Trem3 Kit Tnfsf14 Cybb Lyst Myo1g Arg2 Acod1 Gcsam Tnf Ms4a2 Map4k2 Padi4 Il18r1 Ptprc Lcn2 Fcnb Il1a Pag1 Sema4a Stap1 Gfi1 Itgal Ltf Oas3 Nlrp3 Cbl Ddx60 Ctsg Ifi209 Il1f9 Ffar2 Cd177 Trim30b Tarm1 S100a8 S100a9 Trim30d …
C	1.74e-16	56	Inflammatory response	Ggt1 Elane Mefv Cxcl5 Ppbp Ptgir Fpr1 Ltb4r1 Ccr2 C5ar1 Fpr2 Tnf Nlrp3 Tarm1 Itgb2l Itgb2 Pik3cg Rps6ka5 Mmp25 Ms4a2 Il18rap Il18r1 Cxcr2 Il1a Olr1 Tlr8 Chil3 Trem1 Il1f9 Tlr9 Ffar2 Hmgb2 S100a8 S100a9 Alox5ap Cnr2 Chil1 Nlrp1a Naip5 Naip6 Kit Mmp8 Slamf1 Cybb Rb1 Pik3ap1 Alox5 Il1r2 Stap1 Siglece Adcy7 Il22ra2 Il31ra Spn Unc13d Osm
C	1.96e-16	148	Response to stress	Ggt1 Mpo Cybb Foxred2 Elane Stk10 Pik3cg Map3k3 Mefv Map4k2 Cdc7 Cxcl5 Ppbp Clec5a F10 Mapkapk3 Cd226 Hpse Camp Tlr8 Map3k9 Ptgir Tlr9 Fpr1 Ltb4r1 Ccr2 C5ar1 Gp1ba Gen1 Fpr2 Hmgb2 Ifitm6 Zbtb18 Ifit1bl2 Slfn9 9930111J21Rik2 9930111J21Rik1 Mpig6b Ifit1bl1 Ulbp1 Klf5 Trpm2 Tnf Ptprc Chek1 Cgas Oas2 Nlrp3 Ddx60 Trem3 Jaml Rgs14 Tarm1 Ep300 Nlrp1a Ceacam1 Itgb2l Itgb2 Foxm1 Tiam1 Mapk13 Mpl Tex15 Sla…
C	4.71e-15	77	Regulation of immune system process	Ggt1 Stk10 Samsn1 Pag1 Il6ra Sash3 Bmx Mapkapk3 Cd226 Tlr8 Ubash3a Tlr9 Fpr1 C5ar1 Fpr2 H2-T24 Hmgb2 Ulbp1 Ccr2 Tnfsf14 Slamf1 Pim1 Tnf Fgr Clec4e Cgas Irs2 Trem3 Spn Tarm1 Clec4b2 Slfn1 Kit Mpl Elane Acod1 Gcsam Ms4a2 Il18r1 Cxcr2 Ptprc Fcnb Stap1 Gfi1 Ltf Ripor2 Ddx60 Inhba Ifi209 Ffar2 Unc13d Adtrp Ifnlr1 Ifi213 Tspan32 Rb1 Csf3r Ctsg Mmp8 Myo1g Arg2 Olfm4 Pik3ap1 Il18rap Lrp8 Cxcl5 Itgal Adcy…
C	1.01e-13	109	Response to external stimulus	Ggt1 Mpo Cxcr2 Sema4a Cxcl5 Ppbp Camp Tlr8 Tlr9 Pkd1l3 Ccr2 Ifitm6 Ifit1bl2 Slfn9 Plxnc1 Ifit1bl1 Tnfsf14 Cmpk2 Tnf Ptprc Sell Lcn2 Stap1 Cgas Oas2 Nlrp3 Ddx60 Spn Wfdc21 Tarm1 Cnr2 Nlrp1a Tiam1 Kit Cybb Elane Pik3cg Slc6a4 Acod1 Pim1 Abcc2 P2rx3 Gfi1 Gsdme Prok2 Rasgrp4 L1cam Tnks Ltf Oas3 Cbl Hpse Ripor2 Ctsg Cxcr4 Fpr1 C5ar1 Gp1ba Fpr2 Cebpe Trim30b Lipg Hmgb2 S100a8 S100a9 Trim30d Adtrp Alox5…
C	1.01e-13	61	Cell activation	Kit Pik3cg Samsn1 Pag1 Il6ra Sash3 Cd226 Gapt Gp1ba Ulbp1 Ccr2 Tnfsf14 Slamf1 Tnf Apbb1ip Fgr Irs2 Jaml Spn Tarm1 Hsh2d Slfn1 Itgb2 Rps6ka1 Mpl Ikzf1 Cxcr2 Ptprc Cxcl5 Itgal Cbl Ripor2 Tlr8 Tlr9 Unc13d Treml1 Hells Tspan32 Cgas C5ar1 Klf5 Mmp8 Plek Arg2 Il18rap Il18r1 Sema4a Stap1 Clec4e Rab27a Nlrp3 Atp7a Cd300lf Ep300 Adgrg3 Ceacam1 Ms4a2 Cd177 Fpr2 Cnr2 Treml2
C	7.94e-13	59	Positive regulation of immune system process	Il6ra Sash3 Bmx Mapkapk3 Cd226 Tlr8 Ubash3a Tlr9 Fpr1 C5ar1 Fpr2 H2-T24 Hmgb2 Ulbp1 Ccr2 Tnfsf14 Slamf1 Fgr Cgas Irs2 Trem3 Spn Clec4b2 Mpl Elane Acod1 Gcsam Tnf Il18r1 Cxcr2 Ptprc Fcnb Stap1 Gfi1 Clec4e Ltf Ddx60 Inhba Ifi209 Ffar2 Unc13d Ifi213 Rb1 Ctsg Mmp8 Myo1g Pik3ap1 Il18rap Itgal Nlrp3 Ripor2 Rcor1 Evi2 Ms4a2 Sell Il1a Cd300lf Cd177 Ceacam1
C	8.13e-13	55	Leukocyte activation	Kit Samsn1 Pag1 Il6ra Sash3 Cd226 Gapt Ulbp1 Ccr2 Tnfsf14 Slamf1 Tnf Apbb1ip Fgr Irs2 Jaml Spn Tarm1 Hsh2d Slfn1 Itgb2 Mpl Ikzf1 Cxcr2 Ptprc Cxcl5 Itgal Cbl Ripor2 Tlr8 Tlr9 Unc13d Hells Tspan32 Cgas C5ar1 Mmp8 Arg2 Il18rap Il18r1 Sema4a Stap1 Clec4e Rab27a Nlrp3 Atp7a Cd300lf Ep300 Adgrg3 Ceacam1 Ms4a2 Cd177 Fpr2 Cnr2 Treml2
C	9.43e-13	51	Cytokine production	Il6ra Clec5a Nlrp3 Cd226 Tlr8 Tlr9 Clec9a Nlrp1a Slamf1 Tnf Fgr Clec4e Cgas Tarm1 Chil1 Naip5 Ulbp1 Mapk13 Kit Cybb Elane Arg2 Il18r1 Ptprc Fcnb Il1a Ltf Hpse Ddx60 Ffar2 Spn Trem3 Trem1 Ubash3a Mmp8 Mpl Srgn Il18rap Il1r2 Cxcl5 Sash3 Adcy7 Ccr2 C5ar1 Il31ra Cebpe Hmgb2 Ceacam1 Mefv Ms4a2 Osm
C	9.43e-13	51	Immune effector process	Sash3 Cd226 Tlr8 Tlr9 Gapt H2-T24 Ifitm6 Ifit1bl2 Slfn9 Ifit1bl1 Ulbp1 Ccr2 Slamf1 Tnf Ptprc Apbb1ip Fgr Cgas Oas2 Ddx60 Kit Lyst Elane Il18r1 Fcnb Itgal Oas3 Cbl Trim30b Trim30d Unc13d Ifnlr1 Tspan32 Trem3 Trem1 Mpo Myo1g Il18rap Sema4a Cxcl5 Clec4e Rab27a Nlrp3 Atp7a Ctsg Il31ra Ffar2 Spn Ceacam1 Ms4a2 Cd177
C	9.9e-13	47	Regulation of defense response	Ggt1 Mapkapk3 Cd226 Tlr8 Tlr9 Hmgb2 Ulbp1 Tnf Cgas Trem3 Ccr2 Tarm1 Pik3cg Fcnb Gfi1 Clec4e Ltf Nlrp3 Ddx60 Ifi209 Ffar2 S100a8 S100a9 Alox5ap Ifnlr1 Ifi213 Tspan32 C5ar1 Mmp8 Arg2 Rb1 Pik3ap1 Il18rap Il1r2 Lrp8 Fgr Stap1 Cxcl5 Siglece Adcy7 Il22ra2 Spn Ceacam1 Mefv Cd300lf Osm Cnr2
C	1.74e-12	34	Leukocyte migration	Stk10 Cxcr2 Cxcl5 Ppbp Tnfsf14 Tnf Ccr2 Cnr2 Itgb2 Kit Elane Gcsam Sell Ripor2 Jaml Spn S100a8 Prtn3 Adtrp Trem3 Trem1 Trpm2 Slamf1 Myo1g Csf3r Stap1 Gpr15 C5ar1 Ffar2 S100a9 Retnlg Il1a Cd177 Fpr2
C	2.87e-12	51	Regulation of immune response	Il6ra Sash3 Bmx Mapkapk3 Cd226 Tlr8 Ubash3a Tlr9 Fpr1 C5ar1 Fpr2 H2-T24 Hmgb2 Ulbp1 Ccr2 Slamf1 Fgr Clec4e Cgas Trem3 Kit Acod1 Gcsam Tnf Ms4a2 Il18r1 Ptprc Fcnb Stap1 Gfi1 Ltf Ddx60 Ifi209 Ffar2 Unc13d Ifi213 Elane Ctsg Myo1g Arg2 Olfm4 Samsn1 Pik3ap1 Il18rap Lrp8 Adcy7 Nlrp3 Spn Ceacam1 Cd300lf Cd177
k-means clustering was accessed through integrated Differential Expression and Pathway analysis (iDEP). The analysis was performed on differentially expressed genes (Padj < 0.05) as defined by DESeq2 (Table S1).
