# Supplementary material for: Transcript shortening via alternative polyadenylation promotes gene expression during fracture healing
Source: Bone Res. 2023 Jan 3;11:5. doi: 10.1038/s41413-022-00236-7 (PMC9810729; doi:10.1038/s41413-022-00236-7)
Supplement: Supplementary file 6 — Elbarbary-Table S4 [file 41413_2022_236_MOESM6_ESM.xlsx]

## Sheet: Sheet1
Table S4. InPAS analysis of APA events on days 14 and 21 post-fracture
gene symbol	transcript	PDUI d14	PDUI d21	PDUI logFC (d21 vs d14)	Padj
Sox17	uc007aey.1	0.124248	0.125951	0.0196352	1
Lypla1	uc007afh.1	0.686652	0.113767	-2.5935	0.0038717
Tcea1	uc007afi.2	0.031365	0.0211425	-0.569009	1
Atp6v1h	uc007afn.2	0.0218746	0.0266571	0.285266	1
Rrs1	uc007agk.2	1	1	0	1
Adhfe1	uc007agl.2	0.0546625	0.0359023	-0.606476	1
Vcpip1	uc007ags.3	0.196787	0.100878	-0.964017	1
Cops5	uc007ahe.2	0.00563434	0.00371457	-0.60105	1
Cspp1	uc007ahi.1	0.483123	0.356201	-0.439702	1
Arfgef1	uc007ahn.1	0.338755	0.195243	-0.794973	0.521546
Cpa6	uc007ahq.2	0.063731	0.162003	1.34595	1
Sulf1	uc007aia.2	0.241921	0.20935	-0.208619	1
Sulf1	uc007aie.1	0.241921	0.20935	-0.208619	1
Ncoa2	uc007ail.2	0.466679	0.202986	-1.20105	0.939112
Tram1	uc007ait.2	0.0420963	0.0317824	-0.405465	1
Terf1	uc007ajh.2	0.00586709	0.0476564	3.02195	1
Eloc	uc007ajv.2	0.139537	0.0773621	-0.85095	0.449816
Tmem70	uc007ajx.1	0.682439	0.496642	-0.458496	0.497903
Ogfrl1	uc007amb.1	0.115604	0.286269	1.30818	0.597441
Sdhaf4	uc007amj.2	0.0396625	0.0739635	0.899037	1
Lmbrd1	uc007amt.1	0.865461	0.611661	-0.500736	1
Phf3	uc007ane.1	0.136078	0.134666	-0.0150465	1
Ptp4a1	uc007anh.1	1	0.607554	-0.718916	0.000712499
Prim2	uc007anq.2	0.27045	0.238602	-0.18076	1
Rab23	uc007anw.2	0.662945	0.449674	-0.560008	1
Bag2	uc007any.1	0.146089	0.101317	-0.527964	1
Zfp451	uc007anz.2	0.602534	0.418414	-0.526112	0.969144
Dst	uc007aoi.2	0.0996651	0.0573226	-0.797983	1
Imp4	uc007aor.2	0.351491	0.259656	-0.436886	1
Arhgef4	uc007apf.1	1	0.646543	-0.629183	0.521546
Fam168b	uc007apj.2	1	0.647549	-0.626939	6.11569e-05
Plekhb2	uc007apl.1	1	1	0	1
Hs6st1	uc007apn.2	0.547781	0.333442	-0.716165	0.387586
Uggt1	uc007apo.2	0.101778	0.099544	-0.0320189	1
Neurl3	uc007aps.1	0.184484	0.132875	-0.473423	1
Arid5a	uc007apu.2	0.119221	0.159955	0.424028	1
Kansl3	uc007apz.2	0.241219	0.186504	-0.371136	1
Cnnm4	uc007aqg.2	1	1	0	1
Ankrd23	uc007aql.2	0.392955	0.314651	-0.320609	1
Sema4c	uc007aqq.4	0.233428	0.196808	-0.246187	1
Actr1b	uc007aqx.1	1	1	0	1
Zap70	uc007aqz.2	0.071004	0.154989	1.12619	1
Tmem131	uc007arc.1	0.925927	0.628144	-0.559804	0.000464608
Inpp4a	uc007arl.3	1	0.913735	-0.130152	0.667204
Inpp4a	uc007arn.2	0.0738399	0.321715	2.12331	1
Coa5	uc007aro.2	0.240227	0.113493	-1.0818	0.712499
Unc50	uc007arp.1	0.0106612	0.00847056	-0.331843	1
2010300C02Rik	uc007arw.1	0.831637	0.655252	-0.343904	1
Mitd1	uc007asi.1	0.784917	0.685553	-0.19527	1
Txndc9	uc007asm.1	0.0420244	0.0693059	0.721752	1
Aff3	uc007ast.2	0.111496	0.0717728	-0.635477	1
Chst10	uc007asy.2	1	0.916671	-0.125523	1
Chst10	uc007asz.1	1	1	0	1
Pdcl3	uc007atc.1	0.0822046	0.0638271	-0.36505	1
Tbc1d8	uc007atg.4	0.502949	0.370245	-0.44193	0.978747
Tbc1d8	uc007ath.2	0.331158	0.130153	-1.34731	1
Rnf149	uc007atl.3	1	1	0	1
Map4k4	uc007atr.1	0.141213	0.142941	0.0175426	1
Il1r1	uc007atv.1	0.329536	0.146338	-1.17113	1
Il1rl1	uc007aub.4	0.479748	0.233772	-1.03718	1
Il18rap	uc007auk.2	0.157121	0.0929056	-0.758035	1
Slc9a2	uc007aun.1	1	1	0	1
Mfsd9	uc007auo.1	1	0.910073	-0.135945	1
Mrps9	uc007ava.2	0.0545259	0.0731427	0.423772	1
Tgfbrap1	uc007ave.1	1	1	0	1
Fhl2	uc007avk.2	0.295661	0.272385	-0.118292	1
Nck2	uc007avo.2	1	0.618785	-0.692489	0.0578474
1500015O10Rik	uc007avp.2	0.079423	0.0619313	-0.358888	1
Tpp2	uc007avs.2	0.648223	0.488014	-0.409566	0.872376
Kdelc1	uc007awb.1	0.041865	0.0370271	-0.177164	1
Bivm	uc007awd.2	0.0313136	0.030785	-0.0245645	1
Col3a1	uc007awq.2	0.0543067	0.0494832	-0.13419	1
Col5a2	uc007awr.1	0.0473711	0.0500931	0.0806046	1
Slc40a1	uc007awu.1	0.416049	0.328117	-0.342544	0.993331
Slc39a10	uc007axc.1	0.970801	0.751041	-0.370284	1
Cavin2	uc007axk.1	1	0.956088	-0.0647842	1
Nabp1	uc007axn.1	0.341476	0.0581267	-2.55451	1
Myo1b	uc007axr.3	0.133535	0.127828	-0.0630178	1
Stat1	uc007axz.1	0.0662903	0.114276	0.785659	1
Stat1	uc007aya.2	0.194537	0.207583	0.0936465	1
Gls	uc007aye.3	0.234921	0.215283	-0.125938	1
Gls	uc007ayg.1	0.30864	0.223303	-0.466926	1
Nab1	uc007ayh.2	0.00367497	0.0142367	1.9538	1
Mfsd6	uc007ayl.4	0.0276394	0.0445417	0.688433	1
Hibch	uc007ayp.2	0.208609	0.174473	-0.257799	1
Stk17b	uc007azj.2	0.347639	0.266177	-0.385205	0.898876
Gtf3c3	uc007azp.2	0	0.0102212	1015.39	1
Sf3b1	uc007azw.3	0.0784242	0.077617	-0.0149259	1
Coq10b	uc007azz.1	0.736459	0.484963	-0.602731	0.726684
Hspd1	uc007bab.2	1	0.931679	-0.102095	0.000292923
Hspe1	uc007bac.2	0	0	0	1
Mars2	uc007baj.1	0.378396	0.340564	-0.151972	1
Satb2	uc007bas.1	0.551226	0.20158	-1.45129	0.0932273
Kctd18	uc007bbf.2	0.877304	0.335907	-1.38501	0.0135442
Sgo2a	uc007bbk.2	0.112573	0.0617288	-0.866847	1
Aox1	uc007bbl.1	0.176868	0.200261	0.17921	1
Bzw1	uc007bbq.1	0.509347	0.291175	-0.806766	0.022972
Clk1	uc007bbs.2	0.0219364	0.0447997	1.03016	1
Ppil3	uc007bbv.2	0.253906	0.341706	0.42846	0.952583
Nif3l1	uc007bbz.1	0.548761	0.498844	-0.137591	1
Orc2	uc007bcc.1	0.565295	0.332425	-0.765978	0.343791
Cflar	uc007bcn.3	0.284111	0.163119	-0.800529	1
Casp8	uc007bcs.1	0.18743	0.10032	-0.901738	1
Trak2	uc007bcv.2	1	1	0	1
Stradb	uc007bda.1	0	0.0447552	1017.52	1
Als2	uc007bdl.2	0.897638	0.823871	-0.123715	1
Sumo1	uc007bdx.1	0.68019	0.670789	-0.0200773	1
Nop58	uc007bdy.1	0.0340011	0.0530359	0.641389	1
Wdr12	uc007bee.2	0.30624	0.257254	-0.25147	1
Cyp20a1	uc007ben.2	0.370478	0.159504	-1.21579	0.837606
Abi2	uc007bep.2	1	1	0	1
Abi2	uc007beq.2	1	1	0	1
Nrp2	uc007bfj.1	0.137746	0.159621	0.212641	1
Nrp2	uc007bfl.1	0.0183024	0.0239731	0.389384	1
Ndufs1	uc007bfu.2	0.148539	0.182807	0.299472	1
Ndufs1	uc007bfw.1	0.00294569	0.0780658	4.72801	0.788845
Creb1	uc007bgr.1	0.244886	0.105563	-1.214	1
Mettl21a	uc007bgu.1	0.486125	0.439947	-0.143995	1
Ccnyl1	uc007bgx.2	0.0751236	0.0546277	-0.459633	1
Fzd5	uc007bgy.1	0.486982	0.135941	-1.84088	0.465262
Idh1	uc007bhn.2	0.0365789	0.0216677	-0.755465	1
Pikfyve	uc007bhs.1	0.334465	0.171321	-0.965155	1
Rpe	uc007bij.2	0.816127	0.381585	-1.09679	0.0598442
Kansl1l	uc007bim.2	0.576492	0.327201	-0.817125	1
Acadl	uc007bir.2	0.402346	0.32046	-0.328292	1
Myl1	uc007bis.3	0.398219	0.346736	-0.199723	0.17018
Atic	uc007bjt.2	0.360976	0.217714	-0.729464	0.548898
Fn1	uc007bju.2	0.104915	0.088023	-0.25327	0.86892
Xrcc5	uc007bkl.2	0.0426254	0.020459	-1.05898	1
Rpl37a	uc007bkv.2	0.0259494	0.0209825	-0.306517	1
Igfbp2	uc007bkw.3	0.0367016	0	-1017.23	1
Igfbp5	uc007bkx.1	1	1	0	1
Tns1	uc007blf.2	1	1	0	1
Rufy4	uc007blk.2	0.0414201	0.0656857	0.66525	1
Cxcr2	uc007bll.1	1	1	0	1
Arpc2	uc007bln.1	0.166803	0.157597	-0.0818974	1
Aamp	uc007blr.2	0.520525	0.503193	-0.0488563	1
Pnkd	uc007bls.2	0.0462469	0.0449584	-0.0407655	1
Pnkd	uc007blt.1	1	0.915657	-0.12712	1
Tmbim1	uc007blv.2	0.490581	0.422277	-0.216301	1
Slc11a1	uc007bly.2	0.360479	0.404696	0.166922	1
Ctdsp1	uc007blz.2	0.785534	0.509446	-0.624745	5.00546e-07
Cnot9	uc007bmf.2	1	1	0	1
Zfp142	uc007bml.2	0.32529	0.327907	0.0115571	1
Ttll4	uc007bmy.1	0.225712	0.742801	1.71849	0.0476977
Cyp27a1	uc007bna.2	0.0156463	0.0205612	0.394101	1
Cnppd1	uc007bnp.1	0.0582619	0.0285758	-1.02776	0.899175
Retreg2	uc007bnt.1	0.221286	0.163057	-0.440534	0.78625
Zfand2b	uc007bnw.2	0.434871	0.441164	0.0207265	1
Abcb6	uc007bnx.3	0.0463821	0.0580311	0.323258	1
Atg9a	uc007bnz.1	0.107389	0.107211	-0.00239474	1
Dnajb2	uc007bom.2	0.111237	0.0671498	-0.728177	1
Dnajb2	uc007bon.2	0.111237	0.0671498	-0.728177	1
Des	uc007box.2	6.57197e-05	0.00364021	5.79155	1
Speg	uc007boz.2	1	0.699977	-0.51462	0.0394569
Speg	uc007bpa.1	0.0161662	0.0589574	1.8667	1
Chpf	uc007bph.1	0.501938	0.494938	-0.0202605	1
Inha	uc007bps.1	0.200074	0.36176	0.854497	1
Stk11ip	uc007bpt.2	0.023744	0.0308009	0.375408	1
Slc4a3	uc007bpv.2	0.018365	0.0359679	0.96975	1
Acsl3	uc007bqo.2	0.161303	0.131934	-0.289963	1
Wdfy1	uc007bqu.2	0.499002	0.307889	-0.696635	0.842641
Mrpl44	uc007bqy.1	0.18956	0.175881	-0.10806	1
Serpine2	uc007bqz.2	0.239176	0.194101	-0.301265	0.0118193
Cul3	uc007brc.2	0.0365836	0.0657765	0.846378	1
Dock10	uc007brg.3	0.18675	0.100986	-0.886945	1
Irs1	uc007brp.2	0.443997	0.24385	-0.864554	1
Rhbdd1	uc007brq.4	1	0.469994	-1.08929	0.281019
Mff	uc007brx.3	0.517348	0.458324	-0.174768	1
Pid1	uc007bst.2	1	0.949279	-0.0750965	1
Trip12	uc007bsy.1	0.13505	0.15941	0.239248	1
Fbxo36	uc007btc.2	0.0381268	0.0291099	-0.389295	1
A530032D15Rik	uc007btj.1	0.242274	0.135642	-0.836841	1
Sp110	uc007btz.2	0.0243941	0.00635306	-1.94101	1
Sp140	uc007buc.2	0.314308	0.320702	0.0290543	1
Sp100	uc007bud.2	0.0789424	0.0966571	0.292075	1
Sp100	uc007buh.3	0.775357	0.533274	-0.539983	0.0487618
Cab39	uc007bum.2	0.499991	0.40349	-0.309369	0.937763
Psmd1	uc007buy.1	0.055063	0.0483514	-0.187526	1
Armc9	uc007bvb.1	0.222183	0.0947655	-1.22931	1
Armc9	uc007bvf.1	0.203976	0.214763	0.0743477	1
Ncl	uc007bvl.1	0.0557264	0.0723743	0.377116	1
Ptma	uc007bvp.1	0.480571	0.26174	-0.876618	1.30694e-43
Cops7b	uc007bvr.1	0.239084	0.32916	0.461271	1
Dis3l2	uc007bvv.2	0.075438	0.0817734	0.116341	1
Eif4e2	uc007bwj.1	0.0632101	0.0752128	0.250823	1
Eif4e2	uc007bwk.1	0.00252225	0.00973353	1.94825	1
Eif4e2	uc007bwl.1	0.530646	0.316317	-0.746379	0.804749
Gigyf2	uc007bwr.2	0.537849	0.280473	-0.939338	0.298967
Ngef	uc007bwx.2	0.647777	0.673441	0.0560525	1
Atg16l1	uc007bxl.2	0.0395412	0.0420082	0.0873144	1
Dgkd	uc007bxu.2	0.127866	0.0698712	-0.871866	0.993331
Dgkd	uc007bxv.2	0.127866	0.0698712	-0.871866	0.993331
Usp40	uc007bxw.1	0.220115	0.28237	0.359334	1
Dnajb3	uc007byj.2	0.250852	0.5589	1.15575	1
Hjurp	uc007bym.2	0.17796	0.260906	0.551978	1
Arl4c	uc007byt.2	0.763273	0.868038	0.18556	1
Sh3bp4	uc007byv.1	0.203832	0.221149	0.117641	1
Agap1	uc007byw.1	0.449713	0.402972	-0.158323	1
Ackr3	uc007bzh.3	0.691658	0.502759	-0.460193	0.319196
Cops8	uc007bzi.1	0.020734	0.0131826	-0.653367	1
Lrrfip1	uc007bzq.2	0.168311	0.125762	-0.420431	1
Lrrfip1	uc007bzr.2	0.87223	0.325332	-1.4228	0.000452075
Ramp1	uc007bzx.2	0.0384861	0.0341504	-0.172436	1
Ube2f	uc007bzy.1	0.246961	0.166904	-0.565268	0.653498
Scly	uc007caf.1	0.0150651	0.00557941	-1.43302	1
Ilkap	uc007cam.1	1	1	0	1
Hes6	uc007cat.2	0.563606	0.479283	-0.233809	0.740518
Traf3ip1	uc007cax.2	0.0183149	0.0431084	1.23495	1
Hdac4	uc007cbe.3	1	1	0	1
Ndufa10	uc007cbh.2	0.0666305	0.0614879	-0.11588	1
Gpc1	uc007cbs.1	0.901929	0.696002	-0.373924	3.6053e-11
Dusp28	uc007cbu.1	1	1	0	1
Rnpepl1	uc007cbw.2	0.303001	0.256923	-0.237986	1
Capn10	uc007cbx.1	0.181169	0.0595587	-1.60495	0.896406
Capn10	uc007cby.1	0.024135	0.0197559	-0.288844	1
Gpr35	uc007cbz.2	1	0.94291	-0.0848087	1
Pask	uc007cdq.1	0.142734	0.238432	0.740244	1
Ppp1r7	uc007cdv.1	0.14998	0.193995	0.371251	1
Hdlbp	uc007cdx.2	0.204912	0.277043	0.435105	0.0656159
2021-09-02	uc007cea.3	0.131358	0.073143	-0.844717	0.784077
Stk25	uc007ced.1	0.561913	0.545971	-0.0415224	1
Bok	uc007cee.2	0.0284727	0.0144733	-0.976191	1
Atg4b	uc007cej.1	0.107648	0.126862	0.23694	1
Dtymk	uc007cek.2	0.0585234	0.0763319	0.383272	1
Ing5	uc007cen.2	0.0838808	0.0917388	0.12919	1
D2hgdh	uc007ceo.3	0.198042	0.157575	-0.329771	1
D2hgdh	uc007ceq.2	0.238334	0.198029	-0.267271	1
Fam174a	uc007cey.2	0.0565	0.0488801	-0.209003	1
D1Ertd622e	uc007cfg.2	0.382621	0.225192	-0.764758	1
Ppip5k2	uc007cfi.3	1	0.298431	-1.74453	0.0432554
Pam	uc007cfo.1	0.121062	0.0984318	-0.298549	1
Pign	uc007cgf.3	1	0.612497	-0.707226	0.570801
Tnfrsf11a	uc007cgo.1	0.657382	0.775369	0.23815	1
Tnfrsf11a	uc007cgp.1	0.12932	0.121486	-0.0901574	1
Zcchc2	uc007cgq.4	0.521444	0.332017	-0.651255	1
Zcchc2	uc007cgt.4	0.521444	0.332017	-0.651255	1
Kdsr	uc007cgy.2	0.141	0.209757	0.573026	1
Vps4b	uc007cgz.2	0.0996705	0.0890612	-0.162368	1
Serpinb8	uc007chs.2	0.229513	0.165571	-0.471122	1
Tsn	uc007cib.2	0.872957	0.757805	-0.204084	0.645757
Nifk	uc007cic.2	0.188423	0.193009	0.0346873	1
Gli2	uc007cim.1	1	1	0	1
Inhbb	uc007cir.1	1	0.679262	-0.557959	1
Ralb	uc007cis.2	0.039129	0.0342103	-0.193809	1
Tmem177	uc007cja.3	0.280719	0.308623	0.136719	1
Tmem37	uc007cjd.1	0.0496164	0.0415249	-0.25684	1
Dbi	uc007cje.1	0.0363954	0.0283103	-0.36243	1
Steap3	uc007cji.1	0.0962081	0.0749368	-0.360484	1
Insig2	uc007cjo.1	0.0405944	0.0165261	-1.29653	1
Ccdc93	uc007cju.2	0.0918725	0.180764	0.9764	1
Ddx18	uc007cjw.2	0.0126039	0.00307631	-2.0346	1
Actr3	uc007cke.2	0.482159	0.371827	-0.374879	0.0504524
Slc35f5	uc007ckg.1	0.355046	0.312273	-0.185198	1
Acmsd	uc007ckv.1	1	1	0	1
Ccnt2	uc007ckz.1	0.576857	0.695565	0.269972	1
Ccnt2	uc007cla.2	0.737277	0.550937	-0.420319	0.908004
Rab3gap1	uc007clc.2	0.181791	0.0719136	-1.33794	0.728459
Zranb3	uc007cld.2	0.664335	0.53117	-0.322737	1
R3hdm1	uc007clj.1	0.47259	0.247617	-0.932479	0.0755913
Ubxn4	uc007cll.1	0.154497	0.194654	0.33333	1
Mcm6	uc007cln.2	0.16581	0.129666	-0.354729	0.902886
Mcm6	uc007clo.2	0.16581	0.129666	-0.354729	0.902886
Dars	uc007clp.2	0.464313	0.295241	-0.653203	0.531252
Cxcr4	uc007cls.1	0.793575	0.656806	-0.272899	0.63958
Cd55	uc007cly.2	0.170482	0.207778	0.285418	1
Mapkapk2	uc007cmv.3	0.0546189	0.0500033	-0.127377	1
Dyrk3	uc007cmw.1	0.153257	0.101878	-0.589104	1
Rassf5	uc007cnc.2	1	1	0	1
Ikbke	uc007cne.1	0.874891	0.888363	0.0220448	1
Srgap2	uc007cng.2	1	1	0	1
Srgap2	uc007cni.1	0.0110641	0.042698	1.94828	0.790385
Ctse	uc007cnm.1	0.0419726	0.0242488	-0.791536	1
Ctse	uc007cnn.2	0.0318874	0.0242387	-0.395676	1
Rab7b	uc007cnp.2	1	1	0	1
Rab29	uc007cnv.4	0.262757	0.246144	-0.0942242	1
Nucks1	uc007cnx.2	0.331916	0.218981	-0.60001	1
Slc45a3	uc007cnz.2	0.182298	0.064934	-1.48925	0.995755
Mfsd4a	uc007cof.2	0.446655	0.59046	0.402678	1
Cdk18	uc007coh.2	0.064153	0.0844049	0.39581	1
Nuak2	uc007coo.2	0.0162657	0.00539993	-1.59082	1
Tmcc2	uc007cor.2	1	1	0	1
Dstyk	uc007cou.1	1	0.574744	-0.799008	0.0903026
Tmem81	uc007coz.2	0.185454	0.0796847	-1.21869	1
Sox13	uc007cqj.1	1	1	0	1
Sox13	uc007cqk.1	1	0.935299	-0.0965007	1
Zc3h11a	uc007cqm.1	0.0793031	0.041605	-0.93062	0.814121
Lax1	uc007cqs.2	0.458812	0.210864	-1.12159	0.81518
Atp2b4	uc007cqu.3	1	0.677867	-0.560925	0.192198
Atp2b4	uc007cqv.3	0.939132	0.623118	-0.591822	0.0685307
Prelp	uc007crc.3	1	1	0	1
Fmod	uc007crd.1	0.0292713	0.0137942	-1.08542	0.952114
Btg2	uc007cre.1	0.125364	0.0595129	-1.07485	1
Chil1	uc007crg.2	0.389629	0.448857	0.204154	1
Ppfia4	uc007crm.2	0.482847	0.773466	0.67977	0.255052
Ppfia4	uc007crn.2	1	1	0	1
Tmem183a	uc007crq.1	0.79926	0.479711	-0.736501	0.0143546
Adipor1	uc007crx.3	0.27418	0.224099	-0.290984	0.93501
Klhl12	uc007csa.2	0.635705	0.443954	-0.517946	0.695429
Rabif	uc007csc.2	0.15701	0.17631	0.16726	1
Ptpn7	uc007css.1	0.317561	0.196275	-0.694158	1
Arl8a	uc007csu.1	0.515198	0.343553	-0.584593	0.265541
Rnpep	uc007csy.2	0.324344	0.314464	-0.0446314	1
Timm17a	uc007csz.1	0.527756	0.288315	-0.872225	0.0140648
Shisa4	uc007ctc.1	1	0.966699	-0.0488616	1
Ipo9	uc007cte.1	1	0.495048	-1.01436	9.08712e-06
Nav1	uc007cti.2	0.606288	0.481367	-0.332866	1
Nav1	uc007ctj.2	0.606288	0.481367	-0.332866	1
Csrp1	uc007cto.1	0.109258	0.0898795	-0.281674	1
Phlda3	uc007ctq.2	0.693434	0.660037	-0.0712118	1
Tmem9	uc007cue.2	0.233863	0.227277	-0.0412121	1
Cacna1s	uc007cuf.1	0.000767622	0	-1011.65	1
Camsap2	uc007cuq.1	0.735217	0.281008	-1.38756	0.055817
Kif14	uc007cuv.2	0.449285	0.312065	-0.525783	1
Ptprc	uc007cvf.3	0.212254	0.172637	-0.298051	1
Ptprc	uc007cvk.2	0	0.478507	1020.94	1
Nek7	uc007cvn.2	1	0.395015	-1.34002	7.76286e-05
Aspm	uc007cwh.1	0.126456	0.144496	0.192401	1
Cdc73	uc007cwx.2	0.146597	0.13583	-0.110057	1
Glrx2	uc007cwz.1	0.14936	0.160275	0.101758	1
Uchl5	uc007cxe.2	0.00539694	0.00342269	-0.657012	1
Rgs2	uc007cxg.2	0.133371	0.0933843	-0.514194	1
Rgs1	uc007cxj.2	0.321215	0.278271	-0.207049	1
Pla2g4a	uc007cxt.3	0.215079	0.232449	0.112048	1
Odr4	uc007cxy.1	1	0.9399	-0.0894206	1
Ivns1abp	uc007cym.1	0.109406	0.190616	0.800979	1
Trmt1l	uc007cyt.1	0.928912	0.420788	-1.14245	0.311519
Rnf2	uc007cyx.1	0.292075	0.193179	-0.596401	1
Edem3	uc007czc.2	1	0.613957	-0.703789	0.570801
1700025G04Rik	uc007cze.2	0.129307	0.14313	0.146529	1
Tsen15	uc007czf.3	0.413102	0.448254	0.117819	1
Rgl1	uc007czh.1	0.359294	0.183269	-0.971203	0.889315
Ncf2	uc007czm.2	0.0188958	0.0227007	0.264672	1
Smg7	uc007czn.1	0.568346	0.300605	-0.918902	0.141654
Lamc1	uc007czu.1	1	0.846775	-0.23995	0.133525
Dhx9	uc007czy.1	0.171829	0.161473	-0.0896848	1
Rnasel	uc007dag.2	0.342468	0.165563	-1.04859	1
Glul	uc007daq.2	0.142957	0.0906776	-0.656768	0.825903
Ier5	uc007dax.2	0.0973974	0.0640392	-0.604928	1
Stx6	uc007dbb.1	0.832553	0.685702	-0.279961	0.681732
Xpr1	uc007dbf.1	1	0.781084	-0.35645	0.104185
Acbd6	uc007dbl.2	0.151041	0.189231	0.325205	1
Qsox1	uc007dbo.1	0.646025	0.613388	-0.0747887	1
Qsox1	uc007dbp.1	0.646025	0.613388	-0.0747887	1
Cep350	uc007dbr.1	1	1	0	1
Tor1aip2	uc007dbx.3	0.0212834	0.0375494	0.819062	1
Tor1aip2	uc007dby.2	1	0.393743	-1.34467	2.09719e-11
Soat1	uc007dcj.1	0.0695695	0.158879	1.1914	1
Fam20b	uc007dcp.1	1	1	0	1
2810025M15Rik	uc007ddi.1	0.0870204	0.100489	0.207607	1
Cryzl2	uc007ddj.1	0.209274	0.251772	0.266722	1
Cryzl2	uc007ddk.1	0.209274	0.251772	0.266722	1
Sec16b	uc007ddl.3	0.901439	0.660993	-0.447595	0.161671
Brinp2	uc007ddp.2	1	0.895283	-0.159584	1
Cop1	uc007ddz.1	0.000451934	0.00872781	4.27144	1
4930523C07Rik	uc007dec.3	0.0310112	0.0583265	0.911361	1
Tnn	uc007dee.3	0.0120121	0.0773723	2.68733	1
Mrps14	uc007def.1	0.011789	0.0104669	-0.171614	1
Cacybp	uc007deg.2	0.0840983	0.0590078	-0.511172	1
Rabgap1l	uc007deh.1	1	0.205558	-2.28238	8.55532e-05
Rc3h1	uc007del.2	0.731454	0.642798	-0.186401	1
Zbtb37	uc007deq.1	0.0414332	0.123084	1.57078	1
Dars2	uc007dey.2	0.111722	0.114123	0.030678	1
Dars2	uc007dez.2	0.178076	0.220568	0.308737	1
Prdx6	uc007dfl.2	0.00677741	0.00458226	-0.564676	1
Suco	uc007dft.2	0.147498	0.0805346	-0.873017	1
Pigc	uc007dfx.1	0.0305972	0.0390664	0.352528	1
Dnm3os	uc007dgf.1	0.254365	0.256113	0.00987817	1
Vamp4	uc007dgl.1	1	1	0	1
Prrc2c	uc007dgo.1	0.685327	0.469783	-0.544799	0.26054
Prrc2c	uc007dgp.1	0.685327	0.469783	-0.544799	0.26054
Prrc2c	uc007dgq.1	0.685327	0.469783	-0.544799	0.26054
Fmo1	uc007dgx.1	0.639373	0.706176	0.143371	1
Prrx1	uc007dhh.1	1	1	0	1
Prrx1	uc007dhi.1	1	1	0	1
Kifap3	uc007dho.2	0.426767	0.296472	-0.525553	1
Kifap3	uc007dhp.2	0.426767	0.296472	-0.525553	1
Scyl3	uc007dhq.2	0.19232	0.222026	0.207225	1
Sele	uc007dhx.1	0.967108	0.886637	-0.125333	1
Sell	uc007dhy.2	0.459685	0.255136	-0.849377	0.408244
F5	uc007dic.2	0.0422454	0.107187	1.34326	1
Ccdc181	uc007dif.2	0.107723	0.0938169	-0.199403	1
Tiprl	uc007diz.2	0.0837997	0.0594445	-0.495401	1
Dcaf6	uc007djb.3	0.52628	0.270189	-0.961863	0.0920179
Mpc2	uc007djd.1	0.0110048	0.0193064	0.810937	1
Rcsd1	uc007djj.1	1	0.675511	-0.565949	1.30758e-16
Cd247	uc007djn.2	0.299627	0.284567	-0.0744004	1
Dusp27	uc007dkh.2	0.574435	0.652025	0.182782	1
Tada1	uc007dkm.3	0.248465	0.157528	-0.65743	1
Pogk	uc007dko.2	1	1	0	1
Pogk	uc007dkp.4	0.3175	0.408675	0.364198	1
Fam78b	uc007dks.2	0.0895821	0	-1018.52	1
Uck2	uc007dku.3	0.784045	0.526799	-0.573683	0.163741
Aldh9a1	uc007dkx.1	0.0781192	0.0276485	-1.49847	0.703294
Pbx1	uc007dle.2	1	0.78548	-0.348353	0.136586
Pbx1	uc007dlf.2	0.991493	0.979518	-0.0175304	1
Nuf2	uc007dlj.1	0.272467	0.200042	-0.445779	1
Rgs5	uc007dlm.2	1	0.942967	-0.0847206	0.846237
Rgs4	uc007dln.1	1	0.39488	-1.34051	0.645757
Ddr2	uc007dlu.2	1	1	0	1
Uap1	uc007dlw.2	0.131892	0.12044	-0.131043	1
Uhmk1	uc007dma.1	0.572016	0.901338	0.656011	1
Sh2d1b1	uc007dmc.1	0.0190753	0.0681188	1.83635	1
Olfml2b	uc007dmi.2	0.0492292	0.0424162	-0.214898	1
Atf6	uc007dmj.1	0.0895665	0.0232799	-1.94387	1
Fcrla	uc007dmq.2	0.492688	0.571354	0.21371	1
Fcgr2b	uc007dms.3	0.163047	0.172825	0.0840272	1
Fcgr2b	uc007dmv.1	0.0270042	0.111935	2.0514	1
Fcgr4	uc007dmw.2	0.0326279	0.0323755	-0.0112054	1
Fcgr3	uc007dmy.2	0.561365	0.522822	-0.102621	1
Sdhc	uc007dnb.2	0.199722	0.194918	-0.035122	1
Tomm40l	uc007dni.1	0.563672	0.624548	0.147955	1
Fcer1g	uc007dnl.1	0.147764	0.121915	-0.277413	0.582764
B4galt3	uc007dnp.2	0.607463	0.547962	-0.14872	1
Ufc1	uc007dnw.1	0.72179	0.715817	-0.011989	1
Dedd	uc007dnx.2	0.26572	0.338107	0.347574	1
Pfdn2	uc007doc.1	0.183551	0.223767	0.285813	1
Klhdc9	uc007dod.1	0.829664	0.835631	0.0103381	1
Nectin4	uc007dof.2	0.1157	0	-1018.89	1
Arhgap30	uc007doh.3	0.546589	0.410272	-0.413875	0.70378
Usf1	uc007dok.2	0.222377	0.238067	0.0983613	1
F11r	uc007doo.1	0.252522	0.240629	-0.0695992	1
Alyref2	uc007dop.1	0.165806	0.237656	0.519381	1
Ly9	uc007dou.2	0.428605	0.360391	-0.250085	1
Slamf7	uc007dov.1	0.315359	0.373954	0.245867	1
Slamf7	uc007dow.1	0.315359	0.373954	0.245867	1
Cd48	uc007doz.1	0.138746	0.098972	-0.48735	1
Slamf1	uc007dpc.1	0.0732208	0.230249	1.65287	1
Cd84	uc007dpe.2	0.0917729	0.200052	1.12424	0.0408066
Slamf6	uc007dpg.1	0.489608	0.834114	0.768616	1
Slamf6	uc007dph.1	0.0477449	0.0957804	1.00438	1
Ncstn	uc007dpk.2	0.699274	0.575343	-0.281436	0.368307
Copa	uc007dpn.2	0.271167	0.180958	-0.583528	0.0498579
Pex19	uc007dpq.2	0.138167	0.136974	-0.0125067	1
Dcaf8	uc007dps.2	0.177105	0.256602	0.534931	1
Pea15a	uc007dpy.1	1	0.925941	-0.111008	0.0864196
Casq1	uc007dpz.2	0.577807	0.534906	-0.111303	1
Igsf8	uc007dqb.2	0.0653497	0.0465405	-0.489693	1
Atp1a2	uc007dqc.1	0.0960049	0.103757	0.112034	1
Pigm	uc007dqk.2	0.235863	0.117557	-1.00458	1
Tagln2	uc007dqp.1	1	1	0	1
Vsig8	uc007dqs.2	1	0.901525	-0.149561	1
Slamf8	uc007dqu.1	0.306933	0.281074	-0.126975	1
Dusp23	uc007dqw.1	0.236804	0.192402	-0.299569	1
Fcer1a	uc007dre.2	0.22162	0.236458	0.093495	1
Ifi207	uc007dru.4	0.031307	0.0697143	1.15497	1
Ifi204	uc007drv.2	0.0898477	0.068388	-0.39374	1
Mndal	uc007dry.2	0.0506955	0.1581	1.64091	1
Ifi211	uc007dsa.2	0	0.0180378	1016.21	1
Ifi205	uc007dsm.2	0.119197	0.116098	-0.0379944	1
Spta1	uc007dsw.2	0.292401	0.176394	-0.729153	1
Cep170	uc007duf.1	0.320375	0.106735	-1.58572	0.717276
Sdccag8	uc007duj.2	0.110086	0.246918	1.1654	0.327164
Akt3	uc007duk.2	1	1	0	1
Zbtb18	uc007dum.1	0.824122	0.381831	-1.10993	0.1853
Desi2	uc007dux.2	0.0246956	0.0976779	1.98378	1
Smyd3	uc007dvj.2	0.0357167	0.0980504	1.45692	1
Cnst	uc007dvo.1	1	1	0	1
Ahctf1	uc007dvq.1	0.552343	0.577908	0.0652738	1
Cdc42bpa	uc007dvu.2	0.444402	0.620982	0.482688	1
Coq8a	uc007dvx.2	0.0328884	0.0462776	0.492735	1
Psen2	uc007dwa.2	1	1	0	1
Itpkb	uc007dwg.1	1	1	0	1
Parp1	uc007dwi.1	0.5577	0.38017	-0.552845	0.0837378
Acbd3	uc007dwq.2	0.466407	0.268832	-0.794884	0.838986
H3f3a	uc007dwr.2	0.193781	0.176247	-0.136833	1
H3f3a	uc007dws.2	0.00415149	0.00706859	0.767795	1
Pycr2	uc007dwv.2	0.476864	0.511617	0.101488	1
Lefty1	uc007dww.1	0.00448608	0.081564	4.18441	1
Tmem63a	uc007dwx.1	0.684319	0.576489	-0.247377	0.539955
Ephx1	uc007dwz.2	0.0904323	0.117777	0.381145	1
Nvl	uc007dxb.2	0.120649	0.158035	0.389429	1
Cnih4	uc007dxe.2	0.162826	0.107965	-0.592767	1
Wdr26	uc007dxf.2	0.185675	0.113213	-0.713738	1
Lbr	uc007dxn.2	0.900405	0.359202	-1.32578	9.98995e-09
Enah	uc007dxp.3	0.146659	0.165986	0.178598	1
Degs1	uc007dxw.1	0.259016	0.2123	-0.28694	1
Fbxo28	uc007dya.1	1	0.463553	-1.1092	0.000121774
Trp53bp2	uc007dyc.1	0.151154	0.18984	0.328772	1
Capn2	uc007dye.2	1	0.940055	-0.0891827	0.0154993
Hlx	uc007dyn.3	0.185395	0.162893	-0.186673	1
2021-03-01	uc007dyp.2	0.229125	0.303955	0.407721	1
2021-03-02	uc007dyq.1	0.0167011	0.0121777	-0.455708	1
C130074G19Rik	uc007dys.1	0.251091	0.1077	-1.22119	0.883547
Mark1	uc007dyt.2	0.250347	0.0899891	-1.47611	1
Iars2	uc007dyy.1	0.415863	0.423251	0.0254059	1
Bpnt1	uc007dzc.1	0.256822	0.15085	-0.767652	1
Eprs	uc007dzg.1	0.0261514	0.0072521	-1.85042	1
Tgfb2	uc007dzo.2	0.616211	0.698935	0.181733	1
Rrp15	uc007dzq.3	0.287846	0.17519	-0.716374	1
Kctd3	uc007eai.1	0.0533371	0.0454422	-0.231107	1
Kcnk2	uc007eak.2	1	1	0	1
Cenpf	uc007eao.3	0.119759	0.101544	-0.238028	1
Smyd2	uc007eax.1	0.585784	0.586449	0.00163809	1
Rps6kc1	uc007ebf.1	0.715106	0.52261	-0.452423	0.642577
Tatdn3	uc007ebx.3	0.0646205	0.0788155	0.286488	1
Tatdn3	uc007ebz.3	0.0646205	0.0788155	0.286488	1
Atf3	uc007ece.2	0.927215	1	0.109025	1
Tmem206	uc007ech.1	0.0904403	0.0977721	0.112457	1
Ints7	uc007eco.2	0.0983779	0.282166	1.52014	1
Ints7	uc007ecp.2	0.0822922	0.0810779	-0.0214465	1
Nek2	uc007ecx.2	0.698396	0.512436	-0.446674	1
Slc30a1	uc007edc.1	0.149984	0.164486	0.133156	1
Rcor3	uc007edh.2	0.087075	0.0818826	-0.0887008	1
Rcor3	uc007edi.2	0.087075	0.0818826	-0.0887008	1
Rcor3	uc007edk.2	0.0649606	0.187945	1.53267	1
Rcor3	uc007edl.2	0.252336	0.351499	0.47817	1
Hhat	uc007edp.2	0.84927	0.939566	0.145772	1
A130010J15Rik	uc007eea.2	0.711509	0.776906	0.126859	1
Lamb3	uc007eee.1	0.391639	0.339128	-0.207693	1
Hsd11b1	uc007eef.2	0.19586	0.272269	0.475207	1
G0s2	uc007eei.2	0.478441	0.563449	0.235943	1
Plxna2	uc007een.2	0.287483	0.403531	0.489204	1
Cd34	uc007eep.2	0.0223717	0.0174201	-0.360918	1
Cd34	uc007eeq.2	0.0223717	0.0174201	-0.360918	1
Cr1l	uc007eeu.1	0.443924	0.612541	0.464493	1
Cnksr3	uc007efb.1	0.821658	0.492622	-0.738056	0.432234
Fbxo5	uc007egj.1	0	0.00833671	1015.09	1
Myct1	uc007egl.3	0.484682	0.461002	-0.0722669	1
Syne1	uc007egq.3	0.119649	0.0875611	-0.450451	1
Syne1	uc007egr.3	0.119649	0.0875611	-0.450451	1
Armt1	uc007ehb.1	0	0.119591	1018.94	1
Rmnd1	uc007ehd.2	0.540194	0.501365	-0.107615	1
Akap12	uc007ehh.1	0.326124	0.215614	-0.59697	1
Mthfd1l	uc007ehj.2	0.539925	0.477727	-0.176574	1
Mthfd1l	uc007ehk.2	0.539925	0.477727	-0.176574	1
Plekhg1	uc007ehl.3	1	1	0	1
Pcmt1	uc007ehx.2	0.443303	0.317036	-0.483649	0.660139
Pcmt1	uc007ehy.2	0.443303	0.317036	-0.483649	0.660139
Ginm1	uc007eik.2	0.189051	0.216003	0.192279	1
Ppil4	uc007eip.2	0.15695	0.096943	-0.695091	1
Zc3h12d	uc007eiq.2	1	0.954519	-0.0671547	1
Tab2	uc007eir.2	0.670042	0.41981	-0.674513	0.0159356
Sash1	uc007eiu.1	1	0.539427	-0.8905	0.102661
Stxbp5	uc007eiy.1	0.205263	0.142411	-0.527414	1
Rab32	uc007ejg.1	1	0.645345	-0.631858	0.000407914
Fbxo30	uc007ejt.2	0.661424	0.228851	-1.53116	0.390392
Utrn	uc007ejw.1	0.0874644	0.0236517	-1.88675	1
Stx11	uc007ekg.2	0.13704	0.119448	-0.198214	1
Sf3b5	uc007eki.2	0.0282328	0.0138882	-1.02352	1
Plagl1	uc007ekm.3	0.618979	0.262327	-1.23853	0.658187
Ltv1	uc007ekp.2	0.279264	0.16555	-0.754362	1
Phactr2	uc007ekq.2	0.362024	0.555712	0.618252	1
Fuca2	uc007ekv.1	0.70203	0.739974	0.0759435	1
Pex3	uc007eky.2	0.00325242	0.0108097	1.73274	1
Adat2	uc007ela.2	0.280436	0.261036	-0.103422	1
Adgrg6	uc007elk.1	1	1	0	1
Vta1	uc007ell.1	0.0829515	0.0764385	-0.117968	1
Cited2	uc007elt.2	0.509855	0.422742	-0.270309	1
Heca	uc007elw.1	1	0.89931	-0.15311	1
Reps1	uc007ema.2	0.0376877	0.0444756	0.238922	1
Ccdc28a	uc007eme.1	0.0953361	0.142234	0.577172	1
Nhsl1	uc007emi.2	1	0.750391	-0.414285	0.8784
Hebp2	uc007emk.1	0.398621	0.153649	-1.37538	1
Hebp2	uc007eml.1	0.398621	0.153649	-1.37538	1
Tnfaip3	uc007ena.3	0.0799075	0.0753165	-0.0853648	1
Ifngr1	uc007eng.1	0.653561	0.568641	-0.200806	0.211312
Slc35d3	uc007enk.1	1	0.416264	-1.26443	1
Pex7	uc007enl.2	0.261319	0.325502	0.316855	1
Map3k5	uc007enm.2	0.290096	0.28153	-0.0432408	1
Map7	uc007eno.2	0	0.154127	1019.3	1
Mtfr2	uc007eny.2	0.389062	0.158602	-1.29459	0.900077
Pde7b	uc007eoa.3	1	0.992555	-0.010781	1
Hbs1l	uc007eon.1	0.302509	0.311073	0.0402785	1
Sgk1	uc007eov.3	0.412977	0.288155	-0.519217	0.862462
Tbpl1	uc007epp.2	0.55102	0.612209	0.15192	1
Slc18b1	uc007eqa.2	0.101764	0.0379109	-1.42454	1
Stx7	uc007eqs.1	0.342947	0.223824	-0.61562	0.862774
Enpp1	uc007eqx.2	0.148895	0.25861	0.796487	0.614418
Med23	uc007ere.2	0.201962	0.22926	0.182903	1
Akap7	uc007erh.2	0.0367582	0	-1017.23	1
Epb41l2	uc007erk.3	0.0289974	0.0290448	0.00235612	1
L3mbtl3	uc007esa.1	1	1	0	1
Arhgap18	uc007ese.1	0.105452	0.121642	0.206055	1
Ptprk	uc007esn.1	0.118082	0.0984751	-0.261961	1
Rspo3	uc007etb.3	0.240073	0.254954	0.0867663	1
Ncoa7	uc007etm.2	0.121617	0.13975	0.200504	1
Ncoa7	uc007etn.2	0.279976	0.209345	-0.419423	1
Rnf217	uc007etu.2	0.355262	0.422962	0.251643	1
Rwdd1	uc007eun.1	0.0232851	0.031101	0.417553	1
Dse	uc007eus.1	0.362681	0.219987	-0.721283	1
Tspyl1	uc007eut.2	0.26277	0.155014	-0.761404	0.784077
Nt5dc1	uc007euv.1	0.455755	0.229114	-0.992192	1
Hdac2	uc007evf.1	0.0888394	0.0952453	0.100449	1
Lama4	uc007evq.2	0.019132	0.00450614	-2.08602	1
Fyn	uc007evx.3	0.209507	0.201929	-0.0531508	1
Traf3ip2	uc007ewa.1	0.0390687	0.0194015	-1.00985	1
Rev3l	uc007ewd.2	0.703693	0.338024	-1.05782	0.326657
Slc16a10	uc007ewm.2	0.424592	0.626066	0.560238	0.688919
Slc16a10	uc007ewn.2	0.142417	0.201986	0.504138	1
Rpf2	uc007ewo.1	0.188816	0.147589	-0.35539	1
Gtf3c6	uc007ewq.1	0.234333	0.239804	0.0333003	1
Amd1	uc007ews.3	0.0105861	0.00980047	-0.111242	1
Mettl24	uc007exd.1	0.711712	0.687288	-0.0503776	1
Cdc40	uc007exe.4	1	1	0	1
Fig4	uc007exk.1	0.407025	0.391889	-0.0546747	1
Mical1	uc007exq.2	0.126934	0.258255	1.02471	1
Cd164	uc007exv.1	0.0376183	0.0403957	0.102765	1
Cep57l1	uc007exz.2	0.0821404	0.130882	0.672108	1
Sesn1	uc007eye.2	0.254914	0.186918	-0.447605	1
Foxo3	uc007eyl.1	1	1	0	1
Snx3	uc007eyr.2	0.0205287	0.0246043	0.261268	1
Ostm1	uc007eyv.2	0.477739	0.368479	-0.374641	0.944488
Sec63	uc007eyx.2	0.11118	0.173898	0.645346	0.784246
Pdss2	uc007ezi.2	1	0.824278	-0.278797	0.658187
Cd24a	uc007ezl.1	0.364377	0.184706	-0.980204	6.73193e-10
Qrsl1	uc007ezn.1	0.145678	0.142735	-0.0294447	1
Rtn4ip1	uc007ezp.1	0.129628	0.174544	0.429212	1
Crybg1	uc007ezq.2	0.0205942	0.0114723	-0.844077	1
Atg5	uc007ezt.2	0.467671	0.387314	-0.271989	1
Prdm1	uc007ezu.3	0.764635	0.718395	-0.0899952	1
Prep	uc007ezx.1	0.162812	0.121745	-0.419343	1
Hace1	uc007fad.2	0.169919	0.103402	-0.716583	1
Ascc3	uc007fak.2	0.305326	0.17809	-0.777743	0.874067
Lilrb4a	uc007far.3	0.0547777	0.0502485	-0.12451	1
Dcbld1	uc007fbd.2	0.594662	0.437691	-0.442159	1
Gopc	uc007fbf.2	0.142158	0.0413889	-1.78018	1
Nus1	uc007fbi.2	0.124816	0.0827962	-0.592164	1
Asf1a	uc007fbr.2	0.0307363	0.10293	1.74365	1
Msl3l2	uc007fcb.1	0.617849	0.390001	-0.663777	1
Gja1	uc007fcc.2	0.1225	0.125431	0.0341068	1
Serinc1	uc007fcm.4	0.446123	0.298437	-0.580015	0.319816
Pkib	uc007fcp.2	0.0833489	0.0572267	-0.542476	1
Fabp7	uc007fct.1	0.146429	0.128425	-0.189274	1
Smpdl3a	uc007fcu.1	0.332207	0.319218	-0.0575397	1
Lims1	uc007fcz.2	0.666965	0.38659	-0.786805	0.0459538
Lims1	uc007fda.2	0.666965	0.38659	-0.786805	0.0459538
Ranbp2	uc007fdd.2	0.566604	0.364568	-0.636154	0.867495
2021-09-10	uc007fdn.2	0.0692951	0.108379	0.64526	1
P4ha1	uc007fdo.2	0.112515	0.0772634	-0.542263	1
Oit3	uc007fdr.1	0.395879	0.352396	-0.167864	1
Mcu	uc007fds.3	0.172734	0.123055	-0.489242	1
Micu1	uc007fdx.2	0.752239	0.697558	-0.108878	1
Dnajb12	uc007fea.1	0.574999	0.535741	-0.102023	1
Dnajb12	uc007fec.1	0.574999	0.535741	-0.102023	1
Ddit4	uc007fee.1	0.706617	0.521481	-0.438314	0.345102
Anapc16	uc007fef.1	0.0850578	0.15621	0.876967	0.798124
Ascc1	uc007feh.2	0.0293487	0.0152701	-0.942589	1
Chst3	uc007fem.3	1	1	0	1
Psap	uc007feo.2	0.00300411	0.00400406	0.414526	1
Vsir	uc007few.2	0.161744	0.153928	-0.0714594	1
Unc5b	uc007ffd.1	1	1	0	1
Pald1	uc007ffx.2	0.78092	0.678714	-0.202371	0.990199
Eif4ebp2	uc007fga.1	0.725003	0.881599	0.282137	1
Lrrc20	uc007fgc.2	1	0.471873	-1.08353	0.0745344
Ppa1	uc007fge.1	0.0405601	0.0621921	0.61667	1
Sar1a	uc007fgg.1	0.0621558	0.0477128	-0.381514	1
Col13a1	uc007fgn.2	0.430134	0.298155	-0.528725	0.930855
Hk1	uc007fgy.2	0.0738193	0.0505754	-0.545563	1
Vps26a	uc007fhf.2	0.317306	0.18208	-0.801303	0.646234
Srgn	uc007fhi.1	0.118743	0.0690657	-0.781802	0.856505
Kif1bp	uc007fhk.1	0.29356	0.228084	-0.364092	1
Ddx21	uc007fhn.1	0.334698	0.207185	-0.691935	0.918001
Ddx50	uc007fho.1	0.144815	0.221265	0.61156	1
Ccar1	uc007fja.2	0.588835	0.606086	0.0416577	1
Dna2	uc007fji.2	0.432309	0.195032	-1.14835	1
Dna2	uc007fjj.2	1	0.388944	-1.36237	0.000524486
Rufy2	uc007fjn.1	0.10933	0.124142	0.183303	1
Herc4	uc007fkc.2	0.0810391	0.0379927	-1.0929	1
Sirt1	uc007fke.2	0.0576413	0.114377	0.988622	1
Dnajc12	uc007fkg.2	0.128811	0.242338	0.911769	1
Reep3	uc007flq.2	1	1	0	1
Nrbf2	uc007flw.1	0.476984	0.405071	-0.235767	1
Egr2	uc007flx.1	1	0.827261	-0.273585	1
Ado	uc007flz.2	0.996762	0.913313	-0.126139	1
Cdk1	uc007fmr.1	0.00971099	0.0134883	0.474023	1
Bicc1	uc007fog.3	0.285215	0.459589	0.688295	1
Bicc1	uc007foh.3	0.285215	0.459589	0.688295	1
Tfam	uc007fol.1	0.0714247	0.093435	0.387541	1
Ube2d1	uc007foo.2	0.254557	0.118352	-1.1049	0.688951
Cisd1	uc007foq.1	0.149368	0.0633182	-1.23818	0.190134
Zwint	uc007foy.3	0.0273785	0.0374929	0.453573	1
Zwint	uc007foz.3	0.0273785	0.0374929	0.453573	1
Zwint	uc007fpa.2	0.202032	0.208869	0.0480087	1
Gnaz	uc007fpt.1	0.220717	0.288654	0.387145	1
Bcr	uc007fqb.2	0.61421	0.602682	-0.027334	1
Adora2a	uc007fqh.2	0	0	0	1
Gucd1	uc007fqk.1	1	1	0	1
Susd2	uc007fqt.2	0.306642	0.231955	-0.402711	1
Cabin1	uc007fqu.1	0.201007	0.130538	-0.622769	0.658214
Ddt	uc007fra.1	0.0446458	0.0923717	1.04893	0.902886
Gstt3	uc007frb.1	1	0.937191	-0.093585	1
Gstt1	uc007frc.2	0.320434	0.392476	0.292579	1
Smarcb1	uc007ftm.2	0.21035	0.195315	-0.106995	1
Mmp11	uc007fto.2	0.262533	0.193949	-0.436821	1
Mmp11	uc007ftp.2	0.262533	0.193949	-0.436821	1
Vpreb3	uc007ftt.1	0.150869	0.0816183	-0.886334	0.952583
S100b	uc007fuc.2	0.027324	0.0558531	1.03147	1
Dip2a	uc007fud.1	0.847697	0.491926	-0.785107	0.570801
Pcnt	uc007fuj.1	0.260844	0.196254	-0.410467	1
Col6a2	uc007fuu.2	0.0378043	0.0405408	0.100825	1
Col6a1	uc007fux.1	0.572059	0.465674	-0.296844	0.00514476
Slc19a1	uc007fvc.2	0.0117823	0.0156194	0.406721	1
Col18a1	uc007fvg.1	0.940843	0.723876	-0.378211	0.0775361
Pofut2	uc007fvj.1	0.0307907	0.0145552	-1.08096	1
Pofut2	uc007fvk.1	0.0307907	0.0145552	-1.08096	1
Adarb1	uc007fvl.2	0.705922	0.476302	-0.567632	0.882857
Fam207a	uc007fvt.2	0.0885069	0.0269708	-1.71439	1
Pttg1ip	uc007fvx.1	0.161523	0.0653087	-1.3064	0.112467
Ube2g2	uc007fwa.1	0.222118	0.142251	-0.642889	0.898615
Trpm2	uc007fwj.2	0.0739306	0.0755862	0.0319505	1
Trpm2	uc007fwm.1	0.41459	0.218651	-0.923057	1
1810043G02Rik	uc007fwn.1	0.0521694	0.0132978	-1.97201	1
Icosl	uc007fxi.1	0.502251	0.429204	-0.226745	1
D10Jhu81e	uc007fxj.1	0.371534	0.401026	0.110201	1
Pwp2	uc007fxk.1	0.560898	0.401623	-0.481897	0.944488
Trappc10	uc007fxm.2	0.942613	0.751108	-0.327645	0.104185
Agpat3	uc007fxo.1	0.0445292	0.0392409	-0.182394	1
Rrp1	uc007fxs.1	0	0	0	1
Cstb	uc007fxt.1	0.0607022	0.0371577	-0.708085	0.868803
Syde1	uc007fyb.2	1	1	0	1
2610008E11Rik	uc007fyo.2	0.715239	0.510153	-0.487494	1
Plpp2	uc007fyq.2	0.459497	0.352838	-0.381052	1
Shc2	uc007fzd.3	0.97905	0.626361	-0.64439	0.000332621
Tpgs1	uc007fzh.1	0.0970607	0.161804	0.737288	0.896406
Cdc34	uc007fzi.1	0.328076	0.304602	-0.107104	1
Bsg	uc007fzl.1	0.0222856	0.0177563	-0.327785	1
Prss57	uc007fzu.1	0.220722	0.34194	0.63151	1
Palm	uc007fzw.2	0.883024	0.68951	-0.35688	0.0286206
Prtn3	uc007gah.2	0.0468879	0.0512513	0.128374	1
Med16	uc007gak.2	1	0.872092	-0.197448	0.00934147
R3hdm4	uc007gan.1	1	0.776309	-0.365297	1.40159e-07
Arid3a	uc007gap.2	1	0.681479	-0.55326	0.816113
Tmem259	uc007gaw.1	0.423379	0.427136	0.0127439	1
Cnn2	uc007gaz.1	0.0046648	0.00611227	0.389894	1
Arhgap45	uc007gbd.2	0.0327408	0.0355254	0.117758	1
Polr2e	uc007gbi.1	0.577709	0.630353	0.125817	0.93725
Sbno2	uc007gbm.1	0.383957	0.390275	0.0235458	1
Stk11	uc007gbt.2	0.481071	0.508867	0.0810407	1
Atp5d	uc007gbz.2	0.0711881	0.0881026	0.307548	0.848529
Midn	uc007gca.2	0.174318	0.0906939	-0.942641	0.811664
Cirbp	uc007gce.1	0.512243	0.429573	-0.253924	0.98374
1600002K03Rik	uc007gcf.1	0.271134	0.308245	0.185074	1
Mum1	uc007gch.1	0.029993	0.0293383	-0.0318366	1
Gamt	uc007gcj.2	0.022446	0.0793615	1.82198	1
Dazap1	uc007gck.2	0.847438	0.454082	-0.900156	4.64918e-15
2310011J03Rik	uc007gcq.1	0.418155	0.362127	-0.207541	1
Reep6	uc007gct.2	1	0.488636	-1.03317	1
Mbd3	uc007gda.2	0.690312	0.660733	-0.0631805	1
Tcf3	uc007gdf.2	0.0639441	0.0521003	-0.295521	1
Rexo1	uc007gdq.1	0.125799	0.148499	0.239338	1
Klf16	uc007gdt.1	1	1	0	1
Abhd17a	uc007gdw.2	0.309308	0.309587	0.00130039	1
Scamp4	uc007gdy.1	0.0587704	0.0860743	0.550492	1
Csnk1g2	uc007gea.2	0.00522036	0	-1014.42	1
Btbd2	uc007gec.2	0.783131	0.620726	-0.335296	0.352166
Mknk2	uc007gef.4	1	1	0	1
Mob3a	uc007geh.1	0.098073	0.0812776	-0.270998	1
Izumo4	uc007gej.1	0.0160175	0.012994	-0.301803	1
Ap3d1	uc007gek.1	0.156301	0.123274	-0.34246	1
Timm13	uc007gfi.2	0.127828	0.113339	-0.173552	1
Lmnb2	uc007gfj.2	0.354982	0.245092	-0.534426	1
Gadd45b	uc007gfl.1	0.315599	0.3015	-0.0659312	1
Slc39a3	uc007gfq.2	0.102189	0.200862	0.974962	1
Sgta	uc007gft.1	0.381991	0.384289	0.00865376	1
Thop1	uc007gfv.2	0.00961165	0.00973554	0.0184775	1
Creb3l3	uc007gfw.1	0.420938	0.302245	-0.477889	1
Map2k2	uc007gfx.2	0.0848835	0.0731429	-0.214765	1
Zbtb7a	uc007gfz.1	1	1	0	1
Pias4	uc007ggc.4	1	1	0	1
Eef2	uc007gge.2	0.0107532	0.0128147	0.253032	1
Zfr2	uc007ggs.2	1	0.449272	-1.15434	0.531025
Pip5k1c	uc007ghc.3	0.0542462	0.0545381	0.00774351	1
Cactin	uc007ghf.2	0.00844173	0.0109818	0.379499	1
Tbxa2r	uc007ghg.2	0	0.0784679	1018.33	1
Hmg20b	uc007ghj.2	0.791046	0.763184	-0.0517299	1
Smim24	uc007ghw.1	0.0251374	0.0979605	1.96237	0.979272
Nfic	uc007ghx.1	0.417878	0.12154	-1.78165	0.151448
Ncln	uc007gig.1	0.539153	0.298619	-0.852387	0.000302524
S1pr4	uc007gih.2	0.089125	0.114546	0.362019	1
Gna15	uc007gii.2	1	1	0	1
Gna11	uc007gil.1	0.179325	0.140307	-0.353989	1
Sirt6	uc007giy.2	0.58905	0.578805	-0.0253137	1
Sirt6	uc007giz.2	0.58905	0.578805	-0.0253137	1
Zfp433	uc007gjf.2	0.0971883	0.280571	1.52951	1
Gm10778	uc007gjh.1	0.313091	0.397584	0.344678	1
1190007I07Rik	uc007gjp.2	0.6638	0.541259	-0.294429	1
Tdg	uc007gjr.2	0.45794	0.28128	-0.70315	0.327164
Nfyb	uc007gjv.1	0.200683	0.174692	-0.2001	1
Nfyb	uc007gjw.1	0.44702	0.402979	-0.149636	1
Txnrd1	uc007gjy.1	0.0109795	0.00576136	-0.930336	1
D10Wsu102e	uc007gkg.2	0.216225	0.0510839	-2.0816	1
Aldh1l2	uc007gkh.2	0.923172	0.918553	-0.00723638	1
Washc4	uc007gkj.1	0.885743	0.558671	-0.664891	0.449338
Appl2	uc007gkk.2	0.980709	0.938451	-0.0635437	0.8784
1500009L16Rik	uc007gkm.2	0.177764	0.126615	-0.489514	1
Nuak1	uc007gko.2	0.266856	0.10555	-1.33814	1
Ckap4	uc007gkq.1	0.247291	0.168363	-0.554632	0.205073
Tcp11l2	uc007gks.1	0.284576	0.210945	-0.431944	0.884622
Polr3b	uc007gku.1	1	0.961642	-0.056428	1
Tmem263	uc007glb.2	0.476823	0.241734	-0.980036	0.765615
Cry1	uc007gle.1	0.279304	0.274792	-0.0234982	1
Pwp1	uc007gnd.2	0.605668	0.412833	-0.55297	0.661353
Prdm4	uc007gnf.3	1	0.90265	-0.147762	0.535799
Rtcb	uc007gni.1	0.491817	0.516992	0.0720193	1
Fbxo7	uc007gnk.1	0.0115348	0.039457	1.77429	1
Timp3	uc007gnr.1	1	1	0	1
Igf1	uc007gqv.3	0.154711	0.219169	0.50247	1
Igf1	uc007gqw.3	0.154711	0.219169	0.50247	1
Parpbp	uc007grd.1	0.592961	0.376547	-0.655109	1
Washc3	uc007grg.2	0	0	0	1
Washc3	uc007grh.2	0.00440397	0.00678512	0.623572	1
Gnptab	uc007grl.1	0.0801828	0.0688494	-0.219849	1
Mybpc1	uc007grt.3	0.000981617	0.0046575	2.24632	1
Spic	uc007grv.3	0.48934	0.407586	-0.263734	1
Arl1	uc007grw.1	1	0.932472	-0.100867	0.00682917
Utp20	uc007grx.2	0.337149	0.308319	-0.128963	1
Scyl2	uc007gsl.1	0.704369	0.437073	-0.688457	0.732758
Actr6	uc007gss.1	0.458503	0.316495	-0.534747	1
Uhrf1bp1l	uc007gsv.2	0.752506	0.548703	-0.455676	0.730811
Apaf1	uc007gtg.1	0.0414929	0.0074811	-2.47154	1
Slc25a3	uc007gtn.1	0.0115458	0.00474332	-1.2834	1
Tmpo	uc007gtp.2	0.433142	0.24018	-0.850725	0.442925
Tmpo	uc007gtu.2	0.00636175	0.0404884	2.67001	1
Cdk17	uc007gul.2	0.54605	0.261349	-1.06305	0.333784
Ntn4	uc007gux.2	0.967043	0.455494	-1.08615	0.426874
Metap2	uc007gvc.2	0.0574147	0.125832	1.13201	0.421355
Nr2c1	uc007gvo.2	0.297584	0.552223	0.891952	1
Cep83	uc007gvx.1	0.133722	0.0782836	-0.772452	1
Plxnc1	uc007gvz.3	1	0.943511	-0.0838894	1
Cradd	uc007gwa.1	0.459417	0.413505	-0.151902	1
Socs2	uc007gwg.2	0.706609	0.519747	-0.443102	0.884019
Nudt4	uc007gwp.2	1	0.898116	-0.155026	1.94539e-08
Btg1	uc007gww.3	0.00828931	0.00465675	-0.831929	1
Dcn	uc007gwx.3	0.30644	0.214586	-0.514048	0.074519
Lum	uc007gwz.2	0.327307	0.177507	-0.882768	0.00515796
Atp2b1	uc007gxf.2	0.972826	0.609281	-0.675075	0.0294618
Dusp6	uc007gxk.2	0.919693	0.482127	-0.93174	5.61221e-05
Tmtc2	uc007gym.2	1	1	0	1
Ccdc59	uc007gyp.1	0.261353	0.303738	0.216825	1
Ppp1r12a	uc007gzc.1	0.330395	0.0942882	-1.80904	0.198671
Ppp1r12a	uc007gzd.1	0.330395	0.0942882	-1.80904	0.198671
Nav3	uc007gzk.1	1	0.860843	-0.216178	1
E2f7	uc007gzp.1	1	0.894356	-0.161079	1
Csrp2	uc007gzs.2	0.0616229	0.045853	-0.426451	1
Zdhhc17	uc007gzt.3	0.449028	0.183718	-1.28931	0.892804
Osbpl8	uc007gzy.1	0.317365	0.0664809	-2.25513	0.872376
Nap1l1	uc007had.2	0.0523252	0.0752281	0.523766	1
Phlda1	uc007haf.2	0.697413	0.419277	-0.73411	0.356572
Atxn7l3b	uc007has.1	0.537003	0.248565	-1.11131	0.0660327
Tbc1d15	uc007hax.2	0.43747	0.309839	-0.497664	1
Rab21	uc007haz.1	0.475597	0.352824	-0.430792	1
Tmem19	uc007hbb.3	0.702981	0.5282	-0.412402	0.556541
Zfc3h1	uc007hbg.1	0.0560176	0.0356063	-0.65375	1
Tspan8	uc007hbm.2	0.110396	0.110768	0.00486426	1
Kcnmb4	uc007hbw.1	0.126729	0.350703	1.46851	1
Cnot2	uc007hca.2	0.586342	0.463347	-0.339648	0.665642
Cct2	uc007hcs.1	0.147328	0.131986	-0.158651	1
Lyz2	uc007hda.1	0.873414	0.839098	-0.0578268	2.27701e-05
Lyz1	uc007hdc.2	0.12034	0.0858988	-0.486405	0.66903
Cpsf6	uc007hdd.2	0.161604	0.171359	0.0845598	1
Cpsf6	uc007hdf.3	0.161604	0.171359	0.0845598	1
Cpm	uc007hdi.2	1	1	0	1
Mdm2	uc007hdl.2	0.0366977	0.0192109	-0.933764	1
Slc35e3	uc007hdn.1	1	0.836991	-0.256717	0.56334
Nup107	uc007hdo.1	0.0236651	0.0322949	0.448546	1
Rap1b	uc007hdr.1	0.16844	0.102677	-0.714128	0.280846
Mdm1	uc007hdt.2	0.192649	0.11047	-0.802325	1
Dyrk2	uc007hea.1	0.339761	0.714854	1.07313	0.622762
Cand1	uc007hec.2	0.0280981	0.0347095	0.304861	1
Helb	uc007her.1	1	0.653321	-0.614137	0.00289739
Llph	uc007hfa.1	0.054147	0.0908995	0.74739	0.894334
Lemd3	uc007hfi.1	0.82893	0.284334	-1.54366	0.12808
Wif1	uc007hfj.2	0.186933	0.140207	-0.414964	1
Gns	uc007hfo.1	1	1	0	1
Rassf3	uc007hfs.2	0.0450747	0.0958584	1.08859	1
Tbk1	uc007hft.4	0.0596759	0.0704611	0.239681	1
Xpot	uc007hfv.1	0.399865	0.285934	-0.483831	1
Ppm1h	uc007hgh.3	0.08305	0.0233832	-1.82851	1
Mon2	uc007hgk.2	0.0593498	0.0790879	0.414214	1
Usp15	uc007hgm.2	0.0181987	0.0241676	0.40924	1
Slc16a7	uc007hgx.1	0.327178	0.213459	-0.616114	1
Ctdsp2	uc007hhj.2	0.32911	0.222418	-0.565297	0.185491
Tsfm	uc007hhm.1	0.152391	0.134992	-0.174904	1
2021-03-09	uc007hhu.1	0.38229	0.29841	-0.357373	1
Cdk4	uc007hhv.3	0.418177	0.370702	-0.173857	0.837562
Tspan31	uc007hhw.1	0.809928	0.44209	-0.873454	1.94066e-10
Agap2	uc007hhx.2	0.971833	1	0.0412204	1
Os9	uc007hhz.2	0.0668157	0.112048	0.745855	0.268429
Arhgef25	uc007hij.2	0.484254	0.428907	-0.175101	1
Dtx3	uc007hil.1	0.199068	0.196656	-0.0175855	1
Dtx3	uc007him.1	1	1	0	1
Dctn2	uc007hiu.2	0.154558	0.168123	0.121367	1
Arhgap9	uc007hja.2	0.316786	0.30359	-0.0613868	1
Arhgap9	uc007hjd.1	0.316786	0.30359	-0.0613868	1
R3hdm2	uc007hjl.2	0.323439	0.251132	-0.365051	1
Ndufa4l2	uc007hjt.3	0.62301	0.494642	-0.332871	1
Shmt2	uc007hju.2	0.14547	0.126711	-0.199179	1
Lrp1	uc007hjx.2	0.845067	0.717834	-0.235414	8.45065e-06
Stat6	uc007hka.1	1	1	0	1
Nab2	uc007hkc.2	1	0.995824	-0.00603769	1
Nemp1	uc007hke.2	0.438917	0.498487	0.18361	1
Tac2	uc007hkj.2	0	0.118945	1018.93	1
Gpr182	uc007hkm.1	0.10022	0.258866	1.36904	1
Ptges3	uc007hld.1	0.534215	0.223371	-1.25798	6.11569e-05
Atp5b	uc007hle.1	0.00427322	0.00520852	0.285552	1
Baz2a	uc007hlj.1	1	0.298375	-1.7448	7.53188e-07
Spryd4	uc007hlq.2	1	1	0	1
Timeless	uc007hlu.2	0.0340574	0.0424886	0.319106	1
Stat2	uc007hma.1	1	0.936041	-0.095356	0.748089
Stat2	uc007hmb.1	0.997781	0.991556	-0.00902855	1
Pan2	uc007hme.2	0	0.00136275	1012.48	1
Cnpy2	uc007hmi.1	0.035277	0.0551676	0.645091	1
Cs	uc007hmj.1	0.0174957	0.0121101	-0.530791	1
Coq10a	uc007hmk.1	0.192166	0.198964	0.0501525	1
Ankrd52	uc007hmm.1	1	1	0	1
Slc39a5	uc007hmn.3	1	1	0	1
Nabp2	uc007hmq.1	0.229786	0.217117	-0.081821	1
Rnf41	uc007hmr.2	0.31646	0.404475	0.354026	1
Rnf41	uc007hmu.2	0.31646	0.404475	0.354026	1
Smarcc2	uc007hmw.2	0.166955	0.108917	-0.616224	0.874067
Esyt1	uc007hng.2	0.302141	0.222656	-0.440404	0.482428
Esyt1	uc007hnh.1	0.0237756	0.0503016	1.08112	1
Zc3h10	uc007hni.2	0.578896	0.601887	0.0561887	1
Pa2g4	uc007hnl.1	0.370168	0.259813	-0.510705	0.069985
Suox	uc007hnt.2	1	0.991576	-0.0122049	1
Rab5b	uc007hnv.3	1	0.594695	-0.749778	5.17136e-06
Rab5b	uc007hnw.1	0.0823319	0.125391	0.606906	1
Cdk2	uc007hny.2	0.333909	0.239288	-0.480708	0.98374
Pym1	uc007hod.3	0.373803	0.279297	-0.420476	0.78423
Mmp19	uc007hog.3	0.48126	0.590497	0.295113	1
Tmem198b	uc007hoi.1	0.829234	0.402397	-1.04316	0.1791
Itga7	uc007hpa.2	0.429736	0.298886	-0.523854	1
Itga7	uc007hpc.2	0.429736	0.298886	-0.523854	1
Eif4enif1	uc007hsc.2	0.186844	0.147565	-0.340484	1
Drg1	uc007hsh.1	0.645798	0.627832	-0.040705	1
Patz1	uc007hsl.2	1	1	0	1
Patz1	uc007hso.2	1	1	0	1
Limk2	uc007hss.1	0.0568665	0.0558028	-0.0272405	1
Selenom	uc007htc.1	0.129408	0.123364	-0.0689956	1
Smtn	uc007hte.2	0.0786502	0.040738	-0.949076	1
Smtn	uc007hti.2	0.0786502	0.040738	-0.949076	1
Morc2a	uc007htm.1	0.160153	0.272797	0.768376	0.633831
Slc35e4	uc007htv.1	0.497869	0.43579	-0.192133	1
Tcn2	uc007htx.3	0.210353	0.169896	-0.308167	0.626501
Pes1	uc007hua.1	0.0516453	0.0483858	-0.094053	1
Gal3st1	uc007hub.2	0.0179545	0	-1016.2	1
Mtfp1	uc007hug.1	0.366248	0.630338	0.783305	0.57254
Sec14l2	uc007huh.2	0.858531	0.847085	-0.0193637	1
Rnf215	uc007hui.2	0.824673	0.684123	-0.269567	0.255334
Ccdc157	uc007huk.2	1	1	0	1
Sf3a1	uc007hup.2	0.0936727	0.148978	0.669396	0.90502
Tbc1d10a	uc007huq.1	0.406536	0.432229	0.0884119	1
Castor1	uc007hur.1	0.0919923	0.113262	0.300072	1
Osm	uc007hus.2	0.440756	0.406519	-0.116656	1
Ascc2	uc007hva.3	0.116612	0.355814	1.6094	0.0255824
Uqcr10	uc007hvb.1	0.0301896	0.0323011	0.0975347	1
Zmat5	uc007hvc.1	0.0488005	0.0768549	0.65524	1
Nipsnap1	uc007hvk.1	0.450915	0.353796	-0.349937	1
Nefh	uc007hvm.2	0.978348	1	0.0315803	1
Ap1b1	uc007hvn.2	0.043629	0.0541074	0.310538	1
Gas2l1	uc007hvt.2	1	1	0	1
Ewsr1	uc007hvw.2	0.804587	0.562731	-0.515802	6.50293e-05
Ewsr1	uc007hvz.2	0.255692	0.400309	0.646709	0.661353
Kremen1	uc007hwh.2	0.891394	0.613259	-0.539568	0.304141
Xbp1	uc007hwm.2	0.0826009	0.0619558	-0.414919	1
Ccdc117	uc007hwp.3	1	0.772695	-0.372028	0.636857
Mrps24	uc007hwt.1	0.00928927	0.0118587	0.352308	1
Urgcp	uc007hwx.1	0.27014	0.327547	0.277995	1
Dbnl	uc007hxb.2	0.515237	0.435902	-0.24123	0.699456
Polm	uc007hxf.2	0.405122	0.160306	-1.33753	0.203166
Aebp1	uc007hxg.3	0.00477771	0.0048817	0.0310631	1
Ykt6	uc007hxp.4	0.346595	0.278262	-0.316808	0.862774
Ddx56	uc007hyc.1	0.00737715	0.0254928	1.78896	1
Tmed4	uc007hye.1	0.351736	0.316513	-0.152228	1
Ogdh	uc007hyf.2	0.0538665	0.0572883	0.0888521	1
Zmiz2	uc007hym.1	0.573004	0.364802	-0.651431	0.0230447
Ppia	uc007hyn.1	0.0108142	0.00756714	-0.515109	0.951531
H2afv	uc007hyp.2	0.0365169	0.0331771	-0.138378	1
Purb	uc007hyr.3	1	1	0	1
Ccm2	uc007hyv.2	0.00239955	0.002224	-0.10961	1
Tbrg4	uc007hyz.2	0.115619	0.152927	0.403465	1
Tbrg4	uc007hza.2	0.115619	0.152927	0.403465	1
Igfbp3	uc007hzi.3	0.0843014	0.0808655	-0.0600309	1
Tns3	uc007hzj.1	0.392435	0.210014	-0.90197	0.16916
Abca13	uc007iaa.1	1	0.774035	-0.36953	1
Ikzf1	uc007iak.2	1	0.828561	-0.271321	1
Fignl1	uc007ias.2	0.060404	0.0208698	-1.53323	1
Grb10	uc007iaz.2	1	1	0	1
Sec61g	uc007ibl.2	0.00170605	0.00613209	1.84572	0.88697
Egfr	uc007ibo.1	1	1	0	1
Plek	uc007ibv.2	0.910162	0.438912	-1.05219	7.3109e-05
Cnrip1	uc007iby.1	1	0.689298	-0.5368	0.180269
Ppp3r1	uc007ibz.1	1	0.574181	-0.800422	5.94277e-08
Pno1	uc007icc.2	0.226262	0.126735	-0.836182	1
Wdr92	uc007icd.1	0.00387389	0.012053	1.63754	1
C1d	uc007ice.1	0.0776808	0.0876832	0.174743	1
Meis1	uc007icl.2	0.274484	0.181311	-0.598256	1
Meis1	uc007icm.2	0.274484	0.181311	-0.598256	1
Rab1a	uc007icv.1	0.0266427	0.0485229	0.864925	1
Cep68	uc007icw.1	0.592352	0.704427	0.249996	1
Sertad2	uc007idc.1	0.308483	0.167505	-0.880985	1
Aftph	uc007idh.4	0.177915	0.0484278	-1.87728	0.633029
Lgalsl	uc007idj.2	0.169504	0.0709716	-1.25601	1
Peli1	uc007idl.1	0.118011	0.130836	0.148846	1
Vps54	uc007ido.3	0.499877	0.21825	-1.19559	0.00363426
Ugp2	uc007idr.4	0.355338	0.28385	-0.324061	1
Mdh1	uc007idv.2	0.00538054	0.00521735	-0.0444342	1
Ehbp1	uc007iea.3	0.733459	0.325292	-1.17298	0.37583
Tmem17	uc007iee.1	0.200622	0.17417	-0.203978	1
B3gnt2	uc007ieh.2	1	0.60665	-0.721064	0.00523118
Commd1	uc007iek.1	0.00162545	0.00104336	-0.639597	1
Zrsr1	uc007iem.2	0.0262945	0.0079349	-1.72848	1
Cct4	uc007ien.1	0.0271941	0.0693585	1.35078	0.926207
Cct4	uc007ieo.1	0.0884151	0.110171	0.317382	1
Pex13	uc007ifj.1	0.0500752	0.0383846	-0.383567	1
Pus10	uc007ifk.1	0.766162	0.337002	-1.18489	0.302846
Bcl11a	uc007ifu.2	0.00602123	0.00813117	0.433405	1
Ppp4r3b	uc007igs.2	0.0406128	0.017169	-1.24213	1
Cfap36	uc007igu.1	0.951826	0.540398	-0.816676	0.0013464
Prorsd1	uc007igz.2	0.00778762	0.0110177	0.500573	1
Prorsd1	uc007iha.2	0.00778762	0.0110177	0.500573	1
Mtif2	uc007ihc.3	0.091958	0.134322	0.546652	1
Rtn4	uc007ihk.2	0.0474979	0.0390486	-0.282591	1
Sptbn1	uc007ihs.1	0.931198	0.51141	-0.864606	1.32847e-13
Psme4	uc007ihx.1	0.204093	0.181689	-0.167755	1
Erlec1	uc007iic.1	0.0325497	0.161264	2.30871	1
Chac2	uc007iih.2	0.33911	0.131476	-1.36695	1
Bod1	uc007iim.1	0.217489	0.198544	-0.131487	1
Cpeb4	uc007iir.2	1	0.258553	-1.95147	0.114252
Il9r	uc007iix.2	0.618839	0.684325	0.145117	1
Snrnp25	uc007ija.3	0.110276	0.124708	0.177428	1
Rhbdf1	uc007ijb.2	0.239812	0.267819	0.159354	1
Nprl3	uc007ijf.2	0.597826	0.764555	0.354895	0.298967
Hbq1b	uc007ijl.1	0.103593	0.108136	0.0619162	1
Sh3pxd2b	uc007ijq.1	0.312913	0.159183	-0.975074	0.624016
Ubtd2	uc007ijr.1	1	0.888547	-0.17048	0.902886
Stk10	uc007ijt.1	1	1	0	1
Fbxw11	uc007ijx.3	0.219798	0.099907	-1.13752	0.882857
Npm1	uc007ikd.2	0.255557	0.214701	-0.251315	0.98374
Lcp2	uc007iku.1	0.276745	0.234208	-0.240765	1
Lcp2	uc007ikv.1	0.501546	0.602231	0.263936	1
Spdl1	uc007ilc.2	0.114777	0.127773	0.15475	1
Slit3	uc007ild.2	0.312344	0.311277	-0.00493773	1
Pank3	uc007ilf.1	1	1	0	1
Mat2b	uc007ilp.2	0.648593	0.505724	-0.358964	0.490205
Hmmr	uc007ils.2	1	1	0	1
Nudcd2	uc007ily.3	0.72715	0.501464	-0.536109	0.142849
Ccng1	uc007ilz.1	1	1	0	1
Slu7	uc007imp.1	0.202895	0.13402	-0.598283	1
Pwwp2a	uc007imu.3	0.424787	0.306468	-0.471004	1
Pwwp2a	uc007imv.2	0.117388	0.110109	-0.0923571	1
Ttc1	uc007imx.1	0.298959	0.271356	-0.139762	1
Ublcp1	uc007ind.1	0.219656	0.163396	-0.426871	1
Rnf145	uc007inh.2	0.223136	0.127704	-0.805123	0.611885
Rnf145	uc007ini.2	0.0293555	0.0665287	1.18034	1
Ebf1	uc007ink.2	0.142474	0.146299	0.038217	1
Clint1	uc007inr.1	0.301287	0.164732	-0.871015	0.247661
Thg1l	uc007inu.3	0.101562	0.0659112	-0.623763	1
Adam19	uc007iny.2	0.204575	0.180731	-0.178789	1
Cyfip2	uc007iob.2	0.360701	0.201249	-0.841825	0.496002
Fndc9	uc007ioe.1	0.111028	0.278321	1.32583	1
Med7	uc007iok.2	0.0267224	0.0679773	1.347	1
Rack1	uc007ipa.1	0.0147681	0.017634	0.255876	1
Trim41	uc007ipc.1	0.456964	0.31043	-0.557813	0.496002
Trim7	uc007ipd.2	1	0.968409	-0.0463115	1
Irgm1	uc007ipg.1	0.254875	0.214454	-0.249122	1
9930111J21Rik2	uc007ipl.1	0.885284	0.422192	-1.06824	1
Tgtp1	uc007ipm.3	0.0100036	0.03432	1.77853	0.858516
Tgtp2	uc007ipp.2	0.0119226	0.0371121	1.6382	0.849469
Ifi47	uc007ipq.2	0.209448	0.228443	0.125241	1
Btnl9	uc007ipu.1	1	1	0	1
Zfp62	uc007ipv.1	0.198502	0.195364	-0.0229908	1
Mgat1	uc007iqb.3	0.0464198	0.0337588	-0.459475	1
Flt4	uc007iqu.2	1	0.982254	-0.025832	1
Cnot6	uc007iqx.2	0.849027	0.503894	-0.752689	0.130901
Mapk9	uc007ird.2	0.166591	0.0939926	-0.825689	1
Mapk9	uc007irf.2	0.681302	0.535879	-0.346388	0.923523
Mapk9	uc007irg.2	0.610802	0.340107	-0.844717	0.164174
Rnf130	uc007irl.2	0.039907	0.0253677	-0.653647	1
Rnf130	uc007irm.2	0.039907	0.0253677	-0.653647	1
Tbc1d9b	uc007irp.2	0.270078	0.274028	0.0209453	1
Sqstm1	uc007irw.2	0.782822	0.685932	-0.190619	0.00864955
Mgat4b	uc007iry.2	0.0272438	0.0202545	-0.427685	1
Maml1	uc007isd.3	0.495997	0.254937	-0.960189	0.667355
Maml1	uc007ise.3	0.495997	0.254937	-0.960189	0.667355
Canx	uc007isf.2	0.33256	0.239056	-0.476267	0.430584
Hnrnph1	uc007isj.1	0.15731	0.143417	-0.133394	1
Hnrnph1	uc007isl.1	0.15731	0.143417	-0.133394	1
Rufy1	uc007isn.1	0.0544794	0.0862019	0.662008	1
Adamts2	uc007iso.2	0.21097	0.0883384	-1.25592	0.542854
Clk4	uc007itr.2	0.361802	0.254565	-0.50717	0.96777
Hnrnpab	uc007itz.1	0.0271102	0.0511322	0.915396	1
Nhp2	uc007iuc.1	0.0054816	0.0141873	1.37193	1
Rmnd5b	uc007iud.1	0.485098	0.420459	-0.206313	1
N4bp3	uc007iue.1	1	0.947812	-0.0773267	1
0610009B22Rik	uc007iuh.1	0.0258947	0.00965517	-1.42328	1
Sec24a	uc007iui.1	0.651936	0.477456	-0.449362	1
Sar1b	uc007iup.2	0.19101	0.132109	-0.53192	1
Jade2	uc007iuq.1	0.771634	0.381232	-1.01725	0.242902
Cdkn2aipnl	uc007ius.2	0.0846904	0.070212	-0.27048	1
Ube2b	uc007iut.2	0.1625	0.0883903	-0.878478	0.728459
Ppp2ca	uc007ivb.1	0.351055	0.267456	-0.392399	0.354733
Skp1a	uc007ivf.2	0.357759	0.330947	-0.112388	1
Tcf7	uc007ivh.1	1	1	0	1
Vdac1	uc007ivm.2	0.918257	0.663534	-0.468728	1.04472e-17
9530068E07Rik	uc007ivo.1	0.211528	0.17429	-0.279358	1
Hspa4	uc007ivq.1	0.18898	0.0974108	-0.956077	0.0411791
Zcchc10	uc007ivt.1	0.250313	0.261241	0.0616488	1
Aff4	uc007ivu.2	0.241686	0.0684124	-1.82081	1
Gdf9	uc007iwa.3	0.421859	0.319772	-0.399717	1
Sowaha	uc007iwf.1	1	1	0	1
2021-09-08	uc007iwh.2	0.0624809	0.0645813	0.0477024	1
2021-09-08	uc007iwj.2	0.0624809	0.0645813	0.0477024	1
Kif3a	uc007iwl.2	0.341408	0.411458	0.269247	1
Rad50	uc007iws.1	0.103839	0.0883504	-0.233039	1
Irf1	uc007iww.2	0.490774	0.41279	-0.24965	1
Slc22a5	uc007ixc.2	1	1	0	1
Slc22a21	uc007ixd.1	1	1	0	1
Slc22a4	uc007ixe.1	0.281529	0.225076	-0.322874	1
Fnip1	uc007ixx.2	1	0.64963	-0.62231	0.433791
Cdc42se2	uc007iyf.2	0.0508614	0.026913	-0.918268	1
Gpx3	uc007iyk.2	0.155004	0.155176	0.0015933	1
Tnip1	uc007iyl.3	0.676659	0.655149	-0.0466061	1
Tnip1	uc007iyp.3	0.676659	0.655149	-0.0466061	1
Anxa6	uc007iyr.2	0.311303	0.305644	-0.0264649	1
Ccdc69	uc007iyu.1	0.083243	0.103441	0.313407	1
Gm2a	uc007iyw.3	0.0118782	0.00597208	-0.992015	1
Slc36a2	uc007iyz.2	0.207556	0.149435	-0.473983	0.902591
Slc36a2	uc007iza.1	0.0908951	0.180766	0.991849	1
Slc36a1	uc007izd.1	0.124041	0.203743	0.715941	1
Sparc	uc007izh.3	0.00130548	0.00178608	0.452217	1
G3bp1	uc007izl.1	0.321614	0.296356	-0.118001	1
Fam114a2	uc007izt.2	0.603285	0.573381	-0.0733458	1
Mfap3	uc007izx.1	0.0326357	0.0162843	-1.00297	1
Galnt10	uc007jab.2	1	0.971191	-0.0421728	1
Sap30l	uc007jae.1	0.00515045	0.0450841	3.12985	0.400378
Larp1	uc007jah.3	0.333929	0.228238	-0.549005	0.941098
Cnot8	uc007jaj.1	0.0703221	0.0920644	0.388665	1
Gemin5	uc007jal.2	0.464216	0.43468	-0.0948421	1
Irgm2	uc007jat.2	1	0.917125	-0.124809	1
Zfp672	uc007jaz.2	0.125075	0.148404	0.24674	1
Sh3bp5l	uc007jbe.3	0.00616995	0.00450021	-0.455266	1
Trim58	uc007jby.1	1	0.98656	-0.0195219	1
2810021J22Rik	uc007jcm.1	0.445089	0.164675	-1.43447	1
Zfp39	uc007jcn.1	0.626997	0.49109	-0.35247	1
Btnl10	uc007jco.1	1	1	0	1
Rnf187	uc007jcq.2	1	0.92713	-0.109156	4.34885e-07
Trim11	uc007jcy.2	0.575039	0.401589	-0.517943	0.235296
Obscn	uc007jdc.2	0.784833	0.769368	-0.028712	1
Iba57	uc007jdd.2	0.414379	0.558969	0.431816	1
2310033P09Rik	uc007jdl.2	0.23055	0.189513	-0.282784	1
Arf1	uc007jdm.2	0.0819943	0.0788681	-0.0560822	1
Snap47	uc007jds.1	0.776504	0.775359	-0.00212923	1
Zkscan17	uc007jea.3	0.631468	0.438865	-0.524933	0.444633
Nlrp3	uc007jeh.1	0.745567	0.482386	-0.628151	1
Mprip	uc007jen.2	0.00960893	0.0172593	0.844923	1
Mprip	uc007jeo.2	0.00960893	0.0172593	0.844923	1
Nt5m	uc007jfb.1	0.0561646	0.0433939	-0.372169	1
Med9	uc007jfg.1	0.261626	0.177329	-0.56108	1
Rasd1	uc007jfh.3	0.667825	0.740842	0.149696	1
Srebf1	uc007jfn.2	0.240039	0.191708	-0.324355	1
Tom1l2	uc007jfp.1	1	1	0	1
Atpaf2	uc007jfv.2	0.787507	0.416815	-0.917886	0.00815767
Gid4	uc007jfw.2	0.659755	0.341347	-0.95069	0.461448
Drg2	uc007jfy.1	0.310684	0.286924	-0.114777	1
Alkbh5	uc007jgd.2	0.416728	0.26303	-0.663875	0.96777
Llgl1	uc007jge.2	1	1	0	1
Llgl1	uc007jgf.2	1	0.989435	-0.0153233	1
Mief2	uc007jgj.1	0.101811	0.0832883	-0.289704	1
Top3a	uc007jgk.1	0.17866	0.211021	0.240174	1
Smcr8	uc007jgn.1	0.474969	0.420581	-0.175449	1
Shmt1	uc007jgo.1	0.273066	0.405272	0.569641	1
Dhrs7b	uc007jgq.2	0.0320186	0.02037	-0.652465	1
Tmem11	uc007jgs.2	0.0950164	0.12335	0.376512	1
Natd1	uc007jgu.2	0.150528	0.0757373	-0.990956	1
Usp22	uc007jhc.2	0.128399	0.0527256	-1.28406	1
Aldh3a2	uc007jhf.2	0.0531144	0.0476419	-0.156871	1
Mfap4	uc007jhm.1	1	0.289593	-1.7879	0.00148181
Mapk7	uc007jht.1	0.0847316	0.0773846	-0.130853	1
Epn2	uc007jhv.2	0.14297	0.10634	-0.427024	1
Grap	uc007jhz.1	0.262269	0.18483	-0.504842	1
Prpsap2	uc007jie.2	0.165796	0.16183	-0.0349256	1
Ulk2	uc007jih.2	0.426026	0.311605	-0.451223	1
Akap10	uc007jii.2	0.20324	0.156134	-0.380394	1
Specc1	uc007jin.2	0.397045	0.22013	-0.850946	0.571303
Adora2b	uc007jio.1	0.656423	0.587893	-0.159071	1
Zswim7	uc007jip.2	0.251428	0.250628	-0.00459803	1
Ncor1	uc007jit.2	0.12144	0.168419	0.471811	1
Cenpv	uc007jjf.2	0.397839	0.311699	-0.352032	1
Trim16	uc007jka.1	0.340621	0.470811	0.466983	1
Tvp23b	uc007jkh.1	0.313249	0.243262	-0.3648	1
Pmp22	uc007jkm.2	0.88579	0.465189	-0.929148	4.69779e-07
Cox10	uc007jko.2	1	1	0	1
Elac2	uc007jks.2	0.386648	0.573126	0.567833	1
Map2k4	uc007jlb.2	1	0.600339	-0.736151	0.00815391
Zkscan6	uc007jld.2	0.417576	0.404104	-0.047311	1
Tmem220	uc007jlp.2	0.995973	1	0.0058219	1
Tmem220	uc007jlq.2	0.859501	0.962643	0.1635	1
Sco1	uc007jlu.1	1	0.931107	-0.102981	1
Gas7	uc007jmx.2	0.418537	0.213906	-0.96838	1
Stx8	uc007jnh.1	0.108947	0.104391	-0.061634	1
Pik3r5	uc007jno.1	0.0190599	0.0607924	1.67335	1
Myh10	uc007jny.1	0.10149	0.0870083	-0.222109	1
Ndel1	uc007joc.4	0.576123	0.459402	-0.326622	0.525121
Ndel1	uc007jod.4	0.576123	0.459402	-0.326622	0.525121
Arhgef15	uc007jom.1	1	0.966821	-0.0486796	1
Slc25a35	uc007jop.1	1	0.951745	-0.0713535	1
Pfas	uc007jos.2	0.934679	0.520082	-0.845731	0.161719
Ctc1	uc007jow.3	0.191622	0.126372	-0.600589	1
Aurkb	uc007jpa.2	0.129315	0.107921	-0.260907	1
Borcs6	uc007jpb.1	0.410371	0.295358	-0.474464	0.673697
Tmem107	uc007jpc.2	0.0104774	0.017676	0.754509	1
Tmem107	uc007jpd.2	0.0104774	0.017676	0.754509	1
Vamp2	uc007jpe.1	1	1	0	1
Per1	uc007jpg.3	0.0839948	0.0901207	0.101558	1
Cntrob	uc007jpp.1	0.555723	0.260964	-1.09052	0.596144
Trappc1	uc007jpq.2	0.152461	0.198267	0.37901	1
Chd3	uc007jpx.3	1	0.992738	-0.0105156	1
Tmem88	uc007jqc.2	0.00423921	0.0144513	1.76933	1
Kdm6b	uc007jqd.2	0.637916	0.388004	-0.717296	0.570801
Atp1b2	uc007jqo.1	1	1	0	1
Sat2	uc007jqq.1	0.344061	0.356773	0.052343	1
Fxr2	uc007jqt.1	0.611076	0.515839	-0.244432	0.525121
Eif4a1	uc007jqz.2	0.109834	0.101704	-0.110937	1
Eif4a1	uc007jra.2	0.109834	0.101704	-0.110937	1
Senp3	uc007jrb.2	0.116463	0.113896	-0.0321563	1
Tnfsfm13	uc007jrg.2	0.0732678	0.07235	-0.0181857	1
Tnfsf12	uc007jri.2	0.129743	0.151556	0.224198	1
Polr2a	uc007jrk.3	0.372255	0.284323	-0.388761	0.275878
Zbtb4	uc007jrm.2	0.157882	0.229897	0.542144	1
Chrnb1	uc007jrq.2	0.0221956	0	-1016.51	1
Nlgn2	uc007jrw.1	0.673602	0.491923	-0.453465	0.626649
Plscr3	uc007jrz.2	1	1	0	1
Kctd11	uc007jsd.2	0.393924	0.163729	-1.26661	0.599996
Neurl4	uc007jsn.3	0.917597	0.59878	-0.615835	8.45414e-05
Eif5a	uc007jsq.2	0.952493	0.657804	-0.53405	1.93564e-117
Slc2a4	uc007jsy.1	0.188304	0.164108	-0.198411	1
Slc2a4	uc007jta.1	0.124295	0.310389	1.3203	0.709205
Elp5	uc007jtc.4	0.206867	0.146005	-0.50269	1
Ctdnep1	uc007jtf.2	0.0663696	0.0600725	-0.143817	1
Gabarap	uc007jtg.2	0.689201	0.545587	-0.337116	4.61576e-15
Phf23	uc007jth.3	0.492248	0.404791	-0.282208	0.749604
Dvl2	uc007jtm.1	0.0342796	0.0331322	-0.0491163	1
Dlg4	uc007jtp.3	0.0312055	0.0235522	-0.405942	1
Slc16a13	uc007jub.1	1	0.768021	-0.380782	1
0610010K14Rik	uc007jud.2	0.0917488	0.0938306	0.0323688	1
0610010K14Rik	uc007jug.2	0.0917488	0.0938306	0.0323688	1
Alox12	uc007juj.1	0.0775934	0.0495357	-0.647466	1
Alox12	uc007jul.1	0.373043	0.104975	-1.82929	0.781717
Alox12e	uc007jun.1	0	0.0593284	1017.92	1
Alox15	uc007juo.1	0.504729	0.355628	-0.50514	1
Med11	uc007juv.2	0.243615	0.205111	-0.2482	1
Psmb6	uc007jve.2	0.0124589	0.0135131	0.117187	1
Pld2	uc007jvg.2	0.0964161	0.0804608	-0.260986	1
Mink1	uc007jvi.1	0.775516	0.635806	-0.28657	0.425643
Gp1ba	uc007jvq.2	0.117126	0.0193614	-2.59681	0.531604
Slc25a11	uc007jvr.3	0.0170853	0.00759502	-1.16963	1
Rnf167	uc007jvt.3	0.112799	0.122586	0.120032	1
Pfn1	uc007jvv.2	0.219462	0.148142	-0.566995	4.02977e-10
Spag7	uc007jvz.2	0.236832	0.212575	-0.155893	1
Camta2	uc007jwa.2	0.575218	0.372375	-0.627352	0.228291
Kif1c	uc007jwl.1	0.170489	0.176745	0.0519913	1
Zfp3	uc007jwo.2	0.632839	0.0724013	-3.12775	0.496002
Scimp	uc007jwp.1	0.737115	0.769153	0.0613817	1
Rabep1	uc007jwr.3	0.483257	0.489213	0.0176732	1
Rabep1	uc007jwu.1	0.665164	0.662472	-0.00584883	1
C1qbp	uc007jxf.1	0.637241	0.680701	0.0951826	1
Dhx33	uc007jxg.1	0.627975	0.267978	-1.22859	0.301079
Derl2	uc007jxj.2	0.0301746	0.10443	1.79113	0.235325
Mis12	uc007jxm.1	1	1	0	1
Pimreg	uc007jxz.1	0.121697	0.109691	-0.149853	1
Txndc17	uc007jyj.1	0.000925298	0.000763373	-0.277528	1
Med31	uc007jyk.1	0.0463654	0.0913385	0.978173	1
Slc13a5	uc007jym.2	0.045555	0.0882047	0.953247	0.960683
Smtnl2	uc007jyv.1	1	0.773563	-0.370409	0.837562
Spns2	uc007jza.1	0.510997	0.36978	-0.466647	0.265541
Spns3	uc007jzb.1	0.246676	0.384173	0.63914	0.937763
Ankfy1	uc007jzh.1	0.134467	0.0726947	-0.88733	1
Cyb5d2	uc007jzi.2	1	0.683397	-0.549203	0.587163
Zzef1	uc007jzl.2	0.13675	0.117849	-0.214597	1
Atp2a3	uc007jzo.2	0.292686	0.166337	-0.815243	0.238891
Atp2a3	uc007jzp.2	0.292686	0.166337	-0.815243	0.238891
P2rx1	uc007jzq.2	1	0.809952	-0.304092	0.295065
Camkk1	uc007jzt.2	1	0.85502	-0.22597	1
Ncbp3	uc007jzv.2	0.0637424	0.053267	-0.259012	1
Haspin	uc007jzz.2	1	1	0	1
P2rx5	uc007kaa.2	0.616543	0.592878	-0.0564655	1
Emc6	uc007kab.2	0.0794439	0.0870131	0.131295	1
Tax1bp3	uc007kac.1	0.607288	0.389951	-0.639089	0.00636958
Ctns	uc007kae.1	0.0885494	0.0442167	-1.00189	1
Ccdc92b	uc007kbz.1	0	0.0168321	1016.11	1
Cluh	uc007kca.1	0.0691034	0.0449813	-0.619433	1
Pafah1b1	uc007kcd.2	0.472398	0.322394	-0.55118	0.78423
Pafah1b1	uc007kce.2	0.472398	0.322394	-0.55118	0.78423
Mettl16	uc007kch.1	0.0389308	0.0931639	1.25886	1
Sgsm2	uc007kck.1	1	1	0	1
Srr	uc007kcr.2	0.301906	0.287721	-0.0694268	1
Ovca2	uc007kdf.1	0.0619038	0.203348	1.71585	0.2432
Ovca2	uc007kdg.1	0.0619038	0.203348	1.71585	0.2432
Rtn4rl1	uc007kdh.1	0.169807	0.14079	-0.270348	1
Smyd4	uc007kdm.1	0.234266	0.0941323	-1.31539	1
Tlcd2	uc007kdw.2	0.0124655	0	-1015.67	1
Prpf8	uc007kdx.1	0.0503394	0.0463511	-0.119085	1
Rilp	uc007kdz.2	0.399214	0.223798	-0.834964	1
Scarf1	uc007kea.1	0.148035	0.13059	-0.180888	1
Slc43a2	uc007keb.2	0.619468	0.705546	0.187709	1
Pitpna	uc007kei.2	0.127646	0.145775	0.191589	1
Inpp5k	uc007kek.1	0.432424	0.343555	-0.331904	0.841546
Myo1c	uc007kem.2	0.39701	0.34351	-0.20882	1
Crk	uc007ker.2	0.115252	0.0617997	-0.899114	1
Crk	uc007kes.2	0.115252	0.0617997	-0.899114	1
Ywhae	uc007ket.2	0.0845165	0.071993	-0.231377	1
Rflnb	uc007kez.3	0.283262	0.197049	-0.523581	0.952583
Gemin4	uc007kfi.2	0.121859	0.107643	-0.178957	1
Glod4	uc007kfl.2	0.315854	0.204719	-0.625612	1
Nxn	uc007kfo.2	0.142373	0.149175	0.0673276	1
Abr	uc007kfr.2	0.489914	0.345624	-0.503323	0.545906
Trarg1	uc007kfy.2	0.335952	0	-1020.43	0.657966
Gosr1	uc007kfz.1	0.55391	0.408753	-0.438421	1
Cpd	uc007kga.1	0.217789	0.16093	-0.436495	1
Blmh	uc007kge.2	0	0	0	1
Slc6a4	uc007kgf.2	0.576735	0.53312	-0.113448	1
Ankrd13b	uc007kgu.1	1	1	0	1
Ankrd13b	uc007kgv.1	1	1	0	1
Ankrd13b	uc007kgw.1	1	0.923392	-0.114985	0.893405
Ankrd13b	uc007kgx.1	1	1	0	1
Git1	uc007kgy.1	0.0599148	0.055165	-0.119159	1
Abhd15	uc007kha.1	0.602118	0.658717	0.129612	1
Nufip2	uc007khd.2	0.694249	0.351853	-0.980482	0.570801
Myo18a	uc007khg.2	0.946036	0.67968	-0.477039	6.12308e-08
Pipox	uc007khm.2	0.458362	0.609308	0.410685	1
Phf12	uc007kht.3	0.663057	0.463281	-0.517246	0.382626
Dhrs13	uc007khu.1	0.134517	0.237196	0.818293	1
Flot2	uc007khw.1	1	0.974367	-0.0374623	0.701254
Eral1	uc007kia.2	0.308073	0.391347	0.345172	1
Fam222b	uc007kic.2	0.272713	0.101399	-1.42734	1
Traf4	uc007kig.2	0.170164	0.18287	0.103887	1
Nek8	uc007kih.2	0.0742392	0.111538	0.587282	1
Tlcd1	uc007kij.3	0.101775	0.277487	1.44703	0.855265
Rab34	uc007kim.2	0.289354	0.338131	0.224746	1
Supt6	uc007kio.2	0.0666897	0.0950295	0.510912	1
Sdf2	uc007kiq.2	0.0220814	0.0150801	-0.550181	1
2610507B11Rik	uc007kir.2	0.898865	0.546368	-0.718232	8.54353e-20
Spag5	uc007kiv.2	0.00778845	0.0365471	2.23035	1
Aldoc	uc007kiw.3	0.0687072	0.131343	0.934809	1
Pigs	uc007kiz.1	0.289536	0.30301	0.0656234	1
Unc119	uc007kjb.2	0.459965	0.442006	-0.0574563	1
Slc46a1	uc007kjg.2	0.0333338	0.0522938	0.649653	1
Tmem199	uc007kjn.1	0.338184	0.292076	-0.211465	1
Tnfaip1	uc007kjq.2	0.15452	0.110333	-0.485932	1
Tmem97	uc007kjv.1	0.438132	0.247149	-0.825984	0.12883
Ccnq	uc007kjz.1	0.0662609	0.0527973	-0.327694	1
Lyrm9	uc007kkb.2	0.148328	0.397728	1.42299	1
Lgals9	uc007kkd.2	0.566881	0.535411	-0.082397	1
Ksr1	uc007kkf.1	1	0.490968	-1.0263	0.0724964
Nf1	uc007kkl.1	1	0.550975	-0.859941	0.290378
Evi2b	uc007kko.1	0.0535246	0.0529417	-0.0157972	1
Utp6	uc007kla.1	0.430509	0.341231	-0.335292	1
Suz12	uc007klc.1	0.939739	0.641968	-0.549758	0.147011
Crlf3	uc007kld.2	0.225328	0.142376	-0.662319	0.96777
Atad5	uc007klg.2	0.0290598	0.0783709	1.43129	1
Adap2	uc007klk.1	0.819865	0.811439	-0.0149042	1
Rhot1	uc007klo.2	0.0528493	0.0277722	-0.928241	1
Zfp207	uc007kly.2	0.379503	0.347129	-0.128638	1
Psmd11	uc007kme.1	0.466089	0.448359	-0.0559525	1
Psmd11	uc007kmf.1	0.289434	0.180317	-0.682701	0.554969
Myo1d	uc007kmh.1	1	1	0	1
Tmem98	uc007kmj.1	0.187277	0.255987	0.4509	1
Ccl8	uc007kmt.2	0.0819954	0.0715437	-0.196719	1
Tmem132e	uc007kmv.2	0	0.00333005	1013.77	1
Zfp830	uc007kmy.1	0.207191	0.166549	-0.315014	1
Lig3	uc007kna.2	0.509496	0.767989	0.592014	0.507199
Rffl	uc007knh.2	1	0.941382	-0.0871476	1
Nle1	uc007knt.2	0.205853	0.297692	0.532208	1
Unc45b	uc007knv.2	0.173156	0.173407	0.00209139	1
Slfn5	uc007knz.2	1	1	0	1
Slfn9	uc007kob.1	1	1	0	1
Slfn8	uc007kod.2	0.946316	0.591949	-0.676849	0.749182
Slfn10-ps	uc007koe.3	0.898157	1	0.15496	1
Slfn1	uc007koi.1	0.0326186	0.0821943	1.33334	1
Slfn4	uc007koj.1	0.550474	0.353991	-0.636961	0.597405
Pex12	uc007kon.1	0.177389	0.155839	-0.186865	1
Ap2b1	uc007kot.2	0.106047	0.0840946	-0.334617	1
Taf15	uc007kpf.1	0.0115999	0.0184695	0.671033	1
Ccl5	uc007kpi.3	0.0122449	0.0200146	0.708873	1
Ccl9	uc007kpj.1	0.116267	0.114654	-0.0201628	1
Ccl6	uc007kpm.1	0.0679131	0.0792378	0.2225	1
Wfdc17	uc007kpq.1	0.0640325	0.0444936	-0.525206	0.982826
Wfdc21	uc007kps.1	0.0256857	0.015172	-0.759553	0.962094
Heatr6	uc007kpu.1	0.298367	0.309346	0.0521321	1
Ddx52	uc007kpz.3	0.77661	0.705307	-0.138939	1
Synrg	uc007kqa.4	0.398917	0.438099	0.135168	1
Dusp14	uc007kqc.1	0.384331	0.461248	0.263192	1
Tada2a	uc007kqf.1	0.686712	0.446033	-0.622554	0.202641
Acaca	uc007kql.1	0.116368	0.0384081	-1.59921	1
Mrm1	uc007kqr.1	0.0794992	0.0587835	-0.435529	1
Dhrs11	uc007kqs.2	0.0659543	0.0707536	0.101336	1
Znhit3	uc007kre.1	0.650912	0.562439	-0.210766	1
Usp32	uc007krh.1	0.737363	0.535114	-0.462529	0.976817
Appbp2	uc007krj.2	0.284895	0.415759	0.545317	1
Ppm1d	uc007krl.2	0.0580862	0.0121042	-2.26269	1
Tbx2	uc007ksb.1	0.501771	0.383391	-0.388212	0.824839
Brip1	uc007ksf.2	0.211471	0.270304	0.354127	1
Brip1os	uc007ksg.2	0.0161766	0.0310461	0.940505	1
Med13	uc007ksk.1	0.0593435	0.0118744	-2.32124	1
Rnft1	uc007ksl.1	0.078496	0.124454	0.664918	1
Rps6kb1	uc007ksn.3	0.211923	0.243252	0.198909	1
Tubd1	uc007ksr.1	0.302531	0.142379	-1.08735	0.898876
Vmp1	uc007ksv.1	0.735046	0.690791	-0.0895856	1
Cltc	uc007kta.1	0.0545827	0.0484521	-0.171885	1
Dhx40	uc007ktc.1	0.137587	0.109912	-0.32399	1
Prr11	uc007kth.2	0.575539	0.520969	-0.143714	1
Trim37	uc007ktm.2	0.35676	0.249582	-0.515443	1
2021-09-04	uc007ktu.2	0.133877	0.146802	0.132968	1
2021-09-04	uc007ktw.2	0.133877	0.146802	0.132968	1
Mtmr4	uc007ktz.1	1	0.71555	-0.482876	0.0657668
Rnf43	uc007kue.2	0	0	0	1
Tspoap1	uc007kum.2	0.736874	1	0.440511	0.0724964
Tspoap1	uc007kup.2	0.764175	0.934222	0.289861	0.847985
Mks1	uc007kuu.1	1	1	0	1
Epx	uc007kuw.1	0.475938	0.425012	-0.16327	1
Dynll2	uc007kva.2	0.230945	0.0984345	-1.23032	0.400378
Srsf1	uc007kvc.2	0.105346	0.147254	0.483163	1
Srsf1	uc007kvd.2	0.105346	0.147254	0.483163	1
Vezf1	uc007kvf.2	1	0.606569	-0.721257	0.00800742
Scpep1	uc007kvx.2	0.280757	0.271098	-0.0505074	1
Coil	uc007kwa.1	0.283176	0.259448	-0.126254	1
Trim25	uc007kwc.1	0.125843	0.0743205	-0.75979	1
Pctp	uc007kwl.2	0.0788753	0.0614302	-0.360625	1
Tmem100	uc007kwm.1	0.453335	0.244037	-0.893477	1
Mmd	uc007kwo.1	0.682762	0.275256	-1.31061	0.141654
Cox11	uc007kwz.1	0.100574	0.223615	1.15276	0.941098
Tom1l1	uc007kxa.1	0.765217	0.815976	0.0926586	1
Nme1	uc007kxu.1	0.191382	0.165325	-0.211152	1
Tob1	uc007kyf.2	0.1751	0.105808	-0.726724	1
Luc7l3	uc007kyh.1	1	1	0	1
Luc7l3	uc007kyi.1	0.916468	0.510394	-0.844472	9.09857e-16
Luc7l3	uc007kyj.1	1	0.889797	-0.168452	0.00111985
Ankrd40	uc007kyl.1	0.627522	0.387252	-0.696392	0.363091
Abcc3	uc007kym.1	0.565984	0.447977	-0.337338	1
Cacna1g	uc007kyp.2	0.143789	0.0509821	-1.49589	1
Rsad1	uc007kza.2	0.643043	0.67632	0.0727902	1
Acsf2	uc007kzc.1	1	0.626006	-0.675752	0.0342785
Chad	uc007kzd.1	0.0467278	0.0689257	0.560761	1
Lrrc59	uc007kze.1	1	1	0	1
Eme1	uc007kzf.1	0.955718	1	0.0653428	1
Xylt2	uc007kzi.2	0.090883	0.114857	0.33776	1
Col1a1	uc007kzn.2	0.476324	0.532265	0.160202	8.61871e-17
Sgca	uc007kzo.3	0.207499	0.31903	0.620588	0.982826
Ppp1r9b	uc007kzr.2	1	0.983254	-0.0243646	1
Samd14	uc007kzt.1	0.00969288	0.0173708	0.841666	1
Pdk2	uc007kzu.2	1	0.997246	-0.00397925	1
Itga3	uc007kzv.2	1	1	0	1
Itga3	uc007kzx.2	1	1	0	1
Dlx3	uc007kzy.3	0.634969	0.55579	-0.192147	1
Kat7	uc007lad.2	0.0427874	0.0214754	-0.994501	1
Fam117a	uc007lag.2	0.18561	0.159875	-0.21533	1
Spop	uc007laj.1	0.479447	0.339869	-0.496392	0.177147
Phb	uc007lan.2	0.669851	0.587246	-0.189875	0.933223
Zfp652	uc007laq.2	0.266302	0.252469	-0.0769567	1
Abi3	uc007lat.2	0.425204	0.566942	0.415045	1
Ube2z	uc007lbd.2	0.0717709	0.0526544	-0.446845	1
Atp5g1	uc007lbf.2	0.00920423	0.011563	0.329145	1
Hoxb3	uc007lbw.1	0.350044	0.518394	0.566511	1
Hoxb2	uc007lby.2	0.218779	0.183805	-0.251296	1
Skap1	uc007lcf.2	0.124	0.0867743	-0.515002	1
Snx11	uc007lci.2	0.238505	0.152722	-0.643116	1
Cbx1	uc007lck.1	0.115734	0.149381	0.368186	1
Cbx1	uc007lcl.1	0.54207	0.321019	-0.755818	1
Cbx1	uc007lcm.1	0.54207	0.321019	-0.755818	1
Nfe2l1	uc007lco.2	0.0167036	0.0469465	1.49086	0.994068
Copz2	uc007lcu.2	0.0214872	0.0165131	-0.379866	1
Cdk5rap3	uc007lcv.2	0.0419093	0.0543174	0.374146	1
Pnpo	uc007ldc.1	0.976024	0.945883	-0.0452555	1
Sp2	uc007ldf.2	0.717767	0.281434	-1.35072	0.319666
Mrpl10	uc007ldm.1	0.980433	0.515821	-0.926549	2.42837e-13
Tbx21	uc007ldr.2	1	1	0	1
Kpnb1	uc007ldu.1	0.463771	0.366111	-0.341133	0.432456
Npepps	uc007ldv.3	0.473626	0.335691	-0.496615	0.707722
Mrpl45	uc007ldx.2	0.0128089	0.0282163	1.13938	1
Socs7	uc007lea.1	1	0.138761	-2.84932	0.275523
Arhgap23	uc007lec.1	1	1	0	1
Mllt6	uc007lei.1	0.0428934	0.0162494	-1.40037	1
Cisd3	uc007lej.2	0.0322236	0.0458999	0.510372	1
Pip4k2b	uc007leq.1	1	1	0	1
Cwc25	uc007ler.2	0.921742	0.472808	-0.963109	0.13726
Rpl23	uc007leu.2	0.538301	0.419216	-0.360717	0.659903
Lasp1	uc007lew.1	1	1	0	1
Plxdc1	uc007lfc.2	0.0459311	0.163372	1.83062	1
Fbxl20	uc007lfm.1	0.490102	0.55382	0.176334	1
Med1	uc007lfo.2	0.350372	0.297717	-0.234944	1
Med1	uc007lfp.1	1	1	0	1
Tcap	uc007lgf.1	0.0489589	0.0525162	0.101193	1
Pgap3	uc007lgh.1	0.567785	0.125187	-2.18126	0.496002
Erbb2	uc007lgi.1	0.208185	0.205654	-0.0176458	1
Mien1	uc007lgj.1	0.523452	0.571544	0.126808	1
Grb7	uc007lgk.1	0.171071	0.439887	1.36254	1
Ikzf3	uc007lgl.1	0.39013	0.553029	0.503401	1
Ormdl3	uc007lgr.1	1	0.976606	-0.0341514	0.658214
Psmd3	uc007lgx.1	0.0378816	0.053024	0.48515	1
Med24	uc007lgz.1	0.170468	0.144858	-0.234861	1
Thra	uc007lhe.2	0.532632	0.570938	0.100193	1
Thra	uc007lhf.2	0.573019	0.478146	-0.261133	0.960683
Nr1d1	uc007lhh.2	0.0590928	0.252926	2.09766	0.190134
Casc3	uc007lhq.1	1	1	0	1
Wipf2	uc007lht.2	1	1	0	1
Rara	uc007lhx.1	0.0120604	0.0029597	-2.02675	1
Top2a	uc007lic.1	0.51356	0.475327	-0.111613	1
Top2a	uc007lid.1	0.51356	0.475327	-0.111613	1
Igfbp4	uc007lie.2	0.273457	0.208398	-0.391972	0.0096445
Ccr7	uc007lih.1	0.512061	0.529723	0.0489232	1
Smarce1	uc007lii.2	0.0963589	0.0574422	-0.746308	1
Krt10	uc007lir.3	0.210861	0.0898729	-1.23034	1
Eif1	uc007lkv.2	0.188974	0.204131	0.111311	1
Hap1	uc007lkx.2	1	1	0	1
Hap1	uc007lky.2	1	0.980687	-0.0281357	1
Jup	uc007lkz.2	0.014938	0.0140816	-0.0851758	1
P3h4	uc007lla.2	0.337472	0.315522	-0.0970244	1
Fkbp10	uc007llb.2	1	0.915245	-0.127771	6.93452e-13
Nt5c3b	uc007lld.2	0.4611	0.469775	0.0268901	1
Acly	uc007llk.2	0.574207	0.364291	-0.656481	0.013968
Cnp	uc007llo.2	0.0204517	0.00847787	-1.27045	1
Dhx58	uc007llx.1	0.557756	0.442986	-0.332372	1
Rab5c	uc007lme.2	0.346649	0.204601	-0.760662	0.00254996
Ghdc	uc007lmh.1	0.675943	0.480591	-0.492094	0.797881
Stat5b	uc007lmi.2	1	0.983184	-0.0244663	1
Stat5a	uc007lml.2	0.115353	0.0957093	-0.269327	1
Stat3	uc007lmo.2	0.168967	0.151603	-0.156439	1
Stat3	uc007lmp.2	0.168967	0.151603	-0.156439	1
Cavin1	uc007lmr.2	0.365106	0.270021	-0.435244	0.771622
Atp6v0a1	uc007lmu.3	0.0838955	0.0690448	-0.28106	1
Naglu	uc007lmz.3	0.0384671	0.0264023	-0.542964	1
Coasy	uc007lnc.2	0.103023	0.120682	0.228245	1
Mlx	uc007lne.2	1	0.776004	-0.365865	0.000307761
Psmc3ip	uc007lnh.2	0.348851	0.467208	0.421453	1
Tubg1	uc007lnk.1	0.0477857	0.0263876	-0.856717	1
Ramp2	uc007lny.1	0.0603347	0.00703785	-3.09978	0.900864
Ramp2	uc007lnz.2	0.0603347	0.00703785	-3.09978	0.900864
Vps25	uc007loa.2	0.11881	0.0895912	-0.407228	1
Vps25	uc007loc.2	0.11881	0.0895912	-0.407228	1
Wnk4	uc007loe.2	1	1	0	1
Coa3	uc007log.1	0.645704	0.539385	-0.259557	0.114631
Psme3	uc007lon.2	0.113763	0.0893654	-0.348244	1
Aoc2	uc007loo.2	0.244881	0.335312	0.45342	1
Aoc3	uc007lop.2	0.0580727	0.083557	0.5249	1
Ptges3l	uc007lot.1	0.477613	0.444764	-0.102802	1
Rundc1	uc007lov.3	0.0467608	0.0726471	0.635604	1
Vat1	uc007loz.1	0.542405	0.386982	-0.487104	0.14984
Brca1	uc007lpd.2	1	0.78191	-0.354925	0.614418
Nbr1	uc007lpg.2	0.161807	0.136821	-0.241984	1
Nbr1	uc007lpj.2	0.161807	0.136821	-0.241984	1
Tmem106a	uc007lpl.1	0.71802	0.702373	-0.0317863	1
Rdm1	uc007lpp.1	0.138519	0.146304	0.0788893	1
Arl4d	uc007lpq.2	0.212968	0.166454	-0.355512	1
Dhx8	uc007lpr.2	0.0385081	0.0356544	-0.111081	1
Dusp3	uc007lqa.3	1	1	0	1
Mpp3	uc007lqc.2	1	0.706002	-0.502256	1
Cd300lg	uc007lqg.2	0.933761	0.856303	-0.124932	0.965899
Mpp2	uc007lqk.2	1	1	0	1
Tmem101	uc007lqr.2	0.709468	0.498143	-0.510177	0.39963
Lsm12	uc007lqs.1	1	0.487451	-1.03667	4.02977e-10
G6pc3	uc007lqt.2	0.0658866	0.0644552	-0.0316865	1
Tmub2	uc007lrb.2	0.124986	0.0798736	-0.645971	1
Atxn7l3	uc007lre.1	0.333117	0.270777	-0.298925	1
Ubtf	uc007lri.2	0.100411	0.160308	0.674925	0.28991
Slc4a1	uc007lrp.2	1	1	0	1
Rundc3a	uc007lrq.3	0.570628	0.690325	0.274725	1
Rundc3a	uc007lrr.3	0.570628	0.690325	0.274725	1
Slc25a39	uc007lrt.4	0.0182684	0.0328195	0.845202	0.862462
Grn	uc007lrv.2	0.440812	0.393528	-0.163697	0.139861
Fam171a2	uc007lrw.2	0.181503	0.0852017	-1.09104	1
Itga2b	uc007lrx.2	0.0243872	0.029335	0.266501	1
Gpatch8	uc007lsb.3	0.731094	0.419344	-0.801923	0.408244
Ccdc43	uc007lsg.1	1	0.879197	-0.185742	0.486901
Gjc1	uc007lsk.2	0.0552054	0.0504413	-0.130203	1
Gfap	uc007lsw.2	0.436662	0.285979	-0.610609	1
Kif18b	uc007lsy.3	0.0325874	0.0335724	0.0429603	1
Dcakd	uc007ltb.1	0.139226	0.142692	0.035477	1
Nmt1	uc007ltd.1	0.124491	0.109068	-0.190817	1
Plcd3	uc007lte.2	0.388638	0.223358	-0.79907	1
Hexim1	uc007lto.2	0.365601	0.290093	-0.333756	1
Fmnl1	uc007ltu.1	0.051267	0.0946462	0.884513	1
Fmnl1	uc007ltv.1	0.051267	0.0946462	0.884513	1
Fmnl1	uc007ltw.1	0.0988402	0.124214	0.329663	1
Map3k14	uc007lua.1	0.837671	0.501573	-0.739923	0.0745344
Arhgap27	uc007luc.2	0.0511327	0.0476751	-0.101011	1
Plekhm1	uc007lug.1	0.524332	0.424988	-0.30306	0.934811
Gosr2	uc007lvo.2	0.113729	0.0796295	-0.514229	1
Nsf	uc007lvt.2	0.425302	0.266765	-0.672915	0.707722
Arf2	uc007lvx.2	0.744923	0.379962	-0.971236	0.000452075
Kansl1	uc007lwj.1	0.429637	0.205057	-1.06709	0.546955
Cdc27	uc007lwq.3	0.618361	0.271256	-1.1888	0.114631
Itgb3	uc007lwx.3	1	1	0	1
Mettl2	uc007lxa.2	0.0350931	0.0147636	-1.24914	1
1700052K11Rik	uc007lxc.3	0.132106	0.175848	0.412626	1
Tlk2	uc007lxf.3	0.0102669	0.0135314	0.3983	1
Mrc2	uc007lxi.1	0.0513433	0.0432417	-0.247754	1
Cyb561	uc007lxr.1	1	0.98476	-0.0221566	1
Ace	uc007lxu.2	0.0177498	0.0272808	0.620084	1
Ace	uc007lxv.3	0.0177498	0.0272808	0.620084	1
Dcaf7	uc007lxz.2	0.369916	0.145291	-1.34825	0.531604
Taco1	uc007lyb.1	0.0660235	0	-1018.08	1
Map3k3	uc007lyc.2	1	1	0	1
Limd2	uc007lyd.1	0.112145	0.0864354	-0.375667	0.962094
Strada	uc007lyf.2	0.188153	0.113484	-0.729418	1
Ccdc47	uc007lyi.2	0.0950309	0.0634387	-0.583034	1
Ccdc47	uc007lyj.1	0.0829586	0.124285	0.583184	1
Ddx42	uc007lyk.2	0.463773	0.309476	-0.58359	0.175525
Ftsj3	uc007lym.1	0.440117	0.441641	0.00498618	1
Smarcd2	uc007lyo.2	1	0.815106	-0.294941	3.51734e-11
Cd79b	uc007lyt.3	0.767118	0.791046	0.0443131	1
Scn4a	uc007lyu.1	1	0.932762	-0.100419	1
Ern1	uc007lyy.1	1	0.961831	-0.0561452	1
Tex2	uc007lzb.1	0.454023	0.34845	-0.381813	1
Pecam1	uc007lze.2	0.82244	0.619544	-0.408703	0.00125104
Pecam1	uc007lzf.2	0.82244	0.619544	-0.408703	0.00125104
Milr1	uc007lzj.2	0.170139	0.166424	-0.0318569	1
Milr1	uc007lzl.2	0.143751	0.0607021	-1.24376	1
Ddx5	uc007lzp.1	0.512402	0.332532	-0.623783	0.000294309
Smurf2	uc007lzx.2	0.784068	0.403744	-0.957538	0.181526
Kpna2	uc007lzz.1	0.178432	0.268693	0.590584	0.8784
Bptf	uc007mac.1	0.116055	0.126677	0.126344	1
Bptf	uc007mad.1	0.665591	0.752612	0.177272	1
Nol11	uc007mah.2	1	1	0	1
Nol11	uc007mai.3	0.931933	0.860503	-0.115046	1
Psmd12	uc007mar.1	0.516193	0.57419	0.153618	1
Cacng1	uc007may.1	1	1	0	1
Gna13	uc007mcd.1	0.276735	0.294301	0.0887837	1
Gna13	uc007mce.1	1	1	0	1
Amz2	uc007mch.1	0.615828	0.387154	-0.66962	0.673697
Slc16a6	uc007mcl.2	0.585312	0.393362	-0.573349	0.969144
Arsg	uc007mcn.2	0.880401	0.601175	-0.550376	0.546295
Wipi1	uc007mcq.1	0.454742	0.454528	-0.000679439	1
Prkar1a	uc007mct.3	0.487449	0.336735	-0.533638	0.00541439
Abca8a	uc007mdf.1	0.293774	0.115494	-1.34689	1
Abca9	uc007mdh.1	1	1	0	1
Map2k6	uc007mdr.1	1	1	0	1
Fam104a	uc007met.1	0.821438	0.710334	-0.209653	0.856505
Cdc42ep4	uc007mfb.2	0.697886	0.55973	-0.31826	0.795835
Ttyh2	uc007mfm.1	1	1	0	1
Kif19a	uc007mfq.1	0.971163	1	0.0422152	1
Gprc5c	uc007mfw.2	0.205332	0.0401371	-2.35495	0.277231
Gprc5c	uc007mfx.2	0.0372052	0.0828729	1.1554	1
Cd300a	uc007mfy.1	0.0452892	0.0485323	0.0997786	1
Cd300lb	uc007mga.1	0.393195	0.249319	-0.657254	1
Cd300ld	uc007mgd.3	0.740234	0.673796	-0.135671	1
Rab37	uc007mgl.2	0.531956	0.284516	-0.902795	1
Slc9a3r1	uc007mgp.1	0.516075	0.376417	-0.455249	0.49565
Slc9a3r1	uc007mgq.1	0.516075	0.376417	-0.455249	0.49565
Nat9	uc007mgr.1	0.265446	0.30042	0.178563	1
Fdxr	uc007mgy.1	0.349772	0.199366	-0.810998	0.632711
Hid1	uc007mhg.1	0.390982	0.49873	0.351156	1
Cdr2l	uc007mhi.1	1	1	0	1
Kctd2	uc007mhn.2	0.454263	0.37105	-0.291917	0.98374
Armc7	uc007mht.1	0.356423	0.437619	0.296087	1
Jpt1	uc007mhv.1	0.463936	0.477369	0.0411794	1
Sumo2	uc007mhw.1	0.0791063	0.079856	0.0136088	1
Mrps7	uc007mia.1	0.195619	0.212269	0.117842	1
Mif4gd	uc007mib.2	0.450777	0.36663	-0.298089	1
Mif4gd	uc007mie.4	0.450777	0.36663	-0.298089	1
Grb2	uc007mii.2	0.523447	0.486801	-0.104711	1
Tmem94	uc007mil.1	0.278599	0.241064	-0.208771	1
Caskin2	uc007mip.1	0.736541	0.627933	-0.230155	0.937763
Tsen54	uc007mis.1	1	1	0	1
Llgl2	uc007mit.1	0.21886	0	-1019.81	1
Recql5	uc007mix.2	0.688172	0.651209	-0.0796484	1
Smim5	uc007mja.2	0.0324314	0.0407336	0.328828	1
Sap30bp	uc007mjd.1	0.340278	0.361753	0.0882912	1
Galk1	uc007mjn.1	0.0369335	0.0676396	0.87294	1
H3f3b	uc007mjo.1	0.294764	0.252909	-0.220946	0.407956
Unk	uc007mjp.2	0.108095	0.103269	-0.0658898	1
Wbp2	uc007mjv.1	1	0.926082	-0.110789	0.126883
Trim47	uc007mjw.2	0.280313	0.228258	-0.296375	1
Mrpl38	uc007mkc.1	0.0722131	0.0878047	0.282037	1
Fbf1	uc007mkf.1	0.463319	0.455157	-0.0256417	1
Acox1	uc007mkj.2	1	0.910069	-0.135952	0.173549
Ten1	uc007mkn.2	0.392982	0.398726	0.0209343	1
Srp68	uc007mkq.1	0.741155	0.637292	-0.217822	0.284279
Galr2	uc007mkr.2	0.0472317	0.0916403	0.956228	1
Exoc7	uc007mks.2	0.100819	0.173538	0.783485	0.848529
Rnf157	uc007mkx.2	0.650686	0.620048	-0.0695811	1
Rnf157	uc007mkz.1	0.37673	0.388676	0.0450357	1
Ubald2	uc007mlb.1	0.0615597	0.0621443	0.0136357	1
Ube2o	uc007mlm.1	1	0.986305	-0.0198944	1
Rhbdf2	uc007mls.4	0.495642	0.38291	-0.37229	0.899587
Cygb	uc007mlv.1	1	1	0	1
St6galnac2	uc007mma.1	1	0.937444	-0.0931952	1
Mxra7	uc007mmf.2	0.986044	0.851966	-0.210857	0.855716
Mettl23	uc007mml.2	0.0236025	0.0240397	0.0264776	1
Mfsd11	uc007mmp.2	0.143991	0.125853	-0.194239	1
Sec14l1	uc007mnb.2	0.250777	0.289878	0.20904	1
Sec14l1	uc007mnc.2	0.250777	0.289878	0.20904	1
2021-09-09	uc007mnd.2	0.342907	0.257049	-0.415772	0.330865
Tnrc6c	uc007mni.3	1	0.885515	-0.175411	0.447217
Tmc8	uc007mns.2	0.204049	0.21851	0.0987816	1
6030468B19Rik	uc007mnv.2	0.029104	0.0443165	0.606625	1
Syngr2	uc007mnx.2	0.00281788	0.014504	2.36377	0.476688
Afmid	uc007mny.2	0.00999248	0.0412242	2.04458	1
Tk1	uc007mnz.2	0	0.0092451	1015.24	1
Afmid	uc007moa.2	0.227928	0.307457	0.431805	1
Afmid	uc007mob.2	0.00999248	0.0412242	2.04458	1
Birc5	uc007mod.1	0.0229267	0.0133546	-0.779692	1
Birc5	uc007moe.1	0.0229267	0.0133546	-0.779692	1
Tha1	uc007moh.2	0.619267	0.413322	-0.583295	0.650422
Socs3	uc007moi.3	0.511342	0.383665	-0.414443	0.941098
Pgs1	uc007moj.1	0.277412	0.253204	-0.131729	1
Cyth1	uc007mor.2	0.473114	0.40015	-0.241646	1
Timp2	uc007mow.1	0.224389	0.18239	-0.298975	0.5092
Lgals3bp	uc007moz.1	0.449454	0.395643	-0.183974	0.837562
Cant1	uc007mpa.2	0.928279	0.729064	-0.348512	0.0156409
C1qtnf1	uc007mpg.2	0.0944664	0.0931069	-0.0209132	1
Cbx8	uc007mpu.1	0.108163	0.163743	0.598227	1
Cbx4	uc007mpv.2	0.161088	0.0738538	-1.12511	1
Gaa	uc007mqg.3	0.0634711	0.0530241	-0.259452	1
Eif4a3	uc007mqj.1	0.251864	0.199653	-0.335149	0.97313
Sgsh	uc007mql.1	0.36167	0.528062	0.546032	0.63796
Slc26a11	uc007mqm.1	0.442903	0.324755	-0.447639	1
Endov	uc007mqt.2	0.300574	0.289862	-0.0523535	1
Rptor	uc007mqz.2	0.0164068	0	-1016.07	1
Baiap2	uc007mrj.2	0.110467	0.117653	0.0909242	1
Aatk	uc007mrk.2	1	1	0	1
Cep131	uc007mrp.2	0.248229	0.296954	0.258568	1
Tepsin	uc007mrq.1	0.746435	0.674954	-0.145227	1
Ndufaf8	uc007mru.2	0.134067	0.107911	-0.313105	1
Slc38a10	uc007mrv.2	0.0815733	0.0908982	0.156154	1
Actg1	uc007msi.2	0.12747	0.121213	-0.0726067	1
Faap100	uc007msm.2	0.127961	0.197251	0.624332	1
Nploc4	uc007msp.2	0.115305	0.0725596	-0.668216	1
Tspan10	uc007msr.2	0.101786	0.139721	0.45701	1
Ccdc137	uc007msu.2	1	0.973739	-0.0383924	1
Arl16	uc007msv.2	0.469647	0.333687	-0.49308	1
Hgs	uc007msx.2	0.329401	0.419935	0.35032	0.818104
Mrpl12	uc007mta.1	0.152139	0.173588	0.190281	1
Slc25a10	uc007mtb.2	0.0445583	0.0452106	0.0209665	1
Mcrip1	uc007mtf.1	0.589892	0.491399	-0.263555	0.196677
Mcrip1	uc007mtg.1	0.589892	0.491399	-0.263555	0.196677
P4hb	uc007mti.1	1	1	0	1
Arhgdia	uc007mtj.1	4.13045e-05	0.000228393	2.46714	1
Alyref	uc007mtl.1	0.0273922	0.0275199	0.00670914	1
Anapc11	uc007mtm.2	0.0124998	0.0250467	1.00271	1
Pcyt2	uc007mtp.1	0.691428	0.610921	-0.178593	0.882857
Mafg	uc007mtu.3	0.142907	0.367965	1.36449	0.39963
Pycr1	uc007mtv.1	0.361066	0.284943	-0.341587	1
Pycr1	uc007mtw.2	1	0.895478	-0.15927	0.657989
Myadml2	uc007mtx.2	0.188092	0.158444	-0.247464	1
Notum	uc007mty.3	0.0438748	0.0536945	0.291382	1
Cbr2	uc007muj.2	0.0879533	0.10747	0.289118	1
Rfng	uc007mum.1	0.687608	0.440438	-0.642648	0.00275532
Gps1	uc007mup.2	0.0420035	0.0435716	0.0528785	1
Dus1l	uc007mur.1	0.270677	0.31348	0.2118	1
Fasn	uc007mut.1	0.0351475	0.0291899	-0.26795	1
Slc16a3	uc007muw.1	0.924652	0.638606	-0.533984	0.000111352
Csnk1d	uc007mva.1	0.546775	0.439599	-0.314758	0.736633
Csnk1d	uc007mvb.1	0.546775	0.439599	-0.314758	0.736633
Cd7	uc007mvc.3	0.524751	0.541751	0.0459946	1
Ogfod3	uc007mvk.1	0.267255	0.2545	-0.0705479	1
Hexdc	uc007mvl.2	0.573407	0.514226	-0.157157	1
Cybc1	uc007mvn.3	1	1	0	1
Narf	uc007mvq.2	0.141896	0.0960991	-0.562243	1
Foxk2	uc007mvs.1	0.216033	0.0871386	-1.30987	0.804749
Wdr45b	uc007mvt.2	0.374343	0.311517	-0.265052	1
Rab40b	uc007mvu.2	0.507771	0.524235	0.0460358	1
Fn3krp	uc007mvv.2	0.735508	0.36943	-0.993439	0.0948364
Fn3k	uc007mvw.2	0.311399	0.288402	-0.110682	1
Rab10	uc007mwl.2	0.621012	0.21576	-1.5252	2.90998e-07
Dnmt3a	uc007mxb.1	0.461746	0.168753	-1.45219	0.232727
Dnajc27	uc007mxi.2	0.939151	0.643978	-0.544345	0.174408
Dnajc27	uc007mxj.2	0.17533	0.110628	-0.664352	1
Itsn2	uc007mxw.2	0.416642	0.350556	-0.24916	1
Itsn2	uc007mxy.1	1	1	0	1
Sf3b6	uc007myi.1	0.0869742	0.0355771	-1.28964	1
Fkbp1b	uc007myj.1	0.361858	0.152361	-1.24792	0.681732
Ubxn2a	uc007myr.1	0.979692	0.359331	-1.44701	0.022498
Ldah	uc007mzh.2	0.274731	0.352323	0.358878	1
Ldah	uc007mzj.2	0.274731	0.352323	0.358878	1
Rhob	uc007mzp.2	1	1	0	1
Pum2	uc007mzu.2	0.029625	0.0186771	-0.66554	1
Sdc1	uc007nac.2	0.230395	0.223104	-0.0463965	1
Laptm4a	uc007naf.2	0.0618216	0.0531538	-0.217938	1
Rdh14	uc007nar.2	0.0270894	0.0254539	-0.089845	1
Smc6	uc007nax.1	0.113306	0.0951364	-0.252153	1
Smc6	uc007nay.1	0.226825	0.21817	-0.056127	1
Fam49a	uc007nbc.3	0.949944	0.595667	-0.673336	0.184101
Ddx1	uc007nbh.1	0.407	0.431708	0.085027	1
Trib2	uc007nbq.1	0.793484	0.348066	-1.18884	0.0255836
Lpin1	uc007nbs.2	0.124508	0.0546843	-1.18704	1
E2f6	uc007nce.2	0.0353177	0.0611167	0.791178	1
Rock2	uc007nch.1	0.0342396	0.0300475	-0.188424	1
Pqlc3	uc007nck.2	0.0946537	0.0659779	-0.520676	1
Pdia6	uc007ncp.1	0.0476185	0.0380346	-0.32421	1
Nol10	uc007ncu.1	0.0227019	0.113421	2.32081	1
Odc1	uc007ncv.1	0.202639	0.151049	-0.423898	0.112467
Hpcal1	uc007ncx.1	0.84208	0.815808	-0.0457278	1
Itgb1bp1	uc007ndl.1	0.0508689	0.102198	1.00651	0.967809
Ywhaq	uc007ndw.1	0.784258	0.731911	-0.0996602	0.902886
Ywhaq	uc007ndx.1	0.784258	0.731911	-0.0996602	0.902886
Klf11	uc007neo.2	0.291227	0.278846	-0.0626736	1
Cys1	uc007nep.1	0.527382	0.444276	-0.247391	1
Cys1	uc007neq.1	0.527382	0.444276	-0.247391	1
Rrm2	uc007ner.2	0.108052	0.0607491	-0.830797	0.812382
Mboat2	uc007neu.2	0.16087	0.0640292	-1.32909	1
Kidins220	uc007nfa.1	0.0104241	0.0186268	0.837453	1
Kidins220	uc007nfc.1	0.251719	0.254221	0.0142712	1
Id2	uc007nfe.2	0.208085	0.17706	-0.232935	1
Rnf144a	uc007nff.2	1	0.450456	-1.15054	0.0375894
Cmpk2	uc007nfj.1	0.850887	0.552943	-0.621837	0.472566
Rps7	uc007nfs.2	0.24355	0.260257	0.0957161	1
Adi1	uc007nfv.2	1	0.773045	-0.371375	0.0225248
Trappc12	uc007nfw.2	0.94038	0.840816	-0.161454	0.660121
Eipr1	uc007ngb.2	0.470332	0.431463	-0.124441	1
Pxdn	uc007ngl.2	0.0597564	0.0342118	-0.8046	1
Tmem18	uc007ngu.2	0.0556445	0.0283735	-0.971692	1
Acp1	uc007ngw.2	0.06383	0.0809646	0.343057	1
Dld	uc007nhg.3	0.397813	0.416902	0.0676175	1
Bcap29	uc007nhp.1	0.143062	0.106397	-0.427179	1
Dus4l	uc007nhr.1	0.264788	0.351491	0.408651	1
Prkar2b	uc007nhy.1	0.0734553	0.0642703	-0.192714	1
Ccdc71l	uc007nie.2	0.245821	0.476218	0.954015	0.685398
Nampt	uc007nif.2	0.2034	0.203935	0.00379131	1
Sypl	uc007nih.2	0.136948	0.218616	0.674767	1
Atxn7l1	uc007nin.2	0.840213	0.847483	0.0124298	1
Atxn7l1	uc007niq.2	0.0611743	0.077321	0.337935	1
Twist1	uc007niw.1	0.739668	0.435564	-0.763991	0.082772
Snx13	uc007njg.2	0.357673	0.247332	-0.532193	1
Tspan13	uc007njn.1	0.670282	0.384338	-0.802394	0.023083
Bzw2	uc007njp.2	0.780785	0.6938	-0.170406	0.862774
Ankmy2	uc007njt.2	0.656869	0.57099	-0.202139	1
Arl4a	uc007nks.1	0.0650577	0.0744716	0.19497	1
Ifrd1	uc007nky.2	0.0339443	0.0334087	-0.0229461	1
Lrrn3	uc007nln.2	0.707175	0.332127	-1.09033	1
Pnpla8	uc007nlp.2	0.092937	0.0989163	0.0899556	1
Pnpla8	uc007nlr.2	0.092937	0.0989163	0.0899556	1
Strn3	uc007nmt.2	0.383254	0.229222	-0.741556	0.557183
Hectd1	uc007nmz.2	0.636534	0.341521	-0.898263	0.0003453
Heatr5a	uc007nna.1	0.104225	0.089732	-0.21601	1
Dtd2	uc007nne.1	0.015707	0.0207157	0.399316	1
Egln3	uc007nns.2	0.531434	0.490342	-0.116103	1
Sptssa	uc007nnt.1	0.224542	0.148179	-0.599647	0.837606
Cfl2	uc007nnx.2	0.251103	0.260654	0.0538552	1
Baz1a	uc007nnz.2	0.444487	0.307592	-0.531121	1
Srp54a	uc007nof.1	0.0830231	0.0788557	-0.074298	1
1700047I17Rik2	uc007nog.2	0.0764149	0.116477	0.608118	1
Srp54b	uc007noh.1	0.100726	0.0930994	-0.113588	1
1700047I17Rik2	uc007noj.2	0.170446	0.176849	0.0532029	1
Srp54c	uc007nok.3	0.111022	0.100672	-0.141177	1
Srp54c	uc007nol.3	0.1605	0.165973	0.0483765	1
Ppp2r3c	uc007nom.1	0.471743	0.407414	-0.211508	1
Psma6	uc007noq.2	0.0215652	0.0393023	0.86591	0.696184
Nfkbia	uc007nor.2	0.863398	0.621265	-0.474819	0.000412049
Mbip	uc007npc.3	0.374487	0.256317	-0.546987	1
Slc25a21	uc007npj.2	0.285595	0.179377	-0.670978	1
Prps1l3	uc007npl.2	0.854946	0.493758	-0.792027	0.618795
Clec14a	uc007npv.2	0.160113	0.164072	0.0352349	1
Sec23a	uc007npw.1	0.458694	0.282426	-0.69966	0.847985
Gemin2	uc007npx.3	0.129783	0.10938	-0.246761	1
Trappc6b	uc007npy.2	0.139201	0.130015	-0.0984924	1
Pnn	uc007nqb.1	0.0701925	0.0422412	-0.732666	1
Fbxo33	uc007nqj.2	0.368146	0.215403	-0.773237	1
Togaram1	uc007nqt.2	0.298747	0.209523	-0.511816	1
Togaram1	uc007nqu.2	0.298747	0.209523	-0.511816	1
Dnaaf2	uc007nrt.2	0.0449215	0.063801	0.506173	1
Klhdc2	uc007nsa.2	0.342567	0.31215	-0.134147	1
Nemf	uc007nsd.1	0.560426	0.365169	-0.617961	0.415917
Nemf	uc007nsf.1	0.0651017	0.0941516	0.532291	1
Arf6	uc007nsj.1	0.264754	0.290052	0.131657	1
Sos2	uc007nso.2	0.251346	0.195103	-0.365443	1
Cdkl1	uc007nst.1	0.0237241	0.0392285	0.725545	1
Nin	uc007ntf.1	1	0.541059	-0.886142	0.174408
Pygl	uc007ntm.2	0.0520861	0.0585858	0.169653	1
Tmx1	uc007ntu.1	0.368857	0.234984	-0.650499	0.540421
Frmd6	uc007ntv.1	0.393195	0.272741	-0.527714	1
Psma3	uc007ntz.3	0.113039	0.0509275	-1.1503	1
Arid4a	uc007nud.1	0.207469	0.112648	-0.881066	1
Timm9	uc007nuh.1	0.51118	0.472704	-0.112893	1
Daam1	uc007nux.2	0.32212	0.22753	-0.501545	1
L3hypdh	uc007nvd.1	0.160058	0.188811	0.238351	1
Jkamp	uc007nvf.2	0.964415	1	0.0522745	1
Pcnx4	uc007nvr.1	0.347869	0.251764	-0.466471	1
Dhrs7	uc007nvs.2	0.0635987	0.0329505	-0.948694	1
Ppm1a	uc007nvt.2	0.0745991	0.0745877	-0.000219554	1
Ppm1a	uc007nvu.2	0.174207	0.142383	-0.291024	1
Six1	uc007nwa.2	0.747757	0.458189	-0.706628	1
Mnat1	uc007nwe.1	0.009005	0.0154032	0.774429	1
Prkch	uc007nwn.3	0.0939843	0.110784	0.237254	1
Hif1a	uc007nwo.3	0.216623	0.190958	-0.181928	1
Snapc1	uc007nwt.1	0.125756	0.0976204	-0.365375	1
Rhoj	uc007nxc.1	1	0.834525	-0.260973	0.672304
Ppp2r5e	uc007nxe.1	0.30182	0.374535	0.311409	1
Sgpp1	uc007nxk.2	0	0	0	1
Mthfd1	uc007nxz.2	0.0249595	0.01729	-0.529649	1
Hspa2	uc007nyf.2	0.0301766	0.0431325	0.515346	1
Plekhg3	uc007nyk.2	0.299377	0.206857	-0.533328	1
Sptb	uc007nyp.1	0.704517	0.491994	-0.517995	0.260327
Churc1	uc007nyq.2	0.0417997	0	-1017.42	1
Churc1	uc007nyr.2	0.0417997	0	-1017.42	1
Fntb	uc007nyu.1	0.0496446	0.0697081	0.48969	1
Max	uc007nyv.1	1	0.565969	-0.821205	1.36193e-17
Fut8	uc007nyy.2	0.310963	0.222694	-0.481677	1
Atp6v1d	uc007nzj.1	1	0.845166	-0.242693	1.16464e-10
Eif2s1	uc007nzk.1	0.0134983	0.0274524	1.02415	1
Plek2	uc007nzl.2	0.271834	0.222664	-0.287858	1
Tmem229b	uc007nzm.2	1	1	0	1
Pigh	uc007nzs.3	0.95463	0.790846	-0.271545	1
Pigh	uc007nzt.1	1	0.977542	-0.0327694	1
Rdh11	uc007nzz.1	0.454819	0.528101	0.21552	1
Rdh12	uc007oac.2	0.658333	0.367909	-0.839469	0.465262
Zfyve26	uc007oae.1	0.744139	0.309072	-1.26763	0.0166517
Rad51b	uc007oai.1	0.00263798	0.0114518	2.11807	1
Zfp36l1	uc007oal.1	1	1	0	1
Actn1	uc007oao.2	0.212594	0.190891	-0.155351	1
Dcaf5	uc007oar.2	0.28	0.151559	-0.885548	0.719537
Exd2	uc007oas.2	0.127604	0.12534	-0.0258213	1
Slc39a9	uc007obc.2	0.193095	0.101012	-0.934782	1
Susd6	uc007obi.2	0.580707	0.267598	-1.11774	0.39683
Srsf5	uc007obo.1	0.174993	0.155049	-0.174574	1
Smoc1	uc007obt.2	0.0532278	0.0311915	-0.77103	1
Slc8a3	uc007obv.2	0.653567	0.456062	-0.519106	0.598204
Cox16	uc007obz.3	0.0830467	0.106953	0.364985	1
Synj2bp	uc007ocj.3	0.240678	0.224827	-0.0982895	1
Med6	uc007ocl.2	0.207423	0.16948	-0.291463	1
Map3k9	uc007oco.2	0.373834	0.612703	0.71279	1
Pcnx	uc007ocq.1	0.14932	0.10313	-0.533938	1
Sipa1l1	uc007ocu.3	0.0816223	0.0979675	0.263341	1
Sipa1l1	uc007ocw.3	0.0816223	0.0979675	0.263341	1
Dcaf4	uc007odf.3	0.0665888	0.0675639	0.0209726	1
Zfyve1	uc007odg.1	0.747917	0.196043	-1.93171	0.000202034
Rbm25	uc007odm.2	0.513291	0.412748	-0.314515	1
Psen1	uc007odp.1	0.0551376	0.106441	0.948944	0.926866
Riox1	uc007odz.2	0.407252	0.530316	0.380929	1
Elmsan1	uc007oem.4	0.879105	0.562718	-0.643624	0.709205
Zfp410	uc007oex.2	0.0222649	0.0179746	-0.308817	1
Entpd5	uc007ofd.3	0.449744	0.631481	0.489634	1
Rnf113a2	uc007ofj.1	0	0	0	1
Aldh6a1	uc007ofk.4	0.21323	0.121038	-0.816944	1
Lin52	uc007ofl.1	0.522724	0.138784	-1.9132	0.688634
Npc2	uc007oft.1	0.0183468	0.0332451	0.857617	0.137343
Isca2	uc007ofu.2	0.0066978	0.0452415	2.75589	0.57254
Isca2	uc007ofv.1	0.0066978	0.0452415	2.75589	0.57254
Arel1	uc007ogb.2	0.0731361	0.108088	0.563546	1
Ylpm1	uc007ogd.1	0.315458	0.249723	-0.337123	1
Pgf	uc007ogq.2	0.14984	0.234927	0.64879	1
Eif2b2	uc007ogr.2	0.00157079	0.00258365	0.717919	1
Nek9	uc007ogx.2	1	1	0	1
Tmed10	uc007ogy.1	0.103923	0.217914	1.06824	0.000699505
Fos	uc007oha.3	0.464493	0.354473	-0.389981	1
Jdp2	uc007ohb.1	0.700685	0.394317	-0.829411	2.51436e-07
Batf	uc007ohd.1	0.0420499	0.0250181	-0.749128	1
Flvcr2	uc007ohe.1	0.650087	0.972958	0.581745	1
Erg28	uc007ohf.1	0.602316	0.741596	0.300115	0.937763
Tgfb3	uc007ohn.2	0.282083	0.189625	-0.572971	1
Ift43	uc007oho.2	0.0996534	0.058345	-0.772311	1
Gpatch2l	uc007ohr.2	0.17143	0.139363	-0.298771	1
Gpatch2l	uc007ohs.2	0.17143	0.139363	-0.298771	1
Irf2bpl	uc007oia.2	0.755376	0.656808	-0.201724	1
Cipc	uc007oib.5	0.556697	0.267449	-1.05763	0.381473
Pomt2	uc007oij.2	0.72304	0.376422	-0.941725	0.448081
Gstz1	uc007oil.1	0.867306	0.623464	-0.476236	0.0137267
Tmed8	uc007oin.1	1	1	0	1
Vipas39	uc007oip.2	0.6201	0.509966	-0.282098	0.749299
Ahsa1	uc007oit.1	0.457281	0.442075	-0.0487921	1
Sptlc2	uc007oiu.2	0.031485	0.0652663	1.05167	0.985623
Snw1	uc007ojf.1	0.98172	0.653342	-0.587474	3.91094e-15
Adck1	uc007oju.2	0.0768309	0.0922921	0.264521	1
Tshr	uc007okq.2	1	0.882418	-0.180467	1
Gtf2a1	uc007okr.2	0.607575	0.290688	-1.06359	0.631908
Sel1l	uc007okx.1	0.481591	0.274457	-0.811227	0.538074
Galc	uc007olf.2	0.31193	0.226928	-0.458991	1
Gpr65	uc007olg.2	0.952539	0.47381	-1.00747	0.265942
Efcab11	uc007osc.1	1	0.387272	-1.36858	1
Tdp1	uc007osg.3	0	0.0695676	1018.15	1
Psmc1	uc007osn.3	0.209896	0.240019	0.193474	1
Calm1	uc007osq.2	0.0493149	0.0377733	-0.384658	1
Ttc7b	uc007oss.2	0.836974	0.763553	-0.132455	1
Rps6ka5	uc007ost.1	0.593526	0.261885	-1.18038	1
Dglucy	uc007osw.1	0.128064	0.139651	0.124958	1
Gpr68	uc007ota.2	0.59151	0.68879	0.219662	1
Ppp4r3a	uc007oti.2	0.175418	0.158468	-0.146601	1
Fbln5	uc007otp.2	0.053628	0.0311083	-0.785686	1
Atxn3	uc007otv.2	1	1	0	1
Cpsf2	uc007otx.2	0.186548	0.174319	-0.0978184	1
Rin3	uc007ouc.2	0.0519881	0.0325218	-0.676774	1
Lgmn	uc007oue.1	0.581117	0.483178	-0.266275	0.115546
Golga5	uc007oug.2	0.0354752	0.0403723	0.186555	1
Itpk1	uc007ouj.1	1	1	0	1
Tmem251	uc007oul.2	0.0720599	0.0992114	0.46131	1
Ubr7	uc007oup.1	0.314401	0.129619	-1.27833	0.633831
Asb2	uc007ovc.1	0.0330471	0.107971	1.70805	0.747076
Ddx24	uc007ovi.2	0.221781	0.218133	-0.0239285	1
Serpina3c	uc007owv.1	0.786957	0.785376	-0.00290063	1
Serpina3f	uc007oww.2	0.20197	0.0875484	-1.20599	1
Serpina3g	uc007oxa.2	0	0.00674988	1014.79	1
Serpina3n	uc007oxg.1	0.624831	0.589605	-0.0837186	1
Dicer1	uc007oxi.1	0.190864	0.144736	-0.399114	1
Glrx5	uc007oxu.2	0.409143	0.298346	-0.455618	0.00815391
Atg2b	uc007oyo.3	0.102646	0.0970609	-0.0807101	1
Gskip	uc007oys.2	1	0.637539	-0.649415	0.178273
Vrk1	uc007ozb.1	0.155375	0.256106	0.72099	1
Setd3	uc007ozj.2	0.543405	0.292805	-0.892089	0.0036982
Setd3	uc007ozl.2	0.0235984	0.0753732	1.67536	1
Yy1	uc007pac.1	0.0301552	0.0375679	0.317093	1
Slc25a47	uc007pae.1	0.0904207	0.0217532	-2.05543	1
Slc25a47	uc007paf.1	0.0904207	0.0217532	-2.05543	1
Wars	uc007pag.2	0.261631	0.286581	0.131412	1
Wars	uc007paj.2	0.261631	0.286581	0.131412	1
Ppp2r5c	uc007pbk.1	0.583723	0.510517	-0.193323	1
Ppp2r5c	uc007pbl.3	0.548566	0.301625	-0.862911	0.319666
Ppp2r5c	uc007pbn.3	0.548566	0.301625	-0.862911	0.319666
[truncated: 7,356 more rows]
