# Supplementary material for: Transcript shortening via alternative polyadenylation promotes gene expression during fracture healing
Source: Bone Res. 2023 Jan 3;11:5. doi: 10.1038/s41413-022-00236-7 (PMC9810729; doi:10.1038/s41413-022-00236-7)
Supplement: Supplementary file 7 — Elbarbary-Table S5 [file 41413_2022_236_MOESM7_ESM.xls]

## Sheet: APAlyzer_3UTR_diff_treatment_21
Table S5. APAlyzer analysis of APA events on days 14 and 21 post-fracture
gene_symbol	RED (d21 vs d14)	P value	APAreg
0610009O20Rik	1.3487	0.0023441	UP
0610010F05Rik	-1.61115	0.033824	DN
0610030E20Rik	-1.4107	0.0435838	DN
0610037L13Rik	0.475647	0.214005	NC
1110004E09Rik	0.0279228	0.97164	NC
1110004F10Rik	-0.151915	0.381082	NC
1110008F13Rik	0.00530553	0.979066	NC
1110008P14Rik	1.19056	0.00308094	UP
1110032A03Rik	1.58484	0.0370384	UP
1110059G10Rik	0.23902	0.660183	NC
1110065P20Rik	1.84288	0.0591855	NC
1500009L16Rik	-0.662342	0.296584	NC
1500015O10Rik	3.64896	0.0953195	NC
1600012H06Rik	-0.32422	0.0256725	DN
1600014C10Rik	-1.18287	0.13985	NC
1700017B05Rik	-0.297259	0.273575	NC
1700025G04Rik	-0.157982	0.686656	NC
1700037H04Rik	-0.0736641	0.670018	NC
1700066M21Rik	0.232736	0.652687	NC
1700088E04Rik	0.493863	0.504675	NC
1700094D03Rik	1.29019	0.00763706	UP
1810010H24Rik	-2.36233	0.0676207	NC
1810013L24Rik	-1.33847	0.169269	NC
1810030O07Rik	0.267734	0.590126	NC
1810043G02Rik	0.299595	0.168971	NC
1810055G02Rik	0.140451	0.877432	NC
2010107E04Rik	0.222286	0.0426889	UP
2010300C02Rik	0.152273	0.874553	NC
2210016F16Rik	0.685131	0.140189	NC
2310022A10Rik	-1.17161	0.0198583	DN
2310022B05Rik	-1.46675	0.0612411	NC
2310030G06Rik	-1.70516	0.210213	NC
2310035C23Rik	-1.452	0.160799	NC
2310057M21Rik	-0.274695	0.810254	NC
2310061I04Rik	0.633757	0.247515	NC
2410004B18Rik	-1.05134	0.282964	NC
2410015M20Rik	1.51856	0.00236625	UP
2410131K14Rik	0.613398	0.143488	NC
2510009E07Rik	-2.95376	0.0781266	NC
2510039O18Rik	-0.859391	0.0965313	NC
2610002M06Rik	1.72201	0.0695706	NC
2610301B20Rik	-1.04914	0.0137801	DN
2610507B11Rik	-0.685265	0.115138	NC
2700081O15Rik	-2.40185	0.085662	NC
2810004N23Rik	0.516085	0.530478	NC
2810403A07Rik	-0.700526	0.170894	NC
2810474O19Rik	1.71878	0.0154326	UP
2900026A02Rik	-0.944283	0.19592	NC
3110002H16Rik	0.41911	0.287366	NC
3110040N11Rik	0.587605	0.0554506	NC
3110062M04Rik	-0.443275	0.15957	NC
3830406C13Rik	-0.544758	0.0561332	NC
4833439L19Rik	-1.96123	0.128165	NC
4930503L19Rik	-0.538955	0.451661	NC
4930523C07Rik	0.261681	0.0986767	NC
4930579G24Rik	-0.952345	0.171361	NC
4931406P16Rik	-1.76805	0.042086	DN
4931414P19Rik	-1.10156	0.35415	NC
4931428F04Rik	0.105613	0.928664	NC
5031439G07Rik	-0.288665	0.270386	NC
5730455P16Rik	0.782145	0.669377	NC
6030458C11Rik	-1.12254	0.135236	NC
6430548M08Rik	-0.252185	0.639253	NC
8030462N17Rik	-0.952569	0.416042	NC
8430408G22Rik	0.057152	0.870005	NC
9030624J02Rik	1.27746	0.0234391	UP
9130011E15Rik	-0.773119	0.00594182	DN
9130023H24Rik	-0.162521	0.769874	NC
9230110C19Rik	0.768701	0.428169	NC
9430015G10Rik	-0.625735	0.0198576	DN
9430038I01Rik	1.59326	0.0888359	NC
9530068E07Rik	-1.37157	0.104189	NC
A130010J15Rik	-0.456462	0.594999	NC
A430005L14Rik	0.186015	0.670776	NC
A530016L24Rik	1.12486	0.056183	NC
A830010M20Rik	-0.332226	0.643111	NC
Aaed1	-0.289741	0.394033	NC
Aagab	-0.430802	0.238499	NC
Aak1	-0.276118	0.664498	NC
Aamdc	-0.436132	0.399303	NC
Aar2	0.398586	0.189519	NC
Aars	-0.139851	0.612821	NC
Aars2	-0.0256132	0.931106	NC
Aasdhppt	1.17984	0.0704019	NC
Abca13	0.998642	0.214587	NC
Abca3	-1.14439	0.133063	NC
Abcb10	-1.77256	0.0555594	NC
Abcb6	-0.160854	0.720793	NC
Abcb7	-2.12664	0.0226064	DN
Abcc1	-0.665895	0.0418675	DN
Abcc5	-1.00001	0.000617608	DN
Abcc9	-0.391299	0.243403	NC
Abcd1	-1.34708	0.0567743	NC
Abcd2	-0.471061	0.123991	NC
Abcd3	-0.325291	0.659922	NC
Abce1	-2.06909	0.0309808	DN
Abcf1	-0.329403	0.0191715	DN
Abcf2	1.15355	0.073404	NC
Abcf3	0.0195147	0.928502	NC
Abcg1	-0.442367	0.0305074	DN
Abhd1	-0.804259	0.232129	NC
Abhd10	1.49203	0.0204688	UP
Abhd11	1.3042	0.0364301	UP
Abhd12	0.176103	0.498396	NC
Abhd13	-0.47648	0.201351	NC
Abhd14b	-0.286239	0.457614	NC
Abhd15	0.665477	0.316047	NC
Abhd17a	-2.16217	0.0330337	DN
Abhd17b	-0.44046	0.658946	NC
Abhd17c	-1.76007	0.0505231	NC
Abhd2	-1.82866	0.287094	NC
Abhd5	-0.479635	0.146022	NC
Abhd8	0.52364	0.6785	NC
Abi1	-0.307998	0.337006	NC
Abi2	-0.999876	0.0389804	DN
Abi3	0.741802	0.501851	NC
Abi3bp	0.884796	0.464217	NC
Abl1	-1.12397	0.0427595	DN
Ablim1	-1.61071	0.0469991	DN
Ablim2	-0.754756	0.144386	NC
Abr	-2.04728	0.0899552	NC
Abracl	-0.553267	0.0294542	DN
Abt1	-0.226944	0.499721	NC
Acacb	-0.442049	0.163365	NC
Acad11	-0.661746	0.2255	NC
Acad12	0.653865	0.0559568	NC
Acadl	-0.100272	0.644111	NC
Acads	0.222867	0.326884	NC
Acadsb	-0.398839	0.582827	NC
Acan	-0.355381	0.68583	NC
Acap2	-1.19885	0.0142369	DN
Acat3	0.0174135	0.918878	NC
Acbd3	-0.892174	0.0644442	NC
Acbd4	1.53787	0.0602533	NC
Accs	0.591601	0.121549	NC
Acd	1.52264	0.00845331	UP
Ace	0.130505	0.601614	NC
Acer3	1.70246	0.141955	NC
Acin1	-0.266852	0.0279412	DN
Ackr3	-0.531402	0.113078	NC
Acly	-0.707384	0.0473181	DN
Aco1	-0.311271	0.265282	NC
Aco2	-0.109136	0.758116	NC
Acot11	-0.117661	0.577197	NC
Acot12	-0.699315	0.0367237	DN
Acot13	3.58592	0.0257564	UP
Acot7	0.0826062	0.872526	NC
Acot8	-1.20042	0.0251919	DN
Acox1	-0.847888	0.160992	NC
Acox3	-1.15659	0.160464	NC
Acp1	0.821622	0.0436939	UP
Acp2	0.018383	0.882112	NC
Acsl1	-1.08168	0.01142	DN
Acsl3	-0.187794	0.76051	NC
Acsl4	0.18846	0.659341	NC
Acsl6	0.895033	0.257493	NC
Acss1	0.821369	0.380874	NC
Acss2	-1.294	0.0994856	NC
Acta2	0.658821	0.467706	NC
Actb	-1.0327	0.0686325	NC
Actl6a	-1.16253	0.0568361	NC
Actn1	-0.953935	0.122902	NC
Actn2	0.292561	0.799802	NC
Actn3	0.197827	0.527437	NC
Actn4	-0.517952	0.00161304	DN
Actr10	0.8463	0.0407422	UP
Actr1a	-0.992603	7.4e-05	DN
Actr1b	-0.216982	0.54888	NC
Actr2	-2.37227	0.0567012	NC
Actr3	-0.602147	0.149558	NC
Actr3b	-0.16218	0.781284	NC
Actr8	1.70807	0.0133488	UP
Acvr1b	-1.56872	0.0376592	DN
Acvr2a	-0.47201	0.493401	NC
Acvrl1	-0.498372	0.103559	NC
Ada	-0.510602	0.329003	NC
Adal	2.44742	0.0958381	NC
Adam10	-1.86633	0.0657631	NC
Adam11	-1.54427	0.254574	NC
Adam12	-0.617917	0.571641	NC
Adam15	0.672132	0.198698	NC
Adam17	-0.719288	0.146708	NC
Adam22	0.181167	0.772525	NC
Adam23	0.178206	0.855945	NC
Adam9	-0.890665	0.170919	NC
Adamts1	-0.781941	0.133623	NC
Adamts12	-2.16808	0.135021	NC
Adamts14	-0.335412	0.0278029	DN
Adamts15	-2.12486	0.175815	NC
Adamts17	0.227905	0.697447	NC
Adamts18	-1.30484	0.0399521	DN
Adamts2	0.539698	0.218646	NC
Adamts4	-0.583163	0.223351	NC
Adamts5	-0.0518794	0.872565	NC
Adamts6	-1.23392	0.150515	NC
Adamts9	-1.36925	0.0116337	DN
Adamtsl4	-1.31499	0.134782	NC
Adap1	-0.58159	0.148235	NC
Adar	0.253972	0.0863022	NC
Adarb1	0.326428	0.490656	NC
Adat2	-1.3553	0.0608663	NC
Adck5	1.05887	0.132744	NC
Adcy1	-0.145503	0.878987	NC
Adcy2	-0.838033	0.105614	NC
Adcy4	2.66416	0.0133713	UP
Adcy5	-0.0484685	0.850194	NC
Adcy6	-1.05565	0.216162	NC
Adcy7	-0.852013	0.154487	NC
Adcy9	0.591438	0.107965	NC
Add1	-1.08792	0.00223785	DN
Add2	0.5539	0.202292	NC
Add3	-0.341172	0.176476	NC
Adgra2	1.03259	0.0907314	NC
Adgrd1	-1.63263	0.110535	NC
Adgre5	0.527935	0.149571	NC
Adgrf5	-0.996427	0.147985	NC
Adgrg3	-0.66326	0.0600829	NC
Adgrl1	-1.34745	0.00724044	DN
Adgrl2	-0.593818	0.14321	NC
Adipoq	-0.452099	0.29415	NC
Adipor1	-0.497072	0.0666242	NC
Adipor2	-1.21798	0.181561	NC
Adk	-1.45756	0.0579481	NC
Adm	-2.37347	0.179988	NC
Adnp	-2.05766	0.244852	NC
Adnp2	-0.332862	0.259891	NC
Ado	-0.709701	0.0442918	DN
Adpgk	-0.689006	0.00998351	DN
Adra2a	-1.74618	0.0753388	NC
Adrb1	-3.00722	0.0181229	DN
Adrb2	-0.420449	0.386784	NC
Adsl	-0.663438	0.0863495	NC
Adss	-0.101704	0.774207	NC
Adssl1	-0.583125	0.0411836	DN
Aebp1	3.44164	0.0258871	UP
Aen	1.25682	0.0176306	UP
Aes	-0.00359023	0.986696	NC
Afap1l1	-0.257238	0.59345	NC
Aff1	-0.745145	0.115884	NC
Aff3	-1.84096	0.0463652	DN
Aff4	-0.165845	0.658523	NC
Afg3l1	0.858243	0.224756	NC
Aftph	-0.269946	0.22522	NC
Agap1	-0.115969	0.398851	NC
Agap2	-1.38329	0.0191957	DN
Agbl5	-0.202583	0.103314	NC
Agfg1	-0.0420866	0.891481	NC
Agfg2	-1.13652	0.0919142	NC
Aggf1	-0.682114	0.12254	NC
Agk	-1.09976	0.144311	NC
Agl	1.7717	0.00349537	UP
Agmo	0.373023	0.25039	NC
Ago2	-0.243833	0.319951	NC
Agpat1	-0.370194	0.074396	NC
Agpat3	-0.974192	0.0353565	DN
Agpat4	-0.194607	0.175546	NC
Agpat5	0.513559	0.0924979	NC
Agrn	-2.06922	0.0935545	NC
Agtpbp1	-0.823889	0.0804914	NC
Agtrap	0.393424	0.31469	NC
Ahctf1	-0.0380048	0.907404	NC
Ahcy	-0.58766	0.162337	NC
Ahdc1	-0.22039	0.513788	NC
Ahi1	-1.45951	0.002752	DN
Ahr	-1.75059	0.0642858	NC
Ahsa1	0.836163	0.254977	NC
Ahsa2	-0.293368	0.678307	NC
AI314180	0.659602	0.0343452	UP
AI413582	2.15948	0.124671	NC
AI593442	-1.21381	0.216927	NC
AI846148	0.756465	0.059883	NC
Aifm1	-0.930523	0.292355	NC
Aig1	-0.736175	0.0943224	NC
Aimp2	1.39375	0.0724131	NC
Aip	0.310449	0.270937	NC
Ajuba	-0.979139	0.0347704	DN
Ak1	0.338355	0.535883	NC
Ak2	-0.771455	0.112903	NC
Ak3	-0.626626	0.114401	NC
Ak5	-1.00608	0.266764	NC
Akap1	0.0591662	0.934595	NC
Akap10	-0.318028	0.0890331	NC
Akap11	-0.18893	0.659479	NC
Akap12	-0.96536	0.0438897	DN
Akap13	-1.97957	0.106254	NC
Akap5	-1.25244	0.0281409	DN
Akap6	-0.70655	0.191132	NC
Akap7	-1.35675	0.014783	DN
Akap8	-0.956208	0.0256138	DN
Akap9	0.465721	0.366322	NC
Akip1	-0.600194	0.357112	NC
Akirin1	-0.576188	0.166025	NC
Akirin2	0.144917	0.449531	NC
Akt1	-0.359232	0.0422564	DN
Akt1s1	-1.13373	0.0284305	DN
Akt2	0.539289	0.413755	NC
Akt3	-0.536188	0.323037	NC
Alad	0.450652	0.323713	NC
Alcam	-0.949139	0.0843797	NC
Aldh16a1	1.3265	0.0584502	NC
Aldh1a3	0.00648735	0.995088	NC
Aldh1l2	0.87536	0.480866	NC
Aldh4a1	-0.590188	0.0734067	NC
Aldh6a1	-1.42686	0.294183	NC
Aldh7a1	-0.113521	0.625598	NC
Aldh9a1	-0.671066	0.00259706	DN
Aldoa	-0.167242	0.0951939	NC
Alg14	-0.761331	0.373699	NC
Alg2	-0.874066	0.055389	NC
Alg8	0.285575	0.372576	NC
Alg9	0.196803	0.407535	NC
Alkbh1	0.427173	0.240179	NC
Alkbh3	0.0986048	0.912428	NC
Alkbh5	-1.86289	0.157312	NC
Alox12	-0.970161	0.220791	NC
Alox5	0.440967	0.226935	NC
Alpk3	-0.539204	0.111312	NC
Alpl	-0.673276	0.0243413	DN
Als2	-0.356274	0.0606705	NC
Ambra1	0.215107	0.817839	NC
Amer1	-2.71561	0.0899558	NC
Amfr	-0.909199	0.068279	NC
Amigo2	0.312529	0.739965	NC
Ammecr1	-2.3247	0.0181198	DN
Ammecr1l	-1.0705	0.0822081	NC
Amn1	-0.315735	0.700585	NC
Amotl1	-1.52439	0.165057	NC
Amotl2	-1.63866	0.047594	DN
Ampd2	-0.427586	0.0898868	NC
Ampd3	-0.743776	0.225714	NC
Amz2	0.0367565	0.894889	NC
Anapc1	-0.229266	0.278481	NC
Anapc15	0.811772	0.00890606	UP
Anapc16	0.131065	0.251479	NC
Anapc2	-0.802569	0.074966	NC
Anapc4	0.74655	0.383589	NC
Angel1	-0.252256	0.848442	NC
Angel2	-0.994285	0.287463	NC
Angpt1	-2.16354	0.2053	NC
Angpt2	0.393137	0.312956	NC
Angpt4	-0.232341	0.5564	NC
Angptl2	-0.613924	0.118931	NC
Angptl6	0.339745	0.062871	NC
Ank	-1.46631	0.0345464	DN
Ank2	-0.331884	0.518287	NC
Ank3	-1.94212	0.0605497	NC
Ankhd1	1.11322	0.0524152	NC
Ankib1	-1.15263	0.0015906	DN
Ankle2	0.977068	0.29223	NC
Ankmy2	-0.410823	0.306876	NC
Ankrd10	-0.621335	0.3281	NC
Ankrd12	-0.479446	0.380885	NC
Ankrd13a	-1.32419	0.0697087	NC
Ankrd13b	-1.10081	0.00578768	DN
Ankrd13c	-0.0991818	0.704548	NC
Ankrd17	-1.25027	0.0125164	DN
Ankrd28	-1.94976	0.06315	NC
Ankrd33b	-2.6718	0.02216	DN
Ankrd40	-0.0644482	0.740932	NC
Ankrd46	-0.912457	0.063718	NC
Ankrd49	-0.0135473	0.974388	NC
Ankrd50	0.566458	0.143415	NC
Ankrd52	-2.2478	0.0163718	DN
Ankrd6	-0.974185	0.0946216	NC
Ankrd9	1.07017	0.114217	NC
Anks1	-1.12491	0.0545117	NC
Anks3	-0.61188	0.0453019	DN
Anks6	1.04663	0.116908	NC
Anln	-1.0995	0.220889	NC
Ano1	-0.860661	0.0199838	DN
Ano6	-1.49679	0.110759	NC
Ano8	0.750545	0.153953	NC
Anp32a	-0.575862	0.102795	NC
Anp32b	-0.433209	0.0115168	DN
Anp32e	0.167983	0.414329	NC
Antxr1	-2.41647	0.087858	NC
Antxr2	-1.28807	0.0755079	NC
Anxa1	-0.878131	0.127361	NC
Anxa2	-0.106445	0.123532	NC
Anxa3	-1.00944	0.157246	NC
Anxa4	-0.552904	0.266395	NC
Anxa5	-0.287914	0.394024	NC
Anxa7	0.194779	0.299251	NC
Anxa9	-0.716427	0.204681	NC
Ap1g1	-0.813529	0.0342381	DN
Ap1s1	-0.499721	0.02972	DN
Ap1s2	-0.582857	0.120564	NC
Ap2a1	-0.0121588	0.914374	NC
Ap2a2	-0.24625	0.0939307	NC
Ap2b1	-1.57287	0.279117	NC
Ap2m1	0.7357	0.00848459	UP
Ap2s1	0.210904	0.461931	NC
Ap3b1	-0.916391	0.0572662	NC
Ap3d1	-1.24322	0.0366191	DN
Ap3m1	-0.343187	0.246872	NC
Ap3m2	-0.0618773	0.946555	NC
Ap3s1	0.203664	0.855477	NC
Ap3s2	0.311894	0.247618	NC
Ap4b1	-0.092697	0.786439	NC
Ap4m1	-0.427981	0.137399	NC
Ap5b1	1.19434	0.00965995	UP
Ap5s1	2.08339	0.0116424	UP
Apaf1	-0.236617	0.664973	NC
Apba1	-1.77199	0.08081	NC
Apbb1	0.310951	0.574841	NC
Apbb1ip	-1.15892	0.0321582	DN
Apbb2	-0.472238	0.396556	NC
Apc	0.394695	0.441757	NC
Apcdd1	-0.445645	0.0367091	DN
Apeh	1.80348	0.0806685	NC
Aph1a	0.434656	0.325932	NC
Api5	-1.87094	0.0158053	DN
Apip	1.02079	0.182928	NC
Aplf	-0.368525	0.640671	NC
Apln	-1.53671	0.0789193	NC
Aplp2	-1.0521	0.0503521	NC
Apmap	-0.594991	0.0357481	DN
Apobec2	-2.06977	0.102249	NC
Apobr	-0.510269	0.092678	NC
Apoe	0.0394184	0.345951	NC
Apold1	-1.61636	0.0861834	NC
Apoo	0.684406	0.305282	NC
Apool	0.108401	0.803281	NC
App	-0.810923	0.0478413	DN
Appbp2	0.635157	0.431702	NC
Appl1	-0.419761	0.527893	NC
Appl2	-0.885738	0.0693032	NC
Aprt	0.0112978	0.939882	NC
Aptx	0.599584	0.238796	NC
Aqp1	-0.759757	0.0789756	NC
Aqp9	-1.30486	0.290474	NC
Araf	-0.173601	0.510387	NC
Arap1	-0.883866	0.100797	NC
Arc	0.105564	0.944145	NC
Arcn1	-0.723421	0.0984942	NC
Arel1	-1.52007	0.0707131	NC
Arf1	-0.742169	0.120346	NC
Arf2	-0.45782	0.349896	NC
Arf3	-1.35545	0.17362	NC
Arf4	-0.784554	0.037669	DN
Arf5	-0.0823364	0.566355	NC
Arf6	0.0292911	0.845739	NC
Arfgap1	0.0185436	0.847487	NC
Arfgap2	-0.832436	0.0277596	DN
Arfgap3	-0.647259	0.252613	NC
Arfgef1	-0.777172	0.174437	NC
Arfgef2	0.552122	0.00349713	UP
Arfip1	-1.09672	0.0327284	DN
Arfip2	-0.387658	0.208703	NC
Arfrp1	-0.107022	0.817841	NC
Arg2	-2.10797	0.0924404	NC
Arglu1	-0.349951	0.0490764	DN
Arhgap1	-0.682177	0.187969	NC
Arhgap10	0.0804681	0.86186	NC
Arhgap11a	-0.938569	0.0356134	DN
Arhgap12	-0.803951	0.166515	NC
Arhgap17	-0.532849	0.0110537	DN
Arhgap18	-0.543912	0.296544	NC
Arhgap19	-1.86703	0.1168	NC
Arhgap20	-0.882936	0.507097	NC
Arhgap21	-0.94006	0.131552	NC
Arhgap22	-0.530453	0.173701	NC
Arhgap23	-0.993989	0.0104714	DN
Arhgap26	0.430819	0.126436	NC
Arhgap28	-0.945666	0.163769	NC
Arhgap29	-1.52533	0.00771085	DN
Arhgap31	-0.0560526	0.840366	NC
Arhgap35	-1.46973	0.115419	NC
Arhgap39	-1.08358	0.138819	NC
Arhgap4	0.436032	0.411052	NC
Arhgap42	-2.88143	0.0580823	NC
Arhgap5	-0.180373	0.791096	NC
Arhgap9	-0.219402	0.650518	NC
Arhgdia	-0.571156	0.025543	DN
Arhgdib	0.194775	0.539978	NC
Arhgef1	-0.46564	0.139104	NC
Arhgef10	-0.805128	0.0719211	NC
Arhgef11	-1.22265	0.0253125	DN
Arhgef12	0.460627	0.23695	NC
Arhgef17	-0.797723	0.209186	NC
Arhgef18	-1.27651	0.0663403	NC
Arhgef2	-1.07354	0.088645	NC
Arhgef25	-0.608896	0.460007	NC
Arhgef26	-1.50298	0.00193356	DN
Arhgef28	0.197294	0.848286	NC
Arhgef37	0.0204121	0.966584	NC
Arhgef39	-0.426474	0.528753	NC
Arhgef4	-1.02785	0.0656877	NC
Arhgef40	0.807932	0.161108	NC
Arhgef5	1.69307	0.111546	NC
Arhgef6	-1.38627	0.0741505	NC
Arhgef7	-1.00607	0.088444	NC
Arid1a	-0.540532	0.00750791	DN
Arid1b	-0.61244	0.0823374	NC
Arid2	0.837675	0.217159	NC
Arid3a	-0.0684186	0.931362	NC
Arid3b	-0.174945	0.580861	NC
Arid4a	-1.646	0.00691242	DN
Arid4b	-1.64406	0.062015	NC
Arid5a	0.451466	0.0638014	NC
Arid5b	-0.941003	0.288923	NC
Arih1	-0.217477	0.654305	NC
Arih2	-0.964927	0.103147	NC
Arl1	-1.50326	0.01545	DN
Arl10	-0.847581	0.303886	NC
Arl15	-2.79944	0.113938	NC
Arl16	-0.348406	0.675554	NC
Arl2bp	-0.658613	0.00882674	DN
Arl3	1.19351	0.000911643	UP
Arl4a	0.600898	0.144881	NC
Arl4c	0.256723	0.166076	NC
Arl5a	-1.10169	0.0107451	DN
Arl6	0.814728	0.439431	NC
Arl6ip1	-0.728772	0.0867369	NC
Arl6ip5	-0.136034	0.445037	NC
Arl6ip6	-0.569637	0.352591	NC
Arl8a	-0.880469	0.107594	NC
Arl8b	-1.12157	0.17377	NC
Armc1	-0.698584	0.0162302	DN
Armc10	-0.277265	0.0390822	DN
Armc7	-0.995024	0.264094	NC
Armc8	-0.624387	0.00593869	DN
Armcx2	0.370889	0.295924	NC
Armcx3	0.268598	0.638092	NC
Armt1	-0.594917	0.120247	NC
Arnt	-1.20451	0.137673	NC
Arpc1a	0.0664773	0.953759	NC
Arpc1b	-0.219817	0.541274	NC
Arpc2	-0.335808	0.305529	NC
Arpc3	0.58243	0.307472	NC
Arpc4	-0.435773	0.0554313	NC
Arpc5	-0.869488	0.173424	NC
Arpc5l	-0.816376	0.00758204	DN
Arpin	-1.25332	0.0606194	NC
Arpp19	0.453628	0.279094	NC
Arrb1	-1.22683	0.147851	NC
Arrdc1	-0.753614	0.379429	NC
Arrdc3	-2.00773	0.0294017	DN
Arrdc4	-1.15929	0.0542374	NC
Arsa	-0.617752	0.0744614	NC
Arsb	-0.268951	0.141023	NC
Arsg	-1.28576	0.0402033	DN
Arsi	-0.407942	0.717007	NC
Arsk	-1.69185	0.0277785	DN
Artn	-0.676485	0.331947	NC
Arv1	-0.108798	0.555394	NC
Asah1	-0.658376	0.0711492	NC
Asap1	-0.506532	0.00311067	DN
Asb1	-1.98225	0.210443	NC
Asb3	0.764058	0.0132671	UP
Asb7	-1.83567	0.0651152	NC
Asb8	-1.22509	0.0727559	NC
Ascc2	0.640533	0.0399482	UP
Asf1a	-0.708058	0.22563	NC
Asf1b	-0.630961	0.270928	NC
Ash1l	-2.16799	0.0869909	NC
Ash2l	0.530756	0.229648	NC
Asic1	0.582806	0.594266	NC
Asl	1.0712	0.209066	NC
Asns	0.476301	0.339574	NC
Asph	-1.39252	0.0780742	NC
Asphd2	-0.363227	0.489771	NC
Asrgl1	-0.229132	0.641037	NC
Asxl1	-0.593135	0.203457	NC
Asxl2	0.0752479	0.929766	NC
Atad1	-0.934853	0.0299703	DN
Atad2b	-0.0950549	0.898493	NC
Ate1	-1.38706	0.0123203	DN
Atf1	-0.376264	0.449163	NC
Atf2	-1.23759	0.0457826	DN
Atf3	-0.198302	0.275751	NC
Atf6	-0.414659	0.254046	NC
Atf6b	-0.45688	0.135989	NC
Atf7ip	0.608428	0.0722786	NC
Atg10	-0.555101	0.474323	NC
Atg101	-0.0656964	0.733106	NC
Atg12	-0.589068	0.223909	NC
Atg13	-0.0744649	0.878983	NC
Atg14	-1.3973	0.103817	NC
Atg16l2	0.832033	0.0408227	UP
Atg2b	-0.0350844	0.910851	NC
Atg3	-0.20477	0.812215	NC
Atg4a	-1.3218	0.0588748	NC
Atg4b	0.255637	0.259916	NC
Atg4c	-1.40856	0.129938	NC
Atg4d	-0.856034	0.105309	NC
Atg5	-0.436837	0.0500017	NC
Atg7	-1.07208	0.0414646	DN
Atg9b	-1.45706	0.223566	NC
Atic	-0.485488	0.026335	DN
Atl2	-0.673693	0.0834834	NC
Atl3	0.680616	0.0680674	NC
Atmin	-0.202369	0.591319	NC
Atoh8	-1.01552	0.0176555	DN
Atp10a	-1.24222	0.270688	NC
Atp10d	-1.23391	0.106868	NC
Atp11a	-2.32661	0.0590045	NC
Atp13a3	0.150044	0.402127	NC
Atp1a1	0.0378371	0.485605	NC
Atp1a3	-0.557183	0.353415	NC
Atp1b1	-1.26931	0.0386627	DN
Atp1b2	-1.59638	0.000505434	DN
Atp1b3	-0.223917	0.0821442	NC
Atp2a1	3.32042	0.0754954	NC
Atp2a2	-1.32594	0.00238495	DN
Atp2a3	-1.7042	0.030498	DN
Atp2b1	0.0110213	0.960951	NC
Atp2b4	-2.73538	0.0176	DN
Atp2c1	-0.185115	0.481635	NC
Atp5a1	-0.255375	0.00684144	DN
Atp5b	0.507031	0.00864083	UP
Atp5e	0.422286	0.0161088	UP
Atp5f1	-0.36022	0.000671169	DN
Atp5g3	0.223284	0.358546	NC
Atp5h	0.746554	0.0354475	UP
Atp5j2	1.20974	0.177822	NC
Atp5l	-0.308939	0.693756	NC
Atp6ap1	-0.752805	0.0516939	NC
Atp6ap2	-0.876246	0.268136	NC
Atp6v0a2	-0.228968	0.317323	NC
Atp6v0b	-0.417183	0.0371248	DN
Atp6v0d1	-0.41495	0.0743369	NC
Atp6v0d2	-0.45638	0.107144	NC
Atp6v0e	-0.441616	0.0528815	NC
Atp6v1a	-1.85203	0.0239872	DN
Atp6v1b2	-0.704254	8.33e-05	DN
Atp6v1c1	-0.375153	0.107966	NC
Atp6v1d	-0.762073	0.00955497	DN
Atp6v1e1	-0.229216	0.266431	NC
Atp6v1f	0.0154445	0.911697	NC
Atp6v1g1	-0.534655	0.0921992	NC
Atp8a1	-1.64441	0.0207047	DN
Atp8a2	2.48813	0.0311682	UP
Atp8b2	-0.929312	0.0928565	NC
Atp8b4	-1.18938	0.0219506	DN
Atp9b	-0.635849	0.0490561	DN
Atpaf2	-1.1431	0.00698256	DN
Atrn	-0.706406	0.208607	NC
Atrx	-2.04875	0.0469507	DN
Atxn10	-0.197764	0.335107	NC
Atxn3	-1.1652	0.369794	NC
Atxn7l3	-1.26057	0.0909947	NC
Atxn7l3b	-1.82341	0.0760182	NC
AU019823	-1.76945	0.1952	NC
AU022252	1.04121	0.31782	NC
Aup1	0.378232	0.27797	NC
Aurka	-0.6594	0.322022	NC
Aurkaip1	0.751249	0.51167	NC
Auts2	-0.665245	0.325017	NC
Aven	-0.42928	0.580774	NC
Avl9	0.458771	0.606935	NC
AW549877	-0.748837	0.336618	NC
Axl	-1.73516	0.117823	NC
Azin1	0.30041	0.010866	UP
B230217C12Rik	-1.25054	0.207637	NC
B2m	-1.14728	0.0453784	DN
B3galnt1	-0.412899	0.641242	NC
B3galt6	-1.09043	0.0816966	NC
B3gat3	-1.53587	0.164252	NC
B3glct	1.6613	0.0748413	NC
B3gnt2	-1.44245	0.0556642	NC
B3gnt4	-0.383652	0.327582	NC
B3gnt9	0.558955	0.27267	NC
B4galnt1	0.0920252	0.778352	NC
B4galt1	-1.13644	0.0104333	DN
B4galt5	-2.06206	0.00356179	DN
B4galt6	-0.476151	0.105253	NC
B4galt7	-0.494327	0.321517	NC
B4gat1	-0.511392	0.0986151	NC
B9d1	1.48591	0.208573	NC
Bace1	-1.15683	0.0516648	NC
Bace2	0.427325	0.54688	NC
Bach1	-1.39084	0.00556321	DN
Bad	-0.237033	0.340544	NC
Bag3	-0.544105	0.102488	NC
Bag4	0.092199	0.803007	NC
Bag5	-0.111513	0.756221	NC
Bahcc1	-1.16673	0.0113381	DN
Baiap2	-0.0976277	0.575029	NC
Bambi	0.424492	0.724618	NC
Banf1	-0.159687	0.256791	NC
Banp	0.356051	0.412398	NC
Bap1	-0.626346	0.0380779	DN
Basp1	-1.0369	0.111969	NC
Baz1a	-1.04499	0.0429733	DN
Baz1b	-1.64134	0.10857	NC
Baz2a	-1.61478	0.0894037	NC
Baz2b	-1.39604	0.00656211	DN
Bbc3	0.45993	0.418736	NC
Bbip1	-0.338757	0.37869	NC
Bbs1	-0.793091	0.567358	NC
Bbs9	-1.14139	0.149431	NC
BC003331	0.00346841	0.997456	NC
BC003965	0.269426	0.265334	NC
BC004004	-0.221122	0.327093	NC
BC005537	-1.05684	0.0421198	DN
BC017158	0.393922	0.351465	NC
BC017643	-1.83585	0.141616	NC
BC022687	3.43956	0.0817073	NC
BC030336	-0.558615	0.285356	NC
BC031181	-0.505534	0.188898	NC
BC037034	-0.963484	0.13072	NC
BC052040	-2.55827	0.127062	NC
Bcap29	-0.466553	0.245609	NC
Bcap31	-0.648406	0.0999431	NC
Bcas2	-0.55202	0.323464	NC
Bcat1	-1.34273	0.0657597	NC
Bccip	-1.77907	0.10726	NC
Bckdha	1.56234	0.015436	UP
Bckdhb	0.17117	0.807568	NC
Bckdk	-0.144396	0.89983	NC
Bcl10	-1.7845	0.0493233	DN
Bcl11b	-0.413669	0.417179	NC
Bcl2	0.268243	0.368341	NC
Bcl2l12	0.494477	0.351299	NC
Bcl2l13	-0.48276	0.0728704	NC
Bcl2l2	-0.26037	0.24961	NC
Bcl6	-1.13353	0.216299	NC
Bcl6b	1.38362	0.0602274	NC
Bcl7c	-2.18383	0.0819366	NC
Bcl9	-1.4428	0.0578757	NC
Bclaf1	0.228739	0.281225	NC
Bcor	0.154563	0.330945	NC
Bcorl1	0.187779	0.543839	NC
Bcr	0.0657498	0.755836	NC
Bdh1	-0.359402	0.730451	NC
Becn1	-0.618722	0.134388	NC
Bend3	-1.74773	0.0764262	NC
Bend6	-1.52232	0.0796022	NC
Bet1	0.129566	0.825485	NC
Bet1l	-0.60771	0.155147	NC
Bfar	-0.179551	0.242161	NC
Bgn	-1.47698	0.0397871	DN
Bhlhe40	-0.532475	0.412172	NC
Bhlhe41	-1.49779	0.372547	NC
Bicc1	-0.625621	0.0219456	DN
Bicd2	-1.46434	0.0123045	DN
Bid	-0.507963	0.119248	NC
Bik	-0.54932	0.483866	NC
Birc3	-0.437261	0.35669	NC
Birc5	-0.118473	0.512623	NC
Birc6	-0.580057	0.335469	NC
Blcap	-1.02452	0.344842	NC
Blmh	-0.252266	0.195564	NC
Bloc1s4	0.0987486	0.800919	NC
Bloc1s5	-0.126952	0.770573	NC
Bloc1s6	-1.62228	0.153034	NC
Blzf1	-0.741723	0.533854	NC
Bmi1	-1.74989	0.0337364	DN
Bmp1	-0.997204	0.0379729	DN
Bmp2	-1.00658	0.0149687	DN
Bmp2k	0.1455	0.851117	NC
Bmp3	1.01473	0.261584	NC
Bmp5	-1.32972	0.0916188	NC
Bmp6	-1.76096	0.0157436	DN
Bmp7	1.35505	0.048586	UP
Bmper	-0.38352	0.132008	NC
Bmpr1a	-0.675999	0.0990895	NC
Bnip2	-1.18752	0.176987	NC
Bnip3l	-0.800644	0.0192655	DN
Bod1	0.372308	0.766004	NC
Bod1l	-0.525473	0.0692402	NC
Bola3	-0.176999	0.73	NC
Bora	-0.452139	0.394973	NC
Borcs5	-1.30102	0.288489	NC
Borcs7	0.552093	0.231483	NC
Bphl	-0.470034	0.581693	NC
Bptf	0.558267	0.00229203	UP
Braf	-0.189501	0.704503	NC
Brap	-1.71003	0.234349	NC
Brat1	-0.648837	0.146638	NC
Brca1	-0.491861	0.0664521	NC
Brca2	-0.281989	0.547095	NC
Brcc3	0.642348	0.0270613	UP
Brd1	-1.34339	0.0044586	DN
Brd2	-0.573782	0.0849791	NC
Brd3	-1.742	0.194122	NC
Brd7	1.82206	0.0320737	UP
Brd8	-0.435837	0.225901	NC
Brd9	-0.371962	0.192654	NC
Brf1	1.07178	0.00672574	UP
Brf2	-0.99574	0.174242	NC
Bri3bp	0.672901	0.00156927	UP
Brip1	0.35854	0.317683	NC
Brix1	0.199547	0.623032	NC
Brk1	-0.159361	0.36544	NC
Brms1	-0.0400307	0.734918	NC
Brms1l	-0.561598	0.218211	NC
Brpf1	-1.18759	0.456052	NC
Brsk1	3.61596	0.0450367	UP
Brwd1	-0.118512	0.84097	NC
Brwd3	1.36827	0.134155	NC
Bsn	0.5276	0.235907	NC
Bst2	0.803398	0.0901923	NC
Btbd1	0.320698	0.52503	NC
Btbd11	-1.80748	0.03076	DN
Btbd7	-0.747072	0.348634	NC
Btbd9	-0.332326	0.108635	NC
Btf3l4	-0.477702	0.188383	NC
Btg1	-0.500933	0.124557	NC
Btrc	-0.210152	0.202365	NC
Bub3	0.420038	0.0950097	NC
Bud13	-0.0712823	0.951527	NC
Bud31	0.606507	0.282755	NC
Bves	-0.234617	0.71303	NC
Bysl	1.17704	0.0661678	NC
Bzw1	-0.609288	0.0320387	DN
Bzw2	-0.830254	0.113717	NC
C130074G19Rik	-0.705516	0.0191516	DN
C1d	0.173664	0.640125	NC
C1galt1	0.0931486	0.844355	NC
C1qb	-0.141623	0.454596	NC
C1qbp	0.276515	0.397802	NC
C1qc	-0.321584	0.378791	NC
C1qtnf1	0.0211098	0.902252	NC
C1qtnf6	-0.769401	0.0172308	DN
C1rl	-0.935957	0.164476	NC
C2cd2	-0.468623	0.106758	NC
C2cd2l	0.209975	0.708749	NC
C330027C09Rik	-0.834037	0.0479448	DN
C77080	1.72602	0.100088	NC
Cab39	-0.634063	0.0376676	DN
Cab39l	-0.32611	0.283355	NC
Cables1	-0.964128	0.343072	NC
Cables2	-1.49371	0.0558406	NC
Cacfd1	2.56704	0.0217533	UP
Cacna1c	-1.50267	0.147486	NC
Cacna1d	-0.0717326	0.9311	NC
Cacna1g	-2.14714	0.0319818	DN
Cacna2d1	-2.14528	0.000850513	DN
Cacnb2	-0.548433	0.517365	NC
Cacnb4	0.200206	0.738637	NC
Cacul1	-0.171415	0.397847	NC
Cacybp	-0.814758	0.156332	NC
Cad	-0.674904	0.351561	NC
Cadm1	0.711492	0.00465762	UP
Cadm3	0.109465	0.898747	NC
Cadps2	-2.9147	0.0129317	DN
Calcoco1	0.462675	0.108939	NC
Cald1	-2.79263	0.0587571	NC
Calhm2	-0.0906212	0.790065	NC
Calm1	-0.359607	0.37278	NC
Calm2	-0.510819	0.0546352	NC
Calm3	-0.399907	0.140387	NC
Calml4	0.0274337	0.975352	NC
Calr	-0.436458	0.00627989	DN
Calu	-2.12007	0.0166662	DN
Camk2a	-1.02828	0.291359	NC
Camk2d	-0.534379	0.00830489	DN
Camk2g	-1.02469	0.0636356	NC
Camk2n1	0.290222	0.777207	NC
Camk2n2	-1.35098	0.177449	NC
Camkk2	-0.490111	0.446917	NC
Camsap1	-0.535006	0.155769	NC
Camsap2	-2.4516	0.070528	NC
Camta2	-1.18653	0.0536834	NC
Cand1	0.741063	0.0144789	UP
Cant1	-1.78125	0.032932	DN
Canx	-0.903794	0.0665319	NC
Cap1	-1.66721	0.214971	NC
Capg	-0.259582	0.23576	NC
Capn1	-0.122526	0.823635	NC
Capn10	0.491208	0.377029	NC
Capn2	-1.32879	0.0148968	DN
Capn3	-0.26685	0.800565	NC
Capn5	-2.4431	0.0346074	DN
Capn6	-1.16033	0.0195339	DN
Capn7	0.661324	0.0191678	UP
Capns1	-0.276871	0.116891	NC
Caprin1	-1.07649	0.10386	NC
Capza1	-1.44939	0.0698529	NC
Capza2	-0.736496	0.00898228	DN
Capzb	-0.404242	0.00867401	DN
Car12	-1.0731	0.0782463	NC
Car13	0.97089	0.0514468	NC
Car2	-0.461159	0.0316185	DN
Car3	-1.36761	0.0708865	NC
Car5b	0.973682	0.275896	NC
Car8	-1.26864	0.161599	NC
Car9	0.423618	0.552715	NC
Card10	-0.91475	0.108921	NC
Card14	0.641492	0.0947391	NC
Carhsp1	-0.764287	0.00730235	DN
Carm1	-1.50765	0.127013	NC
Cars2	0.149002	0.774624	NC
Casc1	0.524055	0.572506	NC
Casc3	-1.63777	0.0537445	NC
Casd1	-2.26291	0.0953369	NC
Cask	-1.06186	0.158892	NC
Caskin1	-0.0535879	0.963974	NC
Caskin2	-0.166444	0.581564	NC
Casp9	-1.37904	0.0532945	NC
Casq1	0.121975	0.414009	NC
Cast	-0.760729	0.103664	NC
Casz1	-1.3341	0.226344	NC
Cav1	-1.2873	0.0406509	DN
Cav2	-2.20357	0.0753165	NC
Cbarp	0.600469	0.0772749	NC
Cbfa2t2	-0.465434	0.402078	NC
Cbfa2t3	-1.37593	0.203924	NC
Cbfb	-1.71755	0.0764412	NC
Cblb	0.184346	0.547598	NC
Cbll1	-0.243211	0.577392	NC
Cbln3	-3.23386	0.000195866	DN
Cbr3	0.654469	0.0946708	NC
Cbx3	-0.254762	0.658528	NC
Cbx4	-1.30055	0.018163	DN
Cbx6	-0.877908	0.0325473	DN
Cbx8	-0.456354	0.287543	NC
Cby1	-0.176733	0.751025	NC
Cc2d1a	-0.818444	0.271925	NC
Cc2d1b	-0.625892	0.0727838	NC
Ccar1	0.0986409	0.705865	NC
Ccar2	-0.121068	0.606796	NC
Ccdc106	2.83908	0.00197812	UP
Ccdc107	2.66685	0.0859249	NC
Ccdc117	-1.20759	0.130203	NC
Ccdc126	-0.63337	0.0272545	DN
Ccdc130	-0.788735	0.490044	NC
Ccdc149	-0.955343	0.174529	NC
Ccdc15	0.492872	0.506678	NC
Ccdc157	-2.70635	0.0550922	NC
Ccdc166	-0.152656	0.880387	NC
Ccdc17	1.46379	0.117894	NC
Ccdc174	0.0869495	0.922271	NC
Ccdc186	-2.77147	0.000637628	DN
Ccdc24	3.85429	0.00248386	UP
Ccdc25	-0.301316	0.334125	NC
Ccdc28a	0.402633	0.252474	NC
Ccdc3	-1.15591	0.0305303	DN
Ccdc32	-0.396674	0.153521	NC
Ccdc34	0.283256	0.783142	NC
Ccdc47	-0.45474	0.00779582	DN
Ccdc59	1.64402	0.122577	NC
Ccdc61	2.18056	0.0792992	NC
Ccdc66	-0.57248	0.518782	NC
Ccdc71l	0.295086	0.408248	NC
Ccdc77	0.066798	0.878261	NC
Ccdc8	-0.708883	0.279053	NC
Ccdc84	-0.36314	0.400317	NC
Ccdc85b	-0.00937723	0.934038	NC
Ccdc86	0.155257	0.561964	NC
Ccdc88a	-0.20153	0.525032	NC
Ccdc88c	-0.867467	0.0171095	DN
Ccdc91	-0.991534	0.0170187	DN
Ccdc93	0.591032	0.161391	NC
Ccdc97	1.36091	0.0322697	UP
Ccl3	-2.10416	0.0867483	NC
Ccnb1	-0.437369	0.38798	NC
Ccnd1	-1.68427	0.0416937	DN
Ccnd2	-0.144052	0.782547	NC
Ccnd3	-0.793948	0.125089	NC
Ccne1	-1.56049	0.204488	NC
Ccnf	0.891193	0.462726	NC
Ccng1	-1.56449	0.0309518	DN
Ccng2	-1.18431	0.0439578	DN
Ccni	-1.58103	0.0671725	NC
Ccnjl	0.0223379	0.983623	NC
Ccnl1	-1.8983	0.0881854	NC
Ccnl2	-0.155697	0.132097	NC
Ccnt1	-2.35112	0.0161784	DN
Ccnt2	-0.590935	0.211362	NC
Ccny	0.104969	0.62494	NC
Ccnyl1	-1.03742	0.00386148	DN
Ccp110	-1.85768	0.0689196	NC
Ccpg1	0.759563	0.275307	NC
Cct2	-0.60728	0.0466304	DN
Cct6a	-0.534577	0.18325	NC
Cct8	0.0757162	0.781632	NC
Cd101	-1.50424	0.330592	NC
Cd109	-0.116468	0.424988	NC
Cd164	-0.435104	0.10828	NC
Cd180	1.0378	0.240851	NC
Cd19	0.0713433	0.774487	NC
Cd248	1.65982	0.112683	NC
Cd24a	-1.47192	0.0765088	NC
Cd274	-0.0910325	0.737462	NC
Cd28	-0.834077	0.119561	NC
Cd2ap	-1.55321	0.00813161	DN
Cd2bp2	0.426918	0.268431	NC
Cd302	-0.554573	0.341256	NC
Cd34	-1.11142	0.0881193	NC
Cd3eap	0.0555355	0.850274	NC
Cd4	-0.531558	0.369199	NC
Cd40	0.405737	0.519757	NC
Cd44	-0.508562	0.148903	NC
Cd47	0.593988	0.250068	NC
Cd52	0.276389	0.76943	NC
Cd59a	-0.785604	0.110029	NC
Cd63	1.45077	0.0405481	UP
Cd72	-0.74487	0.00826419	DN
Cd79a	0.859634	0.208557	NC
Cd81	-0.83327	0.0944778	NC
Cd82	0.274223	0.500707	NC
Cd8a	2.09149	0.254125	NC
Cd9	-0.64092	0.286551	NC
Cd93	0.86154	0.00310512	UP
Cd99l2	-1.37812	0.0573765	NC
Cdan1	0.280206	0.686063	NC
Cdc123	-0.631674	0.294202	NC
Cdc14b	-1.38974	0.0169638	DN
Cdc20	-1.87533	0.0230689	DN
Cdc23	1.19119	0.00155937	UP
Cdc25a	-1.62741	0.0189181	DN
Cdc25b	-0.978851	0.000284402	DN
Cdc27	-0.189691	0.146614	NC
Cdc37	-0.096111	0.432689	NC
Cdc40	-0.376588	0.740574	NC
Cdc42	-0.255787	0.257913	NC
Cdc42bpa	0.0110564	0.959615	NC
Cdc42bpb	-1.24477	0.0112128	DN
Cdc42ep2	0.674919	0.0215729	UP
Cdc42ep3	-0.813592	0.090336	NC
Cdc42ep4	-0.990502	0.0858756	NC
Cdc42ep5	0.541868	0.756693	NC
Cdc42se1	-0.328042	0.0365912	DN
Cdc42se2	-2.82921	0.00112015	DN
Cdc5l	0.158559	0.657043	NC
Cdc6	-0.856921	0.446132	NC
Cdc7	-0.629379	0.334899	NC
Cdc73	-0.00326328	0.992412	NC
Cdca2	1.25243	0.162585	NC
Cdca3	-0.168852	0.514996	NC
Cdca4	-1.30204	0.0701901	NC
Cdca5	0.77645	0.077006	NC
Cdh11	-0.223324	0.433717	NC
Cdh13	-0.338368	0.504975	NC
Cdh2	-0.105766	0.879636	NC
Cdip1	-0.497726	0.00618165	DN
Cdk1	0.256699	0.547366	NC
Cdk10	-0.165877	0.601954	NC
Cdk13	0.775083	0.00616503	UP
Cdk15	-0.496393	0.330921	NC
Cdk16	-0.636102	0.0964738	NC
Cdk17	-0.0910417	0.711967	NC
Cdk19	-1.4283	0.0183993	DN
Cdk2	-0.662278	0.388974	NC
Cdk20	-0.512304	0.235942	NC
Cdk4	-1.07718	0.00513475	DN
Cdk5	-1.42317	0.0359681	DN
Cdk5rap3	-0.056615	0.935869	NC
Cdk7	0.189014	0.899555	NC
Cdk9	-0.349273	0.0834373	NC
Cdkn1a	-0.539687	0.108607	NC
Cdkn1b	-2.12249	0.0510443	NC
Cdkn1c	-0.504145	0.091252	NC
Cdkn2aip	1.01476	0.149797	NC
Cdkn2aipnl	-0.438625	0.142244	NC
Cds1	-0.540291	0.474431	NC
Cds2	-0.296536	0.288565	NC
Cdv3	-1.5166	0.0187595	DN
Cdyl	-1.29465	0.0728885	NC
Cdyl2	-1.22881	0.392709	NC
Cebpa	-0.69371	0.0172697	DN
Cebpd	0.48868	0.218948	NC
Cebpg	0.272059	0.31027	NC
Cebpz	0.70291	0.182949	NC
Cebpzos	0.449137	0.0539605	NC
Cecr2	1.06922	0.19618	NC
Celf1	-1.92784	0.00356886	DN
Celf2	-1.32245	0.0205149	DN
Cemip	-1.05708	0.198761	NC
Cenpa	-0.319095	0.317263	NC
Cenpb	0.346797	0.0919477	NC
Cenpi	-1.0481	0.176362	NC
Cenpl	-2.78912	0.0506112	NC
Cenpm	0.822945	0.119679	NC
Cenpn	-0.601685	0.18951	NC
Cenpo	-2.02415	0.07541	NC
Cenpp	-0.409001	0.431029	NC
Cenpq	0.0894608	0.820764	NC
Cenpt	0.832088	0.280551	NC
Cenpu	0.171716	0.740332	NC
Cenpv	-0.827719	0.147315	NC
Cenpw	-1.03701	0.293723	NC
Cep104	-0.987113	0.126074	NC
Cep120	-0.896413	0.0112231	DN
Cep128	-1.11057	0.0118315	DN
Cep131	0.89223	0.262845	NC
Cep135	-1.00764	0.0457218	DN
Cep162	0.642233	0.0936936	NC
Cep164	-0.782072	0.0109056	DN
Cep170b	-0.85778	0.0545513	NC
Cep295	1.04776	0.0648287	NC
Cep350	-2.21727	0.0379472	DN
Cep41	1.29895	0.254056	NC
Cep57	-0.723977	0.0621093	NC
Cep57l1	-0.962959	0.238456	NC
Cep63	0.75441	0.0155791	UP
Cep68	0.610116	0.32941	NC
Cep83	-0.157348	0.806551	NC
Cep95	-0.759453	0.357719	NC
Cep97	-0.537185	0.177457	NC
Cept1	-0.410101	0.151463	NC
Cerk	-1.44304	0.00754869	DN
Cers2	-0.699681	0.0344647	DN
Cers4	0.698652	0.347473	NC
Cers5	-0.369548	0.284353	NC
Cetn2	-0.56954	0.203228	NC
Cetn4	-0.120857	0.900658	NC
Cfap157	0.353619	0.595194	NC
Cfap36	0.932965	0.203287	NC
Cfl1	-0.239927	0.0486177	DN
Cfl2	-0.14088	0.46195	NC
Cggbp1	-1.23471	0.0495352	DN
Cgnl1	-1.51419	0.211166	NC
Cgref1	3.69115	0.076296	NC
Champ1	-1.0424	0.0896658	NC
Chchd10	0.371619	0.37382	NC
Chchd2	0.33237	0.130924	NC
Chchd3	-0.438429	0.0588475	NC
Chchd4	-0.602329	0.261062	NC
Chchd5	0.398443	0.322076	NC
Chd1	-1.1803	0.0921268	NC
Chd3	0.599315	0.258434	NC
Chd4	-0.470363	0.0232323	DN
Chd6	-0.796717	0.253253	NC
Chd7	0.171835	0.479525	NC
Chd8	0.231943	0.229427	NC
Chdh	-1.22325	0.0428779	DN
Chek1	1.13808	0.123936	NC
Chek2	-0.744149	0.517401	NC
Cherp	-0.915597	0.282349	NC
Chfr	-0.886824	0.0227508	DN
Chic2	0.494135	0.330931	NC
Chid1	-0.446956	0.333412	NC
Chka	-0.00386315	0.984791	NC
Chmp1a	-0.602089	0.141007	NC
Chmp1b	-0.802921	0.114057	NC
Chmp2a	0.217616	0.510669	NC
Chmp2b	-0.853879	0.0616816	NC
Chmp3	0.123598	0.446667	NC
Chmp4b	0.221839	0.286148	NC
Chmp5	-0.381344	0.370097	NC
Chmp7	-1.1152	0.000171244	DN
Chn1	0.473511	0.276941	NC
Chn2	0.020148	0.979748	NC
Chordc1	-1.96375	0.0345292	DN
Chpf2	-0.772339	0.218915	NC
Chrnb1	0.476983	0.370201	NC
Chrnb2	-1.7085	0.0342919	DN
Chst12	0.329311	0.770482	NC
Chst13	1.20231	0.130928	NC
Chst15	-1.22607	0.0394301	DN
Chst2	-0.118002	0.433193	NC
Chsy1	-1.11982	0.101084	NC
Chtf8	-0.951024	0.0355588	DN
Chtop	-0.663461	0.0582667	NC
Chuk	-0.806574	0.0243658	DN
Ciao1	0.224725	0.425404	NC
Ciapin1	1.55884	0.150088	NC
Cib2	-0.425516	0.421043	NC
Cinp	-0.750812	0.216346	NC
Cipc	-0.951478	0.144719	NC
Cisd1	-1.11288	0.0905698	NC
Cisd2	0.165324	0.734782	NC
Cisd3	0.64839	0.549757	NC
Cit	-0.771638	0.203755	NC
Cited2	-1.55249	0.0608853	NC
Ciz1	-1.32813	0.0193581	DN
Ckap2	0.266633	0.823969	NC
Ckap2l	-0.976681	0.0769912	NC
Ckap4	-1.60265	0.0790579	NC
Ckap5	0.126752	0.61511	NC
Ckb	-0.320595	0.202616	NC
Ckm	0.1771	0.53087	NC
Clasp2	-1.30779	0.0395791	DN
Clcc1	1.08138	0.0574777	NC
Clcf1	-0.352707	0.274539	NC
Clcn2	-1.61151	0.0926122	NC
Clcn3	-1.4984	0.00636718	DN
Clcn4	-0.0788483	0.667525	NC
Clcn6	-1.12491	0.0609004	NC
Clcn7	-0.531617	0.115394	NC
Cldn1	-1.58858	0.0414494	DN
Cldn10	0.0885944	0.897746	NC
Cldn15	-0.508551	0.121755	NC
Cldnd1	-0.906926	0.162071	NC
Clec11a	-0.612978	0.346833	NC
Clec14a	0.579442	0.285949	NC
Clec16a	-1.31759	0.0421921	DN
Clec1a	1.08363	0.173301	NC
Clec4d	0.937555	0.283822	NC
Clec4e	0.0116373	0.972922	NC
Clic1	0.00807978	0.97014	NC
Clic4	-1.59659	0.0897485	NC
Clic5	-1.11495	0.0812917	NC
Clint1	-0.710062	0.033171	DN
Clip1	-0.383779	0.30751	NC
Clip3	-0.723994	0.157382	NC
Clk2	-0.328916	0.371261	NC
Clk4	-0.35993	0.417477	NC
Clmp	0.672044	0.0466947	UP
Cln3	-0.00156809	0.998239	NC
Cln5	0.991251	0.142373	NC
Cln6	-0.403564	0.482755	NC
Cln8	-0.342339	0.316294	NC
Clock	-1.34769	0.00983765	DN
Clp1	0.507977	0.628516	NC
Clpb	0.501069	0.54141	NC
Clptm1	1.07387	0.00257725	UP
Clpx	-0.239365	0.658232	NC
Clspn	-0.749715	0.00473251	DN
Clstn1	1.3147	0.179032	NC
Clta	-0.223067	0.0315192	DN
Cltb	0.00820608	0.970234	NC
Cltc	-1.06459	0.0237797	DN
Clu	-0.297663	0.132149	NC
Cluap1	1.43603	0.0544589	NC
Cluh	-1.06483	0.055992	NC
Clvs1	1.32938	0.0294533	UP
Cmas	-0.301469	0.141772	NC
Cmc1	1.38477	0.019785	UP
Cmip	-1.22682	0.145135	NC
Cmpk1	-0.1056	0.868588	NC
Cmpk2	-0.076052	0.907678	NC
Cmtm3	-0.423762	0.0951347	NC
Cmtm4	1.23644	0.129235	NC
Cmtm6	-1.67507	0.172693	NC
Cmtr1	-0.596899	0.0146881	DN
Cmtr2	-0.725173	0.479867	NC
Cnbp	-0.85553	0.0424414	DN
Cnep1r1	-0.885123	0.121195	NC
Cnih1	-0.349592	0.186477	NC
Cnih4	-0.560927	0.0657063	NC
Cnksr3	-1.20689	0.0203318	DN
Cnn3	-0.278216	0.10738	NC
Cnnm2	0.432497	0.0200262	UP
Cnnm3	-1.82586	0.151101	NC
Cnot1	-0.0918868	0.612281	NC
Cnot11	-0.192079	0.788579	NC
Cnot2	-0.752104	0.0453171	DN
Cnot3	0.152223	0.606644	NC
Cnot4	-0.665253	0.18889	NC
Cnot6	-1.85183	0.0646369	NC
Cnot6l	-0.14104	0.444589	NC
Cnot7	-1.07555	0.26211	NC
Cnot8	0.172912	0.209731	NC
Cnp	-0.857695	0.0731219	NC
Cnppd1	-1.86355	0.00397872	DN
Cnpy2	0.708181	0.269326	NC
Cnpy3	-0.0141699	0.914791	NC
Cnpy4	-2.41017	0.000122738	DN
Cnr1	-0.627297	0.662157	NC
Cnst	-2.38088	0.139105	NC
Cntf	0.660427	0.306896	NC
Cntln	0.725037	0.365311	NC
Cntnap1	-2.125	0.00230346	DN
Cntrl	-1.84551	0.00150943	DN
Coa3	-0.363733	0.0655663	NC
Coa4	-0.442793	0.247308	NC
Coa5	0.0062621	0.983519	NC
Coa7	0.906631	0.0585896	NC
Cobll1	-1.99352	0.133408	NC
Cog1	-0.016233	0.916294	NC
Cog2	0.176659	0.370546	NC
Cog3	-0.460203	0.0976762	NC
Cog4	0.929912	0.00345259	UP
Cog5	1.47054	0.0181849	UP
Coil	-0.55292	0.152554	NC
Col11a1	-0.34845	0.069461	NC
Col11a2	-0.700034	0.0311758	DN
Col12a1	-0.774313	0.045452	DN
Col13a1	0.139492	0.74349	NC
Col15a1	-2.49355	0.0706736	NC
Col18a1	-0.50181	0.108737	NC
Col1a1	0.0196086	0.856988	NC
Col1a2	-0.199188	0.046485	DN
Col20a1	-0.39227	0.484785	NC
Col22a1	-0.896895	0.0478994	DN
Col23a1	-0.0236879	0.95896	NC
Col24a1	-1.89297	0.0606501	NC
Col25a1	-2.04012	0.147547	NC
Col27a1	-1.40004	0.0574045	NC
Col28a1	0.840836	0.301103	NC
Col2a1	-0.601054	0.101201	NC
Col3a1	-0.306962	0.210559	NC
Col4a1	-0.399058	0.0251064	DN
Col4a2	0.301166	0.594617	NC
Col4a3bp	-1.14293	0.0645509	NC
Col5a1	0.0254565	0.793467	NC
Col5a2	0.364061	0.210935	NC
Col5a3	-0.943076	0.20312	NC
Col6a1	-0.446143	0.00215645	DN
Col6a3	-0.320693	0.34723	NC
Col8a1	-1.57301	0.107535	NC
Col9a3	1.51675	0.301271	NC
Colec12	-0.80884	0.0375929	DN
Colgalt1	-0.746946	0.056701	NC
Commd1	-0.574665	0.552093	NC
Commd10	-1.09719	0.0235719	DN
Commd2	0.879979	0.356147	NC
Commd3	0.177288	0.57213	NC
Commd6	-0.321571	0.295811	NC
Commd8	-0.836617	0.0363238	DN
Commd9	1.53042	0.0872815	NC
Comp	-1.02556	0.136916	NC
Comt	-0.631547	0.067213	NC
Comtd1	-0.45337	0.33073	NC
Copa	-0.262035	0.189424	NC
Copb2	0.0321452	0.936175	NC
Copg1	0.376004	0.477903	NC
Copg2	-0.338157	0.251247	NC
Cops2	0.21635	0.357756	NC
Cops6	2.28262	0.00471423	UP
Cops7b	0.180685	0.826491	NC
Copz1	-0.601608	0.0147538	DN
Coq10a	1.16251	0.00950369	UP
Coq10b	-0.840933	0.117755	NC
Coq3	-0.528748	0.471106	NC
Coq4	0.452565	0.65013	NC
Coq5	-0.353585	0.227257	NC
Coq6	0.858963	0.351264	NC
Coq9	-0.216043	0.250035	NC
Coro1c	-1.34818	0.0864936	NC
Coro2a	-1.25896	0.174903	NC
Coro2b	0.309104	0.805391	NC
Coro6	-0.537756	0.216766	NC
Coro7	-0.130362	0.246908	NC
Cotl1	-0.50916	0.0177157	DN
Cox10	-1.07431	0.119282	NC
Cox11	1.64012	0.0170187	UP
Cox14	1.79967	0.240263	NC
Cox15	-0.967425	0.0858736	NC
Cox19	0.746336	0.141086	NC
Cox20	1.73583	0.0778793	NC
Cox6a1	-0.262617	0.486397	NC
Cox6b1	-0.399401	0.291127	NC
Cox6b2	-0.804876	0.0709976	NC
Cox6c	0.613152	0.0296118	UP
Cox7a2	0.30708	0.360095	NC
Cox7a2l	-0.122791	0.368632	NC
Cox7b	-0.37831	0.759287	NC
Cox8a	-0.0767093	0.573654	NC
Cpd	-0.968591	0.11771	NC
Cpe	-0.309184	0.276393	NC
Cpeb2	-0.505189	0.600233	NC
Cpeb3	-2.9541	0.000824424	DN
Cpeb4	-1.19731	0.105379	NC
Cpne8	-1.7277	0.0646659	NC
Cpped1	-1.70962	0.268557	NC
Cpsf1	-0.905	0.151714	NC
Cpsf2	-1.09766	0.102186	NC
Cpsf6	-0.388461	0.21381	NC
Cpt1a	-0.569163	0.141142	NC
Cpt1b	-0.55458	0.0907225	NC
Cpt1c	1.31865	0.221206	NC
Cptp	0.590988	0.621165	NC
Cpz	1.54298	0.292406	NC
Cradd	-0.0898122	0.756724	NC
Crat	1.00883	0.00268285	UP
Crbn	0.678508	0.0160697	UP
Creb1	-0.942208	0.365626	NC
Creb3	2.47231	2.9e-05	UP
Creb3l1	-1.73094	0.067863	NC
Creb3l2	-0.378276	0.0282177	DN
Crebbp	-2.54095	0.237155	NC
Crebl2	-1.40538	0.00214738	DN
Crebzf	-1.31338	0.172612	NC
Creg1	0.386008	0.128356	NC
Creld2	-0.578405	0.365566	NC
Crim1	0.342182	0.766183	NC
Crip2	-0.602092	0.00496346	DN
Cript	-0.504929	0.0482044	DN
Crispld1	1.69668	0.0438263	UP
Crispld2	-1.08326	0.0635912	NC
Crk	-1.58682	0.0374491	DN
Crkl	-1.10878	0.0330498	DN
Crnkl1	-0.478024	0.426162	NC
Crot	-1.57581	0.187434	NC
Crtc1	0.0674684	0.884924	NC
Crybg3	0.0925812	0.500736	NC
Cs	-0.679343	0.0935507	NC
Csdc2	-0.826582	0.0742713	NC
Csde1	-1.79642	0.0283903	DN
Cse1l	0.217615	0.740546	NC
Csf1r	0.312421	0.539297	NC
Csf2rb	-0.770623	0.0334523	DN
Csf3r	-0.596663	0.00952972	DN
Csgalnact2	-1.31477	0.194918	NC
Csk	-1.18089	0.0243132	DN
Csnk1a1	-0.789849	0.0656511	NC
Csnk1d	-0.302108	0.162271	NC
Csnk1g2	-0.228497	0.282607	NC
Csnk1g3	0.342725	0.363139	NC
Csnk2a1	-1.21377	0.152086	NC
Csnk2a2	0.157496	0.663701	NC
Cspg4	1.8483	0.122421	NC
Cspp1	-1.47116	0.00152644	DN
Csrp1	-0.438159	0.283721	NC
Cst3	0.0115836	0.965879	NC
Cstf1	0.848433	0.0237041	UP
Cstf2	-0.152624	0.768714	NC
Ctbp1	-0.692323	0.0671942	NC
Ctbp2	0.135075	0.703322	NC
Ctbs	-0.539896	0.170368	NC
Ctcf	-0.775611	0.0440223	DN
Ctdnep1	-0.216796	0.0897971	NC
Ctdp1	-0.0620113	0.896629	NC
Ctdsp1	-1.82241	0.069904	NC
Ctdspl	-1.28786	0.0236051	DN
Ctf1	3.08901	0.0154782	UP
Ctgf	-0.301592	0.428108	NC
Ctif	-2.38843	0.0386728	DN
Ctnna1	-0.937582	0.0168849	DN
Ctnnb1	-0.62832	0.0101829	DN
Ctnnbip1	-0.664245	0.0419931	DN
Ctnnbl1	-0.966356	0.134512	NC
Ctnnd2	-2.92224	0.0782552	NC
Ctns	-1.23936	0.0396897	DN
Ctps	-1.64811	0.106536	NC
Ctr9	-0.503779	0.2413	NC
Ctsa	-0.313498	0.0210377	DN
Ctsb	-0.135601	0.293985	NC
Ctsc	-0.891617	0.0781688	NC
Ctsd	-0.209439	0.0302351	DN
Ctsf	-0.729293	0.249053	NC
Ctsl	0.368328	0.648257	NC
Ctso	-0.612165	0.308455	NC
Ctss	-0.037325	0.910713	NC
Ctsw	-0.683449	0.410147	NC
Ctsz	1.39053	0.00317975	UP
Cttn	-0.890298	0.0775302	NC
Cttnbp2nl	-0.171967	0.362997	NC
Cuedc1	-0.758996	0.0717891	NC
Cuedc2	-0.518329	0.245024	NC
Cul2	0.763026	0.177202	NC
Cul3	1.20591	0.116936	NC
Cul4a	-0.0663599	0.784076	NC
Cul4b	-0.218857	0.495343	NC
Cul5	-0.281126	0.635249	NC
Cux2	-1.14412	0.249566	NC
Cwc25	-0.0242228	0.934786	NC
Cwc27	0.464124	0.455894	NC
Cwf19l1	-0.0350484	0.94465	NC
Cwf19l2	-0.430945	0.426356	NC
Cx3cl1	-0.672373	0.21089	NC
Cx3cr1	-1.0004	0.12947	NC
Cxcl14	-0.305757	0.437215	NC
Cxcr4	-0.180196	0.129687	NC
Cxxc5	-1.17369	0.0389626	DN
Cyb561a3	-0.555889	0.144107	NC
Cyb561d1	-0.777838	0.307291	NC
Cyb5b	-0.939626	0.00517725	DN
Cyb5d1	0.906455	0.172669	NC
Cyb5d2	-1.0751	0.0929472	NC
Cyb5r1	-0.161616	0.361133	NC
Cyb5r4	-0.0337354	0.913454	NC
Cyb5rl	1.35015	0.101606	NC
Cyba	0.517174	0.475006	NC
Cybb	-1.9553	0.0434137	DN
Cybrd1	-0.211726	0.774158	NC
Cyc1	-0.221377	0.270437	NC
Cycs	-0.312774	0.669929	NC
Cyfip1	-1.19911	0.0354504	DN
Cyfip2	0.680708	0.269877	NC
Cygb	-0.668434	0.199903	NC
Cyhr1	0.450209	0.0390851	UP
Cyld	0.132837	0.772026	NC
Cyp1b1	-2.18766	0.0312423	DN
Cyp20a1	-1.16516	0.093521	NC
Cyp4v3	0.0776689	0.731196	NC
Cyp51	0.122875	0.587676	NC
Cyth1	-0.193298	0.32248	NC
Cyth3	-1.17912	0.0448198	DN
Cyth4	-0.26727	0.113627	NC
Cytip	-0.561429	0.243598	NC
D030056L22Rik	-1.72954	0.1326	NC
D10Wsu102e	-0.961824	0.168822	NC
D16Ertd472e	0.00969513	0.971101	NC
D17H6S53E	-0.740478	0.183988	NC
D17Wsu92e	-1.81787	0.0255948	DN
D1Ertd622e	-1.3889	0.0801734	NC
D230025D16Rik	-1.99412	0.0152921	DN
D430042O09Rik	-0.842114	0.0265935	DN
D5Ertd579e	-1.84929	0.1443	NC
D630045J12Rik	-1.04419	0.0591666	NC
D6Wsu163e	-0.721244	0.294574	NC
Daam1	-1.151	0.167979	NC
Daam2	1.66399	0.0789387	NC
Dab2	-1.92459	0.0201955	DN
Dact3	-0.584989	0.269074	NC
Dag1	-2.5033	0.0786447	NC
Dalrd3	0.48591	0.0863829	NC
Dand5	-0.0465306	0.704617	NC
Dapk2	-0.372082	0.435817	NC
Dars	2.07778	0.0811657	NC
Dazap1	-1.06991	0.057509	NC
Dazap2	-0.906099	0.0306668	DN
Dbi	-0.078161	0.743587	NC
Dbn1	-0.224976	0.427829	NC
Dbndd2	0.934927	0.00983076	UP
Dbnl	-2.74706	0.00600875	DN
Dbp	-0.258317	0.490001	NC
Dbt	-1.78123	0.17933	NC
Dcaf10	1.32173	0.0501879	NC
Dcaf12	-0.265772	0.212381	NC
Dcaf15	0.374534	0.252551	NC
Dcaf5	-1.86455	0.0971698	NC
Dcaf6	-1.27463	0.0018536	DN
Dcaf7	1.24666	0.051538	NC
Dcaf8	-2.56289	0.0442017	DN
Dcakd	-0.732925	0.0101783	DN
Dcbld1	0.16027	0.725535	NC
Dcbld2	-1.08692	0.173498	NC
Dck	-1.44235	0.1505	NC
Dclk2	-0.730557	0.118576	NC
Dclre1b	-0.289473	0.543638	NC
Dclre1c	0.559115	0.0628017	NC
Dcn	-0.42409	0.180008	NC
Dcp1a	-2.62359	0.0670421	NC
Dcp1b	1.48276	0.113863	NC
Dcps	1.16435	0.0386203	UP
Dctn2	-0.0160449	0.96456	NC
Dctn4	-0.711231	0.0689002	NC
Dctn5	-0.71113	0.188657	NC
Dctn6	-0.611763	0.559019	NC
Dcun1d1	-0.227203	0.238605	NC
Dcun1d2	-0.755286	0.00555852	DN
Dcun1d4	-1.60486	0.266412	NC
Dcun1d5	1.7498	0.010275	UP
Dcxr	1.60721	0.123812	NC
Dda1	-0.761405	0.112807	NC
Ddb1	-0.286205	0.0115851	DN
Ddb2	0.2826	0.425131	NC
Ddhd1	0.128811	0.730156	NC
Ddhd2	-1.671	0.00603686	DN
Ddit3	-0.556348	0.154279	NC
Ddit4	-0.726639	0.0791445	NC
Ddit4l	-0.237017	0.558698	NC
Ddost	-0.21143	0.279	NC
Ddr1	-0.742306	0.181913	NC
Ddr2	-1.53134	0.119879	NC
Ddrgk1	-0.111939	0.572598	NC
Ddx17	-1.90987	0.0705104	NC
Ddx19a	-0.762571	0.226084	NC
Ddx19b	0.694004	0.0894622	NC
Ddx20	-0.0378764	0.972871	NC
Ddx21	-0.0219899	0.918805	NC
Ddx23	-0.54661	0.343147	NC
Ddx31	0.020381	0.969862	NC
Ddx39	-0.303155	0.427445	NC
Ddx39b	1.37281	0.038872	UP
Ddx3x	-1.11038	0.0988019	NC
Ddx41	1.88598	0.0108445	UP
Ddx42	-0.114624	0.505178	NC
Ddx46	-0.301749	0.50897	NC
Ddx5	-0.234564	0.149532	NC
Ddx52	0.0402432	0.869481	NC
Ddx54	0.829163	0.465362	NC
Ddx56	0.629301	0.327256	NC
Decr1	0.8946	0.140992	NC
Dedd	0.114771	0.683855	NC
Def8	-0.302424	0.255546	NC
Degs1	0.874856	0.138805	NC
Dennd2a	0.0739269	0.893934	NC
Dennd2c	-0.732723	0.0787868	NC
Dennd2d	0.621107	0.205162	NC
Dennd4a	-0.380157	0.384789	NC
Dennd4b	0.368144	0.497371	NC
Dennd5a	-0.571149	0.0372387	DN
Dennd5b	0.0545833	0.934991	NC
Dennd6a	-1.572	0.0806541	NC
Dennd6b	1.68524	0.0870862	NC
Denr	0.82543	0.0251705	UP
Depdc1b	0.9459	0.139394	NC
Depdc5	-0.0387404	0.888715	NC
Derl1	0.216357	0.135054	NC
Derl2	1.73084	0.0982278	NC
Des	1.91044	0.0416875	UP
Desi1	-1.2936	0.103543	NC
Det1	0.308447	0.414821	NC
Dffa	-0.495021	0.200891	NC
Dffb	-1.08448	0.0403895	DN
Dgat1	-0.274032	0.517219	NC
Dgat2	-1.3116	0.185384	NC
Dgcr14	0.128477	0.530878	NC
Dgcr2	-1.5648	0.101316	NC
Dgcr6	2.11814	0.0150066	UP
Dgcr8	-0.880632	0.0762829	NC
Dgkd	-0.805753	0.153803	NC
Dgke	-1.06675	0.134355	NC
Dgkg	-1.35566	0.0131056	DN
Dgkh	2.05121	0.0999212	NC
Dgki	0.699798	0.186522	NC
Dgkq	-1.1359	0.0662527	NC
Dgkz	-1.34692	0.364353	NC
Dhcr24	-1.1848	0.0480212	DN
Dhdds	-0.0176929	0.961296	NC
Dhfr	0.237436	0.482877	NC
Dhodh	-0.445619	0.321171	NC
Dhps	0.123363	0.613976	NC
Dhrs13	-0.479847	0.455908	NC
Dhrs3	0.870264	0.512405	NC
Dhrs7b	0.905426	0.0235603	UP
Dhx15	-0.867998	0.268293	NC
Dhx29	0.649682	0.281534	NC
Dhx30	-1.00668	0.0878469	NC
Dhx32	1.32619	0.0333339	UP
Dhx33	-0.974679	0.031614	DN
Dhx35	-0.104909	0.811232	NC
Dhx36	0.835209	0.165672	NC
Dhx40	-0.2515	0.526445	NC
Dhx57	-1.16359	0.154816	NC
Dhx8	-0.456422	0.264139	NC
Dhx9	-0.200439	0.655843	NC
Diablo	-0.451046	0.0717293	NC
Diaph1	-0.943167	0.0914881	NC
Dicer1	0.60708	0.0491332	UP
Dido1	-1.69823	0.0931897	NC
Diexf	0.813946	0.0527737	NC
Dip2a	-0.152507	0.926948	NC
Dip2c	-1.40688	0.103064	NC
Dirc2	-0.0991099	0.663421	NC
Dis3	1.08566	0.0890438	NC
Dis3l	-0.494784	0.0932337	NC
Dis3l2	1.41549	0.191845	NC
Dixdc1	-0.168346	0.917974	NC
Dkc1	-0.0622773	0.521082	NC
Dkk1	-0.172542	0.68533	NC
Dlat	-1.08977	0.0254871	DN
Dld	-1.14184	0.150156	NC
Dlg1	-1.58211	0.0304658	DN
Dlg3	-1.33983	0.173874	NC
Dlg4	-0.077806	0.82104	NC
Dlg5	-2.51005	0.0736768	NC
Dlgap4	0.0129542	0.952895	NC
Dlst	-0.640073	0.0644451	NC
Dlx5	-0.139574	0.580931	NC
Dlx6	-0.56381	0.334781	NC
Dmap1	-0.466332	0.26153	NC
Dmpk	-0.334957	0.120069	NC
Dmtf1	0.0445295	0.964602	NC
Dmtn	-0.0707896	0.747864	NC
Dmwd	-0.400114	0.179002	NC
Dmxl1	-1.38347	0.00578676	DN
Dmxl2	-0.124711	0.812975	NC
Dna2	-1.46443	0.011881	DN
Dnaaf2	-0.371683	0.590285	NC
Dnaaf3	-2.10045	0.183058	NC
Dnaaf5	-0.920154	0.00169498	DN
Dnah17	2.20406	0.038283	UP
Dnaja1	-0.213759	0.490683	NC
Dnaja2	-0.722675	0.00191315	DN
Dnaja3	-0.407205	0.0153813	DN
Dnaja4	-1.16214	0.231508	NC
Dnajb1	-0.313019	0.437525	NC
Dnajb12	-0.850668	0.0413039	DN
Dnajb14	-1.38961	0.00815036	DN
Dnajb2	-0.568681	0.0266012	DN
Dnajb4	-0.542989	0.455227	NC
Dnajb5	0.00592447	0.988437	NC
Dnajb9	-0.109176	0.805149	NC
Dnajc1	1.35107	0.040315	UP
Dnajc10	-0.709136	0.136778	NC
Dnajc11	-0.354191	0.276292	NC
Dnajc13	-0.926775	0.250297	NC
Dnajc14	0.438706	0.0675053	NC
Dnajc15	1.50047	0.0776791	NC
Dnajc18	0.817387	0.324093	NC
Dnajc24	-0.951624	0.134108	NC
Dnajc25	-0.0274255	0.95098	NC
Dnajc3	-0.16002	0.773879	NC
Dnajc30	-0.417711	0.455999	NC
Dnajc5	-1.06719	0.00379593	DN
Dnajc6	-1.56776	0.0576627	NC
Dnajc7	-0.0781183	0.751068	NC
Dnajc8	-0.37392	0.110582	NC
Dnase1l2	0.111996	0.766254	NC
Dnase2a	2.13856	0.0202408	UP
Dnlz	1.04366	0.0543086	NC
Dnm1	-1.23649	0.0521966	NC
Dnm1l	-0.688332	0.44174	NC
Dnm3	0.76652	0.533283	NC
Dnmt3a	-1.66293	0.389476	NC
Dnpep	1.11914	0.0562832	NC
Dnph1	0.0232908	0.947874	NC
Dntt	-1.06463	0.0626389	NC
Dnttip1	-0.701736	0.188157	NC
Doc2a	-0.144101	0.724582	NC
Dock2	0.293152	0.573648	NC
Dock5	-0.23739	0.478593	NC
Dock6	0.58647	0.625097	NC
Dock8	-0.422978	0.131554	NC
Dock9	-0.177087	0.615062	NC
Dok4	-0.959693	0.176431	NC
Dolk	0.539264	0.381792	NC
Dolpp1	-0.691955	0.0137412	DN
Donson	-1.05414	0.267337	NC
Dopey1	-1.21624	0.0713432	NC
Dot1l	-0.860873	0.102483	NC
Dpagt1	0.147991	0.591804	NC
Dpcd	0.522895	0.746551	NC
Dpep1	-0.188027	0.397013	NC
Dpf2	-0.479921	0.23416	NC
Dph5	1.08511	0.0946424	NC
Dpp3	-0.369868	0.0680054	NC
Dpp4	0.556846	0.496114	NC
Dpp8	-0.936552	0.0529107	NC
Dpp9	-0.540857	0.0270057	DN
Dpy19l1	-1.33826	0.0352043	DN
Dpy19l3	-0.39725	0.291175	NC
Dpysl2	-2.122	0.0602443	NC
Dpysl3	-1.77244	0.0561975	NC
Dr1	-1.39099	0.191835	NC
Dram1	-0.773145	0.16264	NC
Dram2	0.615099	0.291635	NC
Drap1	0.72434	0.272534	NC
Drg1	0.156706	0.669937	NC
Drg2	-0.157663	0.609035	NC
Drp2	-0.361965	0.443734	NC
Dscr3	-0.129445	0.343681	NC
Dsn1	-1.23032	0.113615	NC
Dst	-1.37874	0.0478823	DN
Dstn	-1.07441	0.0427748	DN
Dstyk	-1.78375	0.049816	DN
Dtl	-1.76378	0.020589	DN
Dtnbp1	0.84951	0.105001	NC
Dtwd2	-0.361323	0.467572	NC
Dtx1	-1.73624	0.0162621	DN
Dtx2	-0.562519	0.0972027	NC
Dtx3	-0.400728	0.0595597	NC
Dtx4	-0.542962	0.189354	NC
Dusp1	-0.431133	0.358982	NC
Dusp10	-0.43999	0.309639	NC
Dusp12	-0.800287	0.437628	NC
Dusp16	-0.180642	0.854809	NC
Dusp19	-0.552906	0.283966	NC
Dusp2	-0.100626	0.846759	NC
Dusp22	-1.04086	0.177342	NC
Dusp28	0.107275	0.790443	NC
Dusp3	-0.865276	0.0234411	DN
Dusp4	-2.0748	0.121833	NC
Dusp5	0.479374	0.135459	NC
Dusp6	-1.5911	0.00614188	DN
Dusp7	-0.367113	0.318857	NC
Dut	0.113992	0.889687	NC
Dvl1	1.14365	0.035887	UP
Dvl2	-0.535428	0.0987346	NC
Dvl3	-1.8572	0.0420584	DN
Dxo	-0.0284255	0.968294	NC
Dym	0.895529	0.204609	NC
Dync1h1	0.00372532	0.982926	NC
Dync1i1	0.44073	0.594302	NC
Dync1i2	-0.683875	0.168456	NC
Dync1li2	-1.29527	0.0183811	DN
Dynll1	-0.124429	0.810096	NC
Dynll2	-0.418522	0.0872932	NC
Dynlrb1	-0.615287	0.0789365	NC
Dynlt3	-1.25655	0.164783	NC
Dyrk1a	0.150154	0.662674	NC
Dyrk1b	1.50557	0.0431419	UP
Dyrk2	2.30751	0.0658322	NC
Dzip1	0.00356257	0.991099	NC
Dzip1l	-0.480568	0.445126	NC
Dzip3	-0.860318	0.328911	NC
E130309D02Rik	1.20459	0.135275	NC
E2f1	-0.644707	0.0194442	DN
E2f2	-1.86659	0.086291	NC
E2f3	1.50053	0.0849226	NC
E2f4	0.0929034	0.855759	NC
E2f5	0.888128	0.0612877	NC
E2f8	-0.712372	0.133382	NC
Eaf1	-1.63298	0.0695356	NC
Eapp	0.347956	0.67651	NC
Ebag9	-0.986471	0.349964	NC
Ebf1	-1.16131	0.0355277	DN
Ebf3	-3.31521	0.0322066	DN
Ebna1bp2	0.123359	0.790714	NC
Ebp	0.0779246	0.685882	NC
Ebpl	2.52277	0.0799294	NC
Ece1	-0.848337	0.0246909	DN
Ech1	1.71724	0.206686	NC
Echdc1	-1.07023	0.0023146	DN
Echs1	-0.175309	0.36448	NC
Edc3	-0.107653	0.733311	NC
Edem1	1.96378	0.0193868	UP
Edem3	-1.70023	0.122438	NC
Edrf1	-1.15453	0.0139927	DN
Eed	-0.254697	0.787714	NC
Eef1b2	0.639583	0.190106	NC
Eef1d	0.295641	0.433994	NC
Eef1e1	-1.27912	0.351913	NC
Eef1g	0.0839595	0.730765	NC
Eef2	-0.337627	0.0747625	NC
Eef2k	-0.464771	0.0494646	DN
Eefsec	-0.193402	0.635958	NC
Efcab14	-2.16144	0.0283334	DN
Efemp1	-1.08603	0.329466	NC
Efemp2	2.75618	0.0265522	UP
Efhd2	-0.642272	0.0296453	DN
Efna1	-0.0313847	0.62278	NC
Efna2	-1.08603	0.282152	NC
Efna4	0.173015	0.82967	NC
Efnb2	-0.920705	0.203123	NC
Efr3a	-1.41848	0.00726024	DN
Eftud2	-2.25533	0.096593	NC
Egfr	0.15514	0.550546	NC
Egln1	-0.424714	0.0158631	DN
Egln2	-0.100715	0.472847	NC
Egln3	-0.217564	0.823579	NC
Egr1	-1.00587	0.116465	NC
Egr2	-1.44372	0.027851	DN
Egr3	-1.67294	0.00110457	DN
Ehbp1	-1.57146	0.063569	NC
Ehbp1l1	-0.0087446	0.971236	NC
Ehd1	-0.337457	0.0692605	NC
Ehd2	-0.684634	0.0490113	DN
Ehd3	-1.24412	0.0218663	DN
Ehd4	-0.748915	0.0212309	DN
Ehmt1	-0.722361	0.0677857	NC
Ei24	-1.1185	0.0345599	DN
Eid1	-0.450706	0.132793	NC
Eid2	-0.379435	0.396742	NC
Eid2b	-0.368904	0.133558	NC
Eif1ad	1.43302	0.0443264	UP
Eif1ax	-0.879164	0.0332908	DN
Eif1b	-0.298014	0.131482	NC
Eif2ak1	-0.696208	0.0753202	NC
Eif2b3	0.586953	0.210442	NC
Eif2b5	1.23805	0.189111	NC
Eif2d	2.99563	0.00635059	UP
Eif2s1	0.405155	0.0332101	UP
Eif2s2	-0.866597	0.0171185	DN
Eif3b	-0.324196	0.00432086	DN
Eif3f	-0.16778	0.578069	NC
Eif3h	1.18429	0.0424578	UP
Eif4a1	-0.31731	0.0262604	DN
Eif4a2	-0.646073	0.00669811	DN
Eif4a3	1.10205	0.245787	NC
Eif4b	-0.598724	0.0215605	DN
Eif4e	-0.831697	0.0358814	DN
Eif4e3	0.198887	0.871959	NC
Eif4ebp1	0.393653	0.366215	NC
Eif4ebp2	-2.29007	0.0265052	DN
Eif4ebp3	-1.07982	0.00526213	DN
Eif4enif1	-1.12834	0.115362	NC
Eif4g1	-0.0275461	0.818402	NC
Eif4g2	-0.647543	0.119116	NC
Eif4g3	-0.453965	0.0484015	DN
Eif5	-0.489274	0.147861	NC
Eif5a	-0.517593	0.0312454	DN
Eif5b	0.703686	0.00946565	UP
Eif6	1.06653	0.293371	NC
Elac2	-2.53339	0.00814103	DN
Elavl1	-0.657119	0.32267	NC
Elf2	-1.24599	0.0185769	DN
Elf4	-2.78132	0.0471429	DN
Elk3	-0.213526	0.683262	NC
Ell	-1.04335	0.289417	NC
Ell2	-0.792496	0.158437	NC
Elmo1	-1.18088	0.0247777	DN
Elmo3	0.578989	0.758218	NC
Elmsan1	0.0496875	0.928664	NC
Elof1	1.31548	0.110848	NC
Elovl1	-0.209746	0.0979386	NC
Elovl5	-1.51814	0.0903617	NC
Elovl6	0.646895	0.0655962	NC
Elovl7	-0.0577838	0.945527	NC
Elp2	-0.168729	0.459848	NC
Elp3	-0.451908	0.0299511	DN
Elp4	-0.317707	0.293762	NC
Elp6	0.618357	0.0285709	UP
Emb	-0.239612	0.0395669	DN
Emc1	0.165088	0.634201	NC
Emc10	-0.34563	0.071583	NC
Emc2	-0.0963856	0.939213	NC
Emc3	-1.00572	0.187466	NC
Emc4	2.62552	0.0160248	UP
Emc6	-0.00923698	0.986174	NC
Emc8	-0.175158	0.391772	NC
Emc9	0.400694	0.678174	NC
Emcn	1.0182	0.303139	NC
Emd	1.12127	0.0284377	UP
Eme2	0.630894	0.42189	NC
Emg1	0.417721	0.0503985	NC
Emid1	1.21341	0.00331048	UP
Emilin2	-0.677129	0.375373	NC
Emilin3	0.590873	0.236495	NC
Eml1	-1.07571	0.132549	NC
Eml3	1.98235	0.0395828	UP
Eml4	-1.69518	0.0620925	NC
Eml5	-2.23697	0.00541385	DN
Eml6	-1.68792	0.0394258	DN
Emp1	-1.13169	0.0528209	NC
Emp2	-1.37516	0.0608406	NC
Emsy	0.176454	0.5142	NC
Enah	-0.369165	0.10479	NC
Enc1	-1.20173	0.0561771	NC
Endod1	-0.69449	0.255405	NC
Endog	-0.0260543	0.915098	NC
Endou	-0.335145	0.549045	NC
Eng	0.668212	0.0331496	UP
Engase	0.393355	0.506996	NC
Enkd1	0.184412	0.817307	NC
Eno1	-0.156369	0.271161	NC
Eno2	-2.32414	0.0400173	DN
Enox1	-0.843307	0.598431	NC
Enox2	-0.804041	0.331787	NC
Enpp1	0.975191	0.0866915	NC
Enpp5	0.634335	0.109443	NC
Ensa	-0.122958	0.27352	NC
Entpd1	-0.251722	0.328902	NC
Entpd3	-0.364869	0.224656	NC
Entpd4	-0.605202	0.0150193	DN
Entpd5	0.935532	0.00974753	UP
Entpd6	-0.691313	0.130642	NC
Entpd7	-0.377683	0.412843	NC
Eny2	0.482285	0.134618	NC
Eomes	-1.24166	0.062786	NC
Ep300	-1.82545	0.12202	NC
Ep400	-2.36536	0.114915	NC
Epas1	-2.34614	0.161583	NC
Epb41	-1.57228	0.102872	NC
Epb41l1	-0.648569	0.0414239	DN
Epb41l2	-1.91166	0.0472131	DN
Epb41l3	-0.617864	0.225711	NC
Epc1	-0.987835	0.19482	NC
Epc2	-1.11933	0.290722	NC
Epcam	-0.531176	0.383929	NC
Epdr1	-0.260252	0.391395	NC
Epg5	-1.60723	0.00224786	DN
Epha2	-0.963986	0.0854067	NC
Epha3	0.00925647	0.992512	NC
Epha4	-0.627374	0.217469	NC
Ephb2	0.238963	0.114769	NC
Ephb4	-0.331533	0.0803329	NC
Ephx2	-0.749505	0.257426	NC
Epm2a	-0.440643	0.197792	NC
Epn2	-1.83616	0.00371461	DN
Epor	-2.41126	0.0153599	DN
Eps15	0.894928	0.0732012	NC
Eps8	-0.494324	0.208992	NC
Eps8l1	-0.325238	0.329752	NC
Eps8l3	-1.51751	0.433203	NC
Epsti1	-0.754724	0.331706	NC
Erap1	-1.37524	0.0281413	DN
Erbb2	0.172628	0.710635	NC
Erc1	-1.37358	0.0212408	DN
Ercc1	-0.415627	0.642002	NC
Ercc4	-0.795662	0.248029	NC
Ercc6	-1.41075	0.0354331	DN
Ercc6l2	-0.456321	0.485201	NC
Ercc8	0.291058	0.733533	NC
Erf	-0.931859	0.0531254	NC
Ergic1	0.792764	0.0447739	UP
Ergic2	0.15911	0.532645	NC
Erh	0.289083	0.651477	NC
Eri1	0.324269	0.402695	NC
Erlec1	0.716938	0.174063	NC
Erlin1	-1.13152	0.00102113	DN
Erlin2	-1.27376	0.0436152	DN
Ermap	-0.876081	0.280165	NC
Ermard	0.472378	0.253396	NC
Ermp1	-1.94859	0.00596024	DN
Ern1	-0.37795	0.184774	NC
Ero1l	1.29801	0.0503484	NC
Erp29	-0.230902	0.150691	NC
Erp44	-0.195271	0.43548	NC
Errfi1	-0.433041	0.0943735	NC
Esco2	-1.1687	0.359168	NC
Esd	0.414661	0.796808	NC
Esm1	-1.33128	0.0743574	NC
Espn	0.807155	0.422761	NC
Esr1	-3.16676	0.0257416	DN
Esrp2	-0.741535	0.181312	NC
Esrra	-0.451983	0.171366	NC
Esyt1	-1.63212	0.062905	NC
Etf1	0.0984708	0.527623	NC
Etl4	-1.39327	0.129681	NC
Etnk1	-1.99467	0.00200365	DN
Ets1	-1.0633	0.00203889	DN
Ets2	-3.28505	0.150392	NC
Etv4	0.743648	0.458982	NC
Etv5	-1.97187	0.0452983	DN
Etv6	0.118536	0.716125	NC
Eva1b	-0.214697	0.504038	NC
Evi2a	-0.0439083	0.881989	NC
Evi2b	-0.0337651	0.908263	NC
Evi5	1.61354	0.255556	NC
Evi5l	-0.520905	0.0200648	DN
Evl	-1.34501	0.132566	NC
Ewsr1	-0.671452	0.11499	NC
Exd2	-0.104895	0.947296	NC
Exoc3l4	-0.349913	0.480281	NC
Exoc4	-1.36717	0.117245	NC
Exoc5	-0.141216	0.626215	NC
Exoc6b	0.953536	0.0668565	NC
Exoc7	0.211701	0.554141	NC
Exog	-0.105684	0.720271	NC
Exosc2	0.11988	0.855708	NC
Exosc4	-0.0540809	0.879362	NC
Exosc8	-0.747833	0.22109	NC
Exosc9	0.837326	0.125259	NC
Ext1	0.239174	0.523266	NC
Extl1	2.08292	0.11244	NC
Extl2	-0.904789	0.0121306	DN
Extl3	-0.781837	0.285823	NC
[truncated: 4,910 more rows]
