# Supplementary material for: Transcript shortening via alternative polyadenylation promotes gene expression during fracture healing
Source: Bone Res. 2023 Jan 3;11:5. doi: 10.1038/s41413-022-00236-7 (PMC9810729; doi:10.1038/s41413-022-00236-7)
Supplement: Supplementary file 8 — Elbarbary-Table S6 [file 41413_2022_236_MOESM8_ESM.xlsx]

## Sheet: DAVID GO for APA genes d14 (Gro
Table S6. DAVID GO analysis of APA genes on day 14 post-fracture
Category	GO Term	GO Name	Count	%	Genes	Fold Enrichment	FDR
GOTERM_BP_DIRECT	GO:0007049	cell cycle	276	5.14925	RB1, MDC1, ANKLE2, SMARCB1, CCNH, CCNF, SMC5, SMC3, CCAR2, SMC2, CCAR1, RPS6KA3, ZFYVE26, RASSF2, CHEK2, CHEK1, RCC1, TRIM21, TSPYL2, DDX11, CSNK2A2, PRKCD, MTUS1, ESCO2, KNSTRN, CD2AP, HCFC1, DYNC1LI1, EID1, CDC34, CCNY, PARD3, PSME3, ZW10, TXNIP, KCTD11, SIK1, CCNO, LLGL2, RHNO1, ANAPC15, SEH1L, CDCA3, ANAPC16, CDCA8, SKA3, ARPP19, NCAPH, DSN1, SPAST, CHTF8, RACGAP1, RAD21, MCMBP, MCTS1, CDT1, …	1.72095	1.05692e-20
GOTERM_BP_DIRECT	GO:0015031	protein transport	258	4.81343	KDELR1, GLE1, RABGEF1, AP1S2, BCAP29, AP1S1, VPS35, SEC62, CCDC93, VPS39, SEC63, COG8, COG7, COG6, COG3, ATG10, ACTN4, SCAMP1, SCAMP2, ZW10, PREB, KDELR2, NUP98, KDELR3, VPS25, UNC119B, POM121, SEH1L, SAR1B, STXBP1, STXBP2, AGAP1, VPS26A, PIK3R2, ABCB9, PIK3R1, VPS26B, GABARAP, SNX4, SNX1, SNX2, RAB11FIP1, SCFD2, MYO6, VPS11, VTI1A, STXBP5, ATG7, SNX8, SEC31B, SNX5, GPM6B, SEC31A, BBS2, BTF3, SYN…	1.6685	3.29333e-17
GOTERM_BP_DIRECT	GO:0006351	transcription, DNA-templated	662	12.3507	RB1, ATF1, SPI1, MAML1, GABPB1, ELK1, BACH1, PHB2, BACH2, ELK3, SPIC, HOXA9, ALKBH4, SOX17, CREB3L3, SOX18, ZMIZ1, MYC, ZXDC, GPBP1, NFRKB, TSPYL2, MEF2A, MED1, HES6, MEF2C, SAP30BP, CSNK2A1, PRKCB, CSNK2A2, RFX2, DNTTIP1, MED9, RFX1, SND1, MED6, EID1, DEPDC1A, EWSR1, ZSCAN22, ZSCAN21, TXNIP, HOXB3, VOPP1, TBPL1, HOXB2, ZSCAN26, ATF5, ATF6, VPS25, ATF3, SF1, PRR13, ZBTB8A, CTBP2, CTBP1, CDCA7, MY…	1.34454	5.88672e-17
GOTERM_BP_DIRECT	GO:0016569	covalent chromatin modification	130	2.42537	RB1, SMARCB1, HDAC11, EHMT1, NR3C1, LOXL2, HMGN5, TRIM28, EPC1, SMARCAD1, KAT8, EPC2, KMT5B, KMT5A, ATXN7L3, HMGN3, MEN1, TSPYL2, SMARCC2, KDM2B, PRKCB, KMT5C, SFMBT1, USP3, SETMAR, RNF40, HCFC1, MORF4L1, TBL1XR1, KAT6B, MORF4L2, BCORL1, KMT2D, DNMT1, KMT2A, PHF21A, HLTF, SMYD2, EP400, CBX8, CBX7, SETDB1, CBX4, CBX3, SMARCA5, ANP32E, OGT, RCOR1, EZH1, PHF19, KDM5A, KDM5B, PHF2, SETD2, KDM5C, KDM5…	1.87107	5.47967e-12
GOTERM_BP_DIRECT	GO:0016192	vesicle-mediated transport	109	2.03358	GOLT1B, KDELR1, TRAPPC12, AP1S2, BCAP29, TRAPPC11, AP1S1, ZFPL1, VPS39, NSF, RAB2A, FNBP1, VPS33A, STX8, STX7, VPS33B, MAPK8IP3, RINT1, ZW10, KDELR2, PREB, KDELR3, COPB2, RTN3, COPA, TMED10, SAR1B, STXBP1, STXBP2, KLHL12, SCFD2, VPS11, VTI1A, STXBP5, RAB6A, STX4A, SEC31B, SEC31A, SEC16B, TRAPPC3, TRAPPC1, CACFD1, TRAPPC4, TRAPPC5, CCZ1, RAB27A, MYO5A, TVP23A, TVP23B, AP4B1, CNIH1, CNIH4, PICALM, …	1.95918	1.85286e-11
GOTERM_BP_DIRECT	GO:0006397	mRNA processing	147	2.74254	ZFP326, TXNL4B, GEMIN2, FMR1, EIF4A3, HNRNPU, TTF2, ADARB1, PHRF1, CCAR2, EFTUD2, ALKBH5, PPP4R2, ARL6IP4, CIR1, PRKACA, SNRNP35, RBFOX2, SSU72, PRPF4B, THOC3, THOC2, WBP11, CRNKL1, SRRM1, PRPF4, RBMXL1, PDE12, PRPF3, XRN2, GEMIN5, PPIE, PPIH, SNRNP25, GEMIN7, SRSF5, SREK1, SNRNP200, SRSF6, GEMIN8, SNRPA, SF1, SNRPB, SRSF9, ZCCHC8, SLBP, DDX5, DDX1, CSTF3, CSTF2, HNRNPLL, PDCD11, PCBP1, CSTF1, SY…	1.74779	6.43999e-11
GOTERM_BP_DIRECT	GO:0016310	phosphorylation	241	4.49627	PI4K2B, TRIO, ARAF, TESK2, RPS6KA4, RPS6KA3, RPS6KA5, CHEK2, CHEK1, PDK3, AKT1, SEPHS1, PRKACA, PRKACB, EPHB3, ACVR1, PRKCI, PRKCH, DAPK1, PRKCB, CSNK2A2, PRKCD, CSNK1D, CSNK1E, PASK, UHMK1, BCR, PRKD3, SIK3, ULK3, BTK, ULK2, PRKD2, SIK1, PRKCQ, ALPK1, EPHA2, TXK, PIK3R4, MST1R, KALRN, DGUOK, NUAK1, STK38L, PIP5K1A, PIP5K1B, LYN, PLK4, CDK17, SRPK3, PLK3, YES1, CHKB, DMPK, CHKA, EIF2AK1, PLK2, IN…	1.50763	4.39015e-10
GOTERM_BP_DIRECT	GO:0006468	protein phosphorylation	226	4.21642	TRIO, MAML1, ARAF, TESK2, RPS6KA4, RPS6KA3, RPS6KA5, TRIM28, CHEK2, CHEK1, AKT1, PRKACA, PRKACB, EPHB3, ACVR1, PRKCI, PRKCH, CSNK2A1, DAPK1, PRKCB, CSNK2A2, PRKCD, PHKA1, CSNK1D, CSNK1E, PASK, RUNX3, PRKAB1, UHMK1, BCR, PRKD3, PRKAR1A, SIK3, ULK3, BTK, ULK2, PRKD2, SIK1, PRKCQ, TRIB3, ALPK1, TRIB2, EPHA2, TXK, PDGFB, PIK3R4, PIK3R1, MST1R, KALRN, DGUOK, NUAK1, STK38L, ST3GAL1, LYN, PLK4, CDK17, S…	1.50215	3.18431e-09
GOTERM_BP_DIRECT	GO:0006974	cellular response to DNA damage stimulus	175	3.26493	DCLRE1B, DCLRE1A, MDC1, DCLRE1C, FMR1, CIB1, SMC5, SMC6, SMC3, CCAR2, ZFYVE26, STK11, HERC2, EME1, CHCHD6, CHEK2, MYC, CHEK1, AKT1, SMARCAD1, EPC2, NFRKB, AP5S1, MEN1, FAAP100, USP7, FBXW7, SLX1B, USP3, DDX11, UBE2E2, LIG3, CHD1L, WDR76, RBX1, MORF4L1, MSH3, FANCD2, MORF4L2, PSME4, DNA2, RHNO1, VCP, PARPBP, PSMD14, XPC, ZBTB4, CDKN2AIP, FOXO1, RAD51AP1, BRIP1, NUAK1, RAD21, UBR5, ABL1, CLSPN, NHE…	1.59521	3.18431e-09
GOTERM_BP_DIRECT	GO:0000122	negative regulation of transcription from RNA polymerase II promoter	274	5.11194	RB1, SPI1, EHMT1, SLA2, BACH1, BACH2, SOX17, TRIM28, SOX18, MYC, SAP130, EPC1, SOX6, MEF2A, MED1, HES6, MEF2C, SMARCC2, DICER1, DKK1, RUNX3, HCFC1, EID1, TXNIP, HOXB3, SIK1, TRIB3, EZR, ATF3, CTBP2, CTBP1, ZFP746, MEPCE, TWIST1, RTF1, GATA2, GATA1, ZBTB4, HIF1A, MTDH, ZNHIT1, HIVEP1, RREB1, HEXIM1, WWTR1, EGR1, PLK3, JUN, JUND, SETDB1, PDE2A, PLK1, IRF2BP1, FZD8, IRF2BP2, LARP7, NFATC1, CELA1, NR…	1.43897	3.5581e-09
GOTERM_BP_DIRECT	GO:0043123	positive regulation of I-kappaB kinase/NF-kappaB signaling	79	1.47388	SLC35B2, CD40, GOLT1B, TRADD, LITAF, TMEM101, AKAP13, GJA1, CASP8, TFG, TRIM25, PIM2, CD36, IKBKE, TMED4, TGM2, UNC5CL, CHUK, PRKCB, ADIPOQ, F2R, TNFRSF19, SHISA5, MUL1, IRAK4, TICAM1, RHOC, ZDHHC17, TIRAP, RHOA, TNFRSF1A, PPM1A, TRAF6, IL1B, PELI1, TERF2IP, TLR4, AJUBA, BIRC2, CARD11, ANKRD17, CANT1, SLC20A1, NOD1, BCL10, ZC3HAV1, ATP2C1, CXXC5, MALT1, RELA, MTDH, UBD, TSPAN6, MIER1, ABL1, FLNA,…	2.02988	4.98925e-09
GOTERM_BP_DIRECT	GO:0051301	cell division	157	2.9291	RB1, DCLRE1A, ANKLE2, CCNT2, ZWILCH, ZFP207, CCNF, BUB1B, CIB1, SMC5, SMC3, CDC14A, SMC2, PPP1CB, ZFYVE26, CCND3, MAEA, CCND2, CHEK2, CDC27, RCC1, NEK2, OIP5, KMT5A, NEK3, ANAPC7, IST1, SPICE1, ANXA11, VRK1, LIG3, KNSTRN, CDC25A, CD2AP, DYNC1LI1, MAU2, CCNY, CCNE1, PARD3, ZW10, ANAPC5, CCNO, ANAPC1, ARL8A, ARL8B, LLGL2, ANAPC15, SEH1L, CDCA3, ANAPC16, CDCA8, PDS5B, SKA3, ARPP19, PMF1, NCAPH, CCNB…	1.60715	1.68075e-08
GOTERM_BP_DIRECT	GO:0008380	RNA splicing	111	2.0709	ZFP326, TXNL4B, GEMIN2, FMR1, EIF4A3, HNRNPU, TTF2, CCAR2, EFTUD2, PPP4R2, ARL6IP4, CIR1, SNRNP35, RBFOX2, SCAF11, PRPF4B, THOC3, THOC2, WBP11, CRNKL1, SRRM1, PRPF4, RBMXL1, PRPF3, GEMIN5, PPIE, PPIH, SNRNP25, GEMIN7, SRSF5, SREK1, SNRNP200, SRSF6, GEMIN8, SNRPA, SF1, SNRPB, SRSF9, ZCCHC8, DDX5, ZRSR2, PRPF38B, ZRANB2, PRPF38A, ECD, USB1, SRPK1, HNRNPM, LSM8, HNRNPK, SNW1, LSM6, SON, HNRNPF, RNPS…	1.76333	2.33037e-08
GOTERM_BP_DIRECT	GO:0006915	apoptotic process	219	4.08582	CYFIP2, RB1, ARL6IP1, NUDT2, GHITM, CCAR2, CCAR1, TIAL1, GJA1, EVA1A, CHEK2, BCAP29, AKT1, CHAC1, MEF2A, MEF2C, SAP30BP, CSNK2A1, DAPK1, PRKCB, CSNK2A2, PRKCD, MFSD10, NISCH, RRAGA, PSME3, LGALS12, DDIT4, BTK, CDIP1, VDAC1, TRIB3, EPHA2, CDCA7, BCL10, NRADD, GABARAP, RNF216, PDCD10, RAD21, EPB41L3, FADD, ATG5, FIS1, PLK3, CRADD, DNASE2A, GADD45B, DDIAS, TNFSF12, RASSF7, XKR8, TPX2, HIP1, 1600012H…	1.47095	4.24615e-08
GOTERM_BP_DIRECT	GO:0007067	mitotic nuclear division	121	2.25746	DCLRE1A, ANKLE2, ZWILCH, ZFP207, CCNF, BUB1B, SMC5, SMC3, SMC2, TUBB3, CHEK2, RCC1, NEK2, OIP5, KMT5A, NEK3, MAP2K1, ANAPC7, RPS6, SPICE1, VRK1, KNSTRN, CDC25A, GEM, CD2AP, DYNC1LI1, MAU2, ZW10, ANAPC5, ANAPC1, ARL8A, ARL8B, ANAPC15, SEH1L, CDCA3, ANAPC16, CDCA8, PDS5B, SKA3, ARPP19, PMF1, NCAPH, VCPIP1, CCNB2, DSN1, CCNB1, RAD21, MCMBP, UBE2I, BOD1, RCC2, NEK6, PLK1, NUP153, INO80, WAPL, ZWINT, …	1.67238	1.63784e-07
GOTERM_BP_DIRECT	GO:0045944	positive regulation of transcription from RNA polymerase II promoter	346	6.45522	ATF1, RB1, SMARCB1, SPI1, CCNH, MAML1, EIF4A3, CCNC, GABPB1, BACH1, IKZF3, ELK1, DCAF6, ELK3, RPS6KA4, RPS6KA3, PSMD9, SPIC, RPS6KA5, SOX17, CREB3L3, ZMIZ1, SOX18, ZMIZ2, MYC, NAMPT, EPC1, AKT1, SOX6, PKNOX1, CCNL1, CDON, ACVR1, MEF2A, MED1, MEF2C, SLC11A1, EBF1, EBF3, DICER1, RUNX3, MED6, RUNX1, ZSCAN21, PRKD2, PFN1, ATF5, ATF6, ATF3, SKAP1, CTBP2, ZFP746, TXK, AGAP2, TWIST1, PIK3R2, PIK3R1, RTF…	1.33132	2.35884e-07
GOTERM_BP_DIRECT	GO:0006355	regulation of transcription, DNA-templated	713	13.3022	RB1, ATF1, SPI1, MAML1, GABPB1, ELK1, BACH1, PHB2, BACH2, ELK3, SPIC, HOXA9, ALKBH4, SOX17, CREB3L3, SOX18, ZMIZ1, MYC, ZXDC, GPBP1, ZFP282, PKNOX1, NFRKB, TSPYL2, MEF2A, MED1, HES6, MEF2C, SAP30BP, CSNK2A1, PRKCB, CSNK2A2, RFX2, DNTTIP1, MED9, RFX1, SND1, MED6, HCFC1, EID1, DEPDC1A, EWSR1, ZSCAN21, TXNIP, HOXB3, VOPP1, TBPL1, PRKCQ, HOXB2, ZSCAN26, ATF5, ATF6, VPS25, ATF3, SF1, PRR13, ZBTB8A, CT…	1.19777	1.24985e-06
GOTERM_BP_DIRECT	GO:0006281	DNA repair	130	2.42537	DCLRE1B, DCLRE1A, MDC1, SMARCB1, ANKLE1, DCLRE1C, SMC5, SMC6, SMC3, BACH1, RDM1, ZFYVE26, ENDOV, HERC2, TRIM28, EME1, CHEK2, CHEK1, SMARCAD1, EPC2, NFRKB, AP5S1, FAAP100, USP7, SLX1B, USP3, RECQL, LIG3, CHD1L, RBX1, MORF4L1, MSH3, FANCD2, MORF4L2, XRN2, PSME4, DNA2, VCP, PARPBP, PSMD14, XPC, PDS5B, RAD51AP1, BRIP1, RAD21, UBR5, ABL1, CLSPN, NHEJ1, ZRANB3, FANCI, XRCC4, UBE2B, INTS3, FANCC, INO80,…	1.56511	4.51865e-06
GOTERM_BP_DIRECT	GO:0045893	positive regulation of transcription, DNA-templated	209	3.89925	SPI1, ELK1, ELK3, PSMD9, SOX17, TRIM28, SOX18, CHEK2, MYC, GPBP1, ZXDC, KAT8, SOX6, PKNOX1, ATXN7L3, RNF111, ACVR1, MEF2A, MED1, MEF2C, SMARCC2, EBF1, EBF3, RUNX3, RUNX1, NIF3L1, ZSCAN21, TRIM16, ATF5, SKAP1, MAGED1, PDGFB, BCL10, MRPL12, GATA1, HIF1A, INPP5K, PPARGC1B, FZD1, EGR1, JUN, ZFP516, FZD7, INSR, SMARCA5, NFATC1, NR2F2, IGF1, TRERF1, COL1A1, FUBP3, ID2, SNAI1, DCP1A, ACVRL1, SETD3, CITE…	1.38916	2.00335e-05
GOTERM_BP_DIRECT	GO:0051726	regulation of cell cycle	57	1.06343	RB1, MYLK2, CCNF, PTEN, ADARB1, CCND3, CCND2, SKP2, CLIC1, CSNK2A2, TSC1, DICER1, LEMD3, RBL2, BCR, SFPQ, RBL1, CCNE1, TRNP1, SRSF5, SGK1, PLCB1, ATF5, PRR11, BIRC2, USP16, ZFP703, SRC, CTBP1, CCNDBP1, ARNTL, PPP2CA, MNT, GRK5, ABL1, E2F1, E2F2, SFN, E2F5, JUN, NPM1, JUND, GADD45B, GADD45A, STAT3, PUM1, SON, PTPRC, APC, CDK4, CCNG2, UBA3, CDK10, ATM, PSMG2, INHA, SIPA1	1.94843	2.00335e-05
GOTERM_BP_DIRECT	GO:0001525	angiogenesis	101	1.88433	PLXND1, PDCD6, CIB1, SAT1, HS6ST1, ELK3, SOX17, PLAU, SOX18, ADGRA2, LEPR, CYP1B1, PKNOX1, EPHB3, MED1, DICER1, LEMD3, HSPG2, PGF, EMCN, HOXB3, PRKD2, ADAM8, EPHA2, ENPEP, CALCRL, NOTCH1, ECSCR, PDGFA, THY1, HIF1A, ARHGAP22, PDCD10, NUS1, JUN, FZD5, MCAM, CAV1, TNFSF12, EIF2AK3, FN1, FZD8, PTK2, ARHGAP24, EFNA1, BMP4, FGFR2, FGFR1, ACVRL1, NRP1, COL18A1, NRP2, SETD2, PDE3B, PTEN, TNFAIP2, TMEM100…	1.6179	2.85177e-05
GOTERM_BP_DIRECT	GO:0050821	protein stabilization	61	1.13806	HIP1, ZFP207, USP33, PTEN, IFI30, PHB2, RASSF2, SOX17, SUMO1, CHEK2, LAMP2, CHP1, PIM2, GOLGA7, CCT3, CCT2, MORC3, USP7, COG7, FBXW7, COG3, MUL1, ATP1B3, TSC1, GTPBP4, HCFC1, CREB1, DNLZ, PLPP3, PFN1, TELO2, PFN2, USP13, STXBP1, TAF9, WIZ, PIK3R1, PHB, STK4, USP19, STK3, TBRG1, PDCD10, BAG3, CDC37L1, FLNA, DVL3, APBB2, CCT8, ZSWIM7, TAF9B, CCT4, ZBED3, NPM1, PEX19, UBE2B, SYVN1, IGF1, PER3, NAA15…	1.82452	0.000115313
GOTERM_BP_DIRECT	GO:0032496	response to lipopolysaccharide	84	1.56716	SPON2, CXCL9, CD40, ADM, COMT, LITAF, LOXL1, ALAD, CASP9, RPS6KA3, EDNRA, CASP8, ACP5, IL12A, CCR7, LGALS9, JAK2, TIMP4, CD96, PTGIR, CHUK, SLC11A1, F2R, RPL13A, FOS, TICAM1, TNFRSF1B, TIRAP, DCN, TNFRSF1A, FOXP1, BCR, SLPI, MAPKAPK3, IL1B, PELI1, TNFRSF25, TLR4, TNFRSF21, PTGES, PTGER4, CEBPB, HDAC2, NOTCH1, PTGER1, PTAFR, PTGER3, C5AR1, MGST1, TNFRSF11B, TNFRSF11A, NRADD, LIAS, PRDX3, ABR, SRR,…	1.63246	0.00022774
GOTERM_BP_DIRECT	GO:0006914	autophagy	65	1.21269	SRPX, PHF23, CISD2, WDR45, STK11, MAP1LC3B, EVA1A, FUNDC1, ANXA7, VPS39, TRP53INP2, TRP53INP1, RUBCN, ARSA, VPS33A, ATG9B, ATG9A, TFEB, ATG10, WIPI1, WIPI2, ATG13, ATG12, RNF41, VAMP8, NPC1, ULK3, TBC1D25, ULK2, ATG4B, CHMP4B, ATG4A, SQSTM1, USP13, PRKAA1, VCP, STX17, USP10, EI24, AMBRA1, FOXO1, GABARAP, ATG101, ZKSCAN3, VPS11, ABL1, VTI1A, BNIP1, NRBF2, DRAM2, ATG7, UBQLN4, ARSB, ATG5, ACBD5, 16…	1.75248	0.000250546
GOTERM_BP_DIRECT	GO:0046777	protein autophosphorylation	79	1.47388	DDR1, MYLK2, SMG1, FLT3, STK11, SLK, EEF2K, TRIM28, CHEK2, PIM3, NEK2, PIM2, MAP3K9, PRKACA, JAK2, JAK3, EPHB3, HTATIP2, JAK1, CSNK2A1, RIPK3, DAPK1, PRKCD, MINK1, DYRK1A, LMTK2, VRK1, PHKA1, PASK, UHMK1, BCR, FGR, MELK, MAPKAPK3, LCK, ULK3, BTK, ULK2, SIK1, PRKD2, TNIK, MET, CAMK2D, SRC, TXK, STK39, TTK, THY1, STK4, CAMKK2, PAK1, GRK5, ERBB2, ABL1, FYN, RIPK1, PAK2, BRD4, LYN, YES1, INSR, EIF2AK…	1.65274	0.000254138
GOTERM_BP_DIRECT	GO:0098609	cell-cell adhesion	81	1.51119	YWHAB, HDLBP, OLA1, ENO1, BZW2, CLINT1, BZW1, SLK, ATIC, CAPZB, PPME1, EFHD2, HIST2H3C1, LRRFIP1, TBC1D10A, TMPO, SH3GL1, MKL2, LYPLA2, USP8, DBNL, IST1, AHSA1, SCRIB, EPS15L1, CKAP5, YWHAZ, SND1, EPN2, HCFC1, ATXN2L, PLCB3, ELMO2, EXOC3, PKP3, TLN1, PDXDC1, USO1, TACSTD2, TWF2, UBFD1, ZC3HAV1, NDRG1, GIGYF2, ADD1, CNN3, SLC9A3R2, PDLIM1, CCNB2, LIMA1, LARP1, EPCAM, BAG3, EPB41L1, MYO6, STK38, SF…	1.64079	0.000254138
GOTERM_BP_DIRECT	GO:0006886	intracellular protein transport	95	1.77239	PDCD6, CLTB, AP4E1, CLTA, SNX13, SNX11, IPO5, TOMM22, HID1, XPO1, AP1G1, XPO6, TOM1, TIMM17A, AP1S2, BCAP29, AP1S1, AP3S2, VPS35, AP3S1, TBC1D22A, VPS39, TBC1D10A, WLS, TBC1D10B, YWHAH, RAB2A, NSF, COG7, STX8, COG3, STX7, TBC1D8, TBC1D9, CASK, TIMM23, MYO7A, SYTL4, TOM1L1, TBC1D1, TBC1D4, HGS, ERP29, TBC1D25, STAM2, SLU7, KPNB1, NAPA, COPB2, COPA, SEC23A, RABGAP1, TMED10, TBC1D9B, STX17, UNC93B1,…	1.5677	0.000304033
GOTERM_BP_DIRECT	GO:0016567	protein ubiquitination	136	2.53731	WDSUB1, CCNF, LTN1, DCAF8, CBLB, CCNC, UBE3A, UBE2L6, DCAF5, FBXO21, BACH1, DCAF7, BACH2, DCAF6, NUB1, HERC2, AKT1, TRIM25, TRIM21, RNF111, HERC6, TRIM23, FBXO9, KCMF1, MED1, MYLIP, RNF44, FBXW5, WSB2, FBXW8, FBXW7, FBXW11, MUL1, FBXO11, TRPC4AP, MED6, RNF41, TRAIP, RBX1, CDC34, KCTD10, KCTD13, KCTD11, RNF122, RNF121, CUL9, VCP, CDCA3, ANAPC16, UBA6, MYCBP2, DTX3, SOCS2, VCPIP1, SOCS3, SOCS1, MED…	1.43833	0.000429234
GOTERM_BP_DIRECT	GO:0007264	small GTPase mediated signal transduction	95	1.77239	RAB9, ARF3, BCAR3, RAB3A, ARF2, RAB3D, ITSN1, DOCK7, LRRK1, RND3, RAB22A, ARHGAP35, RERG, RAB43, DOCK10, DOCK11, RAB44, YWHAQ, PLCE1, ARL16, RAC1, TRIM23, RAB2A, VAV3, RALBP1, RHOC, RHOD, RHOA, GEM, RAP2C, ARL4C, ARL4D, RAB30, RAP2B, MRAS, RAB37, RAB34, RAB35, RAB38, SOS1, DOCK2, DOCK1, SOS2, RHOQ, ARF5, ARL8A, RAPGEF3, RABL6, RAPGEF4, ARF6, ARL8B, CDC42SE1, RASL12, RAB5C, RRAD, RAP1GDS1, AGAP2, …	1.54113	0.00068066
GOTERM_BP_DIRECT	GO:0001701	in utero embryonic development	115	2.14552	RTCB, PRDM1, ENO1, GJA1, EDNRA, COL4A3BP, TRIM28, ZMIZ1, SOX18, MYC, SOX6, SLC39A1, IFITM5, SLC39A3, ACVR1, MED1, TPM1, OCRL, SLC30A1, MAPK8IP3, RUNX1, FOXP1, PYGO2, NOTCH2, KMT2D, DDX5, NOTCH1, ANKRD11, TWIST1, UBR3, NRADD, GATA1, CCNB2, CCNB1, BCL2L11, KIF3A, INPP5K, MYH10, BTF3, ZBTB18, SMAD2, STIL, XRCC4, UBE2B, TGFB3, NR2F2, UBE2A, EIF2S2, COQ7, TMEM231, DAB2, SP2, MAFG, SP3, NMT1, FGFR2, BC…	1.4725	0.000760791
GOTERM_BP_DIRECT	GO:0002376	immune system process	141	2.6306	SPON2, CD84, NRROS, DCLRE1C, CSF1, H2-K1, INPPL1, PRDM1, IFI30, SLA2, ETS1, IFIT3, PYCARD, FCNA, C1S1, C1RL, DHX58, TRIM25, MAP3K8, LGALS9, MAP3K5, HERC6, ZBP1, CHID1, PRKCB, CD180, TAP1, CTPS, TICAM1, LAX1, ATG12, FCGR1, NAIP2, NAIP5, SLPI, NAIP6, BTK, ORAI1, PRKCQ, PRKD2, CLEC4E, SQSTM1, SKAP1, ANKRD17, NLRX1, TXK, BCL10, MST1R, ZC3HAV1, TAPBPL, LY9, CD79B, SEC14L1, BTLA, CD300LB, SLAMF7, NLRP3…	1.40945	0.000884318
GOTERM_BP_DIRECT	GO:0001649	osteoblast differentiation	53	0.988806	CCDC47, TNC, FHL2, HNRNPU, ADAR, CYR61, UFL1, SYNCRIP, GJA1, TMSB4X, BCAP29, AKT1, TRP53INP2, MEF2C, TPM4, IGFBP3, SND1, GTPBP4, TGFBR3, RBMXL1, COL6A1, SNRNP200, EPHA2, SEMA7A, DHX9, DLX5, LRRC17, LEF1, DDX21, TWIST1, RRBP1, PHB, HIRA, PENK, MEF2D, GDF10, WWTR1, H3F3B, H3F3A, IGF2, IGF1, BMP6, COL1A1, BMP4, RSL1D1, BMP3, ITGA11, SNAI1, TMEM119, SNAI2, ALPL, IARS, LGR4	1.79567	0.000932438
GOTERM_BP_DIRECT	GO:0006511	ubiquitin-dependent protein catabolic process	67	1.25	RNF11, USP38, USP32, USP33, UBE2D1, UBE3A, HERPUD1, NUB1, UCHL1, PSMD4, USP30, ARIH1, SKP2, SKP1A, FBXO8, TRP53INP2, USP47, USP8, USP7, USP49, FBXW8, USP4, USP3, TRPC4AP, TOPORS, RNF40, RBX1, RNF168, PSMA3, USP40, SQSTM1, CACUL1, USP13, CUL9, USP14, VCP, USP16, PSMD11, PSMD13, USP10, UBA6, USP11, RNF8, UBR3, RNF6, UBR2, UBR1, USP18, USP19, HDAC6, UBD, USP1, PSMF1, RNF20, USP24, USP25, SMURF2, UBE…	1.66565	0.0010611
GOTERM_BP_DIRECT	GO:0071260	cellular response to mechanical stimulus	40	0.746269	PTGER4, MTPN, CD40, ATP1A2, BCL10, ATP1A1, AQP1, GJA1, EDNRA, CASP8, BAG3, CHEK1, AKT1, CASP2, FADD, RAC1, SLC38A2, MAPK3, CRADD, TNFSF14, GADD45A, NOS3, BAD, CAV1, PDE2A, BMP6, AGT, TNFRSF1A, COL1A1, MAG, IRF1, IL1B, FAS, CTNNB1, TLR8, TLR7, LTBR, TLR4, MAP3K14, ENG	1.96333	0.00117291
GOTERM_BP_DIRECT	GO:0006888	ER to Golgi vesicle-mediated transport	40	0.746269	COPB2, VCP, SEC23A, COPA, STX17, GOSR2, GOSR1, USO1, HTT, TEX261, KLHL12, MIA3, IER3IP1, SPAST, LMAN2, VTI1A, BCAP29, WHAMM, YKT6, SEC23B, TRAPPC2, BCAP31, TRAPPC3, SEC24B, TRAPPC1, SEC24A, TRAPPC4, COG3, DDHD2, YIF1A, VAPA, TRAPPC6B, ZW10, RAB35, ERP29, PREB, SEC22B, ERGIC1, CNIH4, BET1	1.96333	0.00117291
GOTERM_BP_DIRECT	GO:0006810	transport	556	10.3731	GLE1, RABGEF1, SCP2, AP1S2, FDXR, AKT1, AP1S1, VPS35, VPS39, STARD4, STARD5, CACNA2D3, ATG10, SCAMP1, SCAMP2, DYNC1LI1, RBP4, RBP1, ORAI1, NUP98, VPS25, UNC119B, POM121, SEH1L, SAR1B, MRPL18, AGAP1, VPS26A, ABCB9, VPS26B, OAZ1, GABARAP, MYO6, VPS11, VTI1A, KCNMB4, ATG7, BTF3, SLC16A10, CP, SNUPN, SLC6A9, TCN2, SFXN3, UNC119, FXYD6, SFXN2, FXYD5, ARF3, ARF2, DENND1A, SNX12, SNX13, SNX10, SNX11, AB…	1.1683	0.00142442
GOTERM_BP_DIRECT	GO:0008285	negative regulation of cell proliferation	140	2.61194	RB1, SMARCB1, SERPINE2, INPPL1, CIB1, ADARB1, IFIT3, FGFRL1, CDH5, GJA1, STK11, CYP1B1, PIM2, KIFAP3, ARID2, MEN1, MAP2K1, IGFBP3, F2R, TSC1, P3H3, GTPBP4, RNF41, WDR77, RUNX1, SFRP4, ROR2, ATF5, GPLD1, PTGES, SKAP2, NOTCH2, NOTCH1, KMT2A, ZFP503, PDS5B, PHB, STK4, NDRG1, GATA1, STK3, SLC9A3R1, BRIP1, TMEM127, SMYD2, LYN, SMAD2, SMAD1, TGFB2, JUN, FZD5, TGFB3, VDR, CAV2, CAV1, EIF2AK1, HMGA1, DHC…	1.39581	0.00144518
GOTERM_BP_DIRECT	GO:0043410	positive regulation of MAPK cascade	49	0.914179	CD40, CD84, ILK, MYDGF, C1QTNF1, CDH2, LEPR, TIMP2, CD36, CDON, IGFBP4, IGFBP3, PRKCD, F2R, GAB1, TNFRSF1B, BANK1, TNFRSF25, PDGFB, PDGFA, LPAR2, LPAR3, TNFRSF11B, ADRB2, TNFRSF11A, NRADD, DNAJC27, CDC42, ERBB2, RIPK1, TNFRSF14, RYK, CAV2, INSR, IGF2, DAB2IP, OSM, IGF1, SORBS3, AGT, P2RX7, PTPRC, FAS, CTNNB1, CDK10, LAMTOR1, LTBR, FGFR2, FGFR1	1.80381	0.0016496
GOTERM_BP_DIRECT	GO:0018105	peptidyl-serine phosphorylation	59	1.10075	SMG1, MAST4, MAST3, ILK, CHEK2, PBK, AKT1, PDK3, PRKACA, MORC3, PRKCI, PRKCH, PRKCB, PRKCD, DYRK1A, LMTK2, VRK1, CSNK1D, CSNK1E, TGFBR2, UHMK1, LATS2, MAPKAPK3, PRKD3, PRKD2, PRKCQ, SGK1, GAS6, CAMK2D, CAB39, SRC, PKN3, PDGFB, STK39, TTK, STK4, MAPK7, GRK2, STK38, MAPK1, STK38L, CLSPN, PAK2, MAPK3, DMPK, CSNK1A1, PLK2, NEK6, PLK1, EIF2AK3, MAPK14, MAPK12, HIPK2, MAPK13, CDK5, CDK2, ATM, PKN2, CDK…	1.69836	0.00175218
GOTERM_BP_DIRECT	GO:0032869	cellular response to insulin stimulus	43	0.802239	ERRFI1, C2CD5, SRC, IRS1, PDE3B, PIK3R2, PIK3R1, SLC2A4, FOXO1, GHR, PAK1, EEF2K, MYC, PPAT, AKT1, ENPP1, INPP5K, PCK1, APOBEC1, PRKCI, PARP1, H2AFZ, STAT1, INSR, ADIPOQ, MYO5A, USF1, RAB10, KAT2B, FER, HNRNPK, TBC1D4, RPS6KB1, CAPN10, CDK4, CDK2, TRIB3, SRSF5, LPIN1, SGK1, CPEB2, RHOQ, GPLD1	1.87074	0.00203166
GOTERM_BP_DIRECT	GO:0045785	positive regulation of cell adhesion	31	0.578358	PTGER4, SRC, PTPRJ, PIK3R2, ALOX12, PLD2, CYTH3, PREX1, BAG4, C1QBP, ERBB2, IL12A, STX3, STX4A, TGM2, VAV3, ANGPT1, TFE3, TPM1, RHOD, PTK2, RHOA, VEGFA, APBB1IP, DAB2, CXCL12, APC, PRKD2, ADAM8, TEK, SKAP1	2.11935	0.00209838
GOTERM_BP_DIRECT	GO:0043065	positive regulation of apoptotic process	123	2.29478	STEAP3, CCAR2, CCAR1, PYCARD, RASSF2, SLK, SCP2, CYP1B1, AKT1, MAP3K9, PHLDA1, MAP3K5, TGM2, MEN1, PHLDA3, USP7, IGFBP3, PRKCD, RPS6, SCRIB, SFRP4, MELK, BIN1, EEF1A2, TXNIP, NUPR1, ATF6, PPID, GPLD1, NSMAF, NOTCH2, NOTCH1, MAGED1, TEX261, ALOX12, BCL10, ADRB2, STK4, HIF1A, FOXO1, STK3, BCL2L11, UBD, ABL1, RIPK1, FADD, ECT2, ATG7, IP6K2, TGFB2, JUN, GADD45B, TGFB3, GADD45A, OSGIN1, BMP7, IGF2R, N…	1.40569	0.00328009
GOTERM_BP_DIRECT	GO:0018108	peptidyl-tyrosine phosphorylation	34	0.634328	DDR1, DYRK3, PKDCC, DYRK2, SRC, PDGFB, TTK, ABL1, FYN, JAK2, IL12RB1, JAK3, JAK1, LYN, STAT5A, EGF, INSR, DYRK1A, CLK4, PTK2, CLK3, CLK2, FGR, FER, TEC, MELK, FES, LCK, ABI3, ABI1, BTK, TEK, FGFR2, FGFR1	2.0026	0.00330189
GOTERM_BP_DIRECT	GO:0006897	endocytosis	74	1.3806	LMBR1L, ITSN2, HIP1, TFRC, FKBP15, USP33, DENND1A, ITSN1, SNX12, STAB2, INPPL1, CLTA, SNX10, VLDLR, SNX11, CLINT1, RAB22A, GHR, RABGEF1, OPHN1, MRC1, ANKFY1, RAC1, LDLRAP1, SH3GL1, RUBCN, RALBP1, DBNL, FNBP1, APLP1, CSNK1D, EPS15L1, CSNK1E, SCAMP1, EPN2, NME1, RABEP1, NPC1, BIN1, RAB34, LRP1, LRP4, SNX32, SNX33, SNX30, LRP8, CDC42, SNX4, SNX1, SNX2, MYO6, MICALL1, ABL1, SH3BP4, SNX8, WASF2, SNX5,…	1.56524	0.0034219
GOTERM_BP_DIRECT	GO:0007030	Golgi organization	39	0.727612	TMED10, STX17, ATL3, UBXN2A, USO1, ATL2, HTT, HIKESHI, SYNE1, RAB43, CDC42, VCPIP1, BAG5, LMAN2, MYO18A, RAB29, DYM, RAB2A, ARFGEF1, ATP8B4, COG7, HACE1, ATP8B2, FBXW8, CSNK1A1, GBF1, COG3, GOLPH3L, CSNK1D, TJAP1, CIT, VMP1, GAK, NSFL1C, RAB30, NPLOC4, GORASP2, GORASP1, ZW10	1.89002	0.00374949
GOTERM_BP_DIRECT	GO:0061024	membrane organization	33	0.615672	C2CD5, SNAP23, PRKAG2, SLC2A4, ACTB, ACTG1, SGCE, BAIAP2L2, SGCA, KIF3B, SGCB, KIF3A, AKT1, CHP1, KIFAP3, ATG7, STX4A, SNCA, EXOC7, MYO5A, DHCR24, PRKAB1, GNPAT, TBC1D1, MYO1C, TBC1D4, EXOC4, EXOC3, CALM3, EXOC6, EXOC5, CALM2, EXOC2	2.0054	0.0040645
GOTERM_BP_DIRECT	GO:0006457	protein folding	56	1.04478	HSP90AB1, FKBP15, TXNDC11, PPWD1, CWC27, ERO1L, TUBB5, NUDCD2, QSOX1, QSOX2, CCT3, CCT2, VBP1, AIP, DNAJB13, AHSA1, PDIA4, PDRG1, DNAJC1, TMX1, CANX, ERP29, DNLZ, PPIE, PPIH, PFDN2, FKBP9, FKBP4, PFDN4, PPID, PPIC, HSPA4L, DNAJB6, BAG2, DNAJB5, GRPEL2, CDC37L1, CCT8, TXNDC5, NKTR, CCT4, HSPA9, RANBP2, PPIL1, PPIL2, ST13, DNAJA1, ERP44, DNAJA4, DNAJA3, FKBP1B, DNAJA2, PDCL, PPIL3, PPIL4, AARS	1.67497	0.00410396
GOTERM_BP_DIRECT	GO:0032147	activation of protein kinase activity	21	0.391791	TGFB2, RIPK3, CAB39, STRADA, INSR, SLC11A1, PRKCD, KIF14, PDGFB, EMP2, VEGFA, CKS1B, CAMKK2, TGFBR2, TOM1L1, TPX2, STK11, PPP2R3C, TRAF6, CLSPN, ECT2	2.43632	0.00491344
GOTERM_BP_DIRECT	GO:0007059	chromosome segregation	42	0.783582	DDX3Y, TOP2A, DDX3X, SEH1L, ZFP207, HJURP, KIF11, SKA3, PMF1, DSN1, PPP2R1A, PPP1R7, RAD21, RCC1, NEK2, OIP5, BUB3, NEK3, NDEL1, BRD4, CENPT, UBE2I, USP9X, NDE1, NEK6, ESCO2, KNSTRN, SRPK1, CENPE, CENPF, STAG1, MAU2, MIS18A, CENPH, STAG3, KIF2C, CENPN, TOP1, CEP85, ARL8A, SPC25, ARL8B	1.80671	0.00601375
GOTERM_BP_DIRECT	GO:0030335	positive regulation of cell migration	80	1.49254	PRR5, COL18A1, CSF1, ATP8A1, IRS1, ILK, CIB1, ETS1, CYR61, CCAR1, AQP1, PREX1, PLAU, C3AR1, CPNE3, JAK2, ACVR1, SUN2, MAP2K1, ABCC1, F2R, ACTN4, RHOD, RHOA, FGR, MMP14, ROR2, GRB7, SEMA7A, NOTCH1, ZFP703, LEF1, PDGFB, PDGFA, CXCR4, ALOX12, FURIN, PIK3R1, SEMA3F, THBS1, PLD2, SDCBP, PAK1, MIEN1, PTPRZ1, PDCD10, PDGFC, S1PR1, GCNT2, MAPK1, STX4A, LYN, CCL24, SEMA4A, TGFB2, SEMA4D, SEMA4B, MCAM, ARH…	1.50877	0.00629865
GOTERM_BP_DIRECT	GO:0071539	protein localization to centrosome	15	0.279851	STIL, DCTN2, C2CD3, CCDC14, CEP131, HTT, SNX10, CSNK1D, AURKA, PCM1, CEP83, CEP63, PIBF1, BBS4, MCPH1	2.87137	0.0075422
GOTERM_BP_DIRECT	GO:0000422	mitophagy	21	0.391791	FIS1, WDR45B, ATG9B, ATG9A, CISD2, WIPI1, WIPI2, WDR45, GABARAP, ATG12, FUNDC2, MAP1LC3B, CAPN10, FUNDC1, ATG2A, ATG4B, ATG4A, USP30, ATG7, ATG2B, ATG5	2.36466	0.00831357
GOTERM_BP_DIRECT	GO:0045669	positive regulation of osteoblast differentiation	34	0.634328	PTGER4, CEBPA, CEBPB, DLX5, ILK, CYR61, GJA1, HEY1, LMNA, CLIC1, PDLIM7, CD276, MEN1, CTHRC1, ACVR1, GDF10, SMAD1, MEF2C, JUND, ATP6AP1, IFI204, SUCO, IGF1, NPNT, BMP7, BMP6, ACVR2A, VEGFA, BMP4, NELL1, TMEM119, ID4, CTNNB1, IL6ST	1.91425	0.00868106
GOTERM_BP_DIRECT	GO:0006470	protein dephosphorylation	58	1.08209	PTPRU, PTPRS, PTEN, PTPRM, PPP2R2A, PTPRJ, CTDSPL2, PTPRK, PTPN23, CDC14A, PTPRF, DUSP14, DUSP11, PPP1CB, PPP6C, PPP3CA, PPP3CB, PPP1R12A, FBXW11, DUSP1, DUSP27, DUSP6, CDC25A, DUSP7, DUSP22, DUSP23, PPM1A, PPM1B, CTDSP1, CTDSP2, PHPT1, PLPP1, PHLPP2, CTDP1, PPM1L, PPM1M, PDXP, PPM1G, MTM1, PPP2CA, PPP2CB, PTPRZ1, LHPP, RNGTT, EYA2, EYA3, PTPN12, PTPN13, SSH3, FAM220A, PTPRD, PDP1, PPP5C, PTPRC, …	1.60908	0.00997731
GOTERM_BP_DIRECT	GO:0030334	regulation of cell migration	37	0.690299	NOTCH1, PLXND1, KIF14, CXCR4, THY1, LDB2, PTPN23, ADGRG3, GNA13, DOCK10, SLK, TMSB4X, LMNA, PLXNA2, AKT1, FLNA, RAC1, PLXNA3, CCR2, TBCCD1, HACE1, LMO4, DDX58, RCC2, MINK1, GAB1, RHOA, CXCL12, APC, CDK5, ABI3, SPATA13, PECAM1, PLXNB1, TEK, AJUBA, VCL	1.83967	0.0106448
GOTERM_BP_DIRECT	GO:0045892	negative regulation of transcription, DNA-templated	193	3.60075	RB1, SPI1, EHMT1, PHB2, CCAR2, ELK3, A430033K04RIK, RPS6KA5, TRIM28, SOX18, EPC1, KAT8, SOX6, RBFOX2, SMARCC2, SFMBT1, RUNX1, EID1, DEPDC1A, TRIB3, ATF5, ATF3, TRIM11, SET, CTBP2, MAGED1, CTBP1, ZFP746, PDGFB, TWIST1, ZBTB4, HIVEP1, INPP5K, RREB1, PPARGC1B, FZD1, HEXIM1, JUN, NR2F2, PA2G4, SNW1, ID2, ID1, ID4, SNAI1, RCOR2, RCOR1, CDKN1B, CITED2, SUV39H1, RSF1, PTPRK, LIMD1, NIPBL, HEY1, CHMP1A, …	1.27617	0.0106516
GOTERM_BP_DIRECT	GO:0061025	membrane fusion	21	0.391791	NAPA, HACE1, STX17, UBXN2A, USO1, SNAP23, STX7, VPS33B, STX11, NAPG, VAMP8, DCSTAMP, NSFL1C, STX6, VTI1A, ANXA7, CHP1, ADAM8, STX3, STX2, STX4A	2.2971	0.0133614
GOTERM_BP_DIRECT	GO:0030308	negative regulation of cell growth	53	0.988806	ACVRL1, CDA, DDX3X, CDKN1B, SERPINE2, FHL1, PTPRJ, CCAR2, RERG, BBC3, TCHP, STK11, GJA1, SOX17, SESN1, HYAL2, DACT3, ENPP1, TSPYL2, CIRBP, MUL1, CGRRF1, DCSTAMP, NME6, FBP1, RRAD, EI24, PHB, ADIPOR1, CDKN2AIP, DNAJB2, SERTAD3, FRZB, SERTAD2, SH3BP4, APBB2, SLIT3, RBBP7, IP6K2, CDKN2D, TGFB2, CDKN2C, OSGIN1, DAB2IP, AGT, DCBLD2, BST2, GDF9, DAB2, BCL6, CAPRIN2, PPT1, CRLF3	1.62328	0.0151863
GOTERM_BP_DIRECT	GO:0042981	regulation of apoptotic process	77	1.43657	CD40, RBM25, HIP1, TRADD, IKZF3, PYCARD, CASP9, ING2, SLK, CASP8, RASSF2, MYC, CASP2, DIP2A, SKP2, RBM5, DUSP1, NME3, NME4, ACTN4, TNFRSF1B, TNFRSF1A, NME1, CREB1, TRAF4, LCK, TRAF6, TNFRSF25, SGK1, BIRC2, PPID, CARD11, TNFRSF21, BIRC3, ANP32A, MAGED1, TNFRSF11B, NOD1, BCL10, TNFRSF11A, MALT1, BCL2L13, BAG4, BCL2L11, FYN, TNFRSF14, FADD, PAK2, DEDD, GDF10, EGR1, TGFB2, SDF2L1, CRADD, BAD, CARD6, …	1.48138	0.0151863
GOTERM_BP_DIRECT	GO:0001503	ossification	43	0.802239	PKDCC, THRA, COL13A1, CSF1, DLX5, NPR2, LRRC17, ALOX15, TWIST1, DMP1, TNFRSF11A, SBNO2, RASSF2, DHX36, SOST, PDLIM7, PPARGC1B, GPM6B, TAPT1, MEN1, GDF10, SUN1, SORT1, IGF2, EIF2AK3, SUCO, BMP7, RUNX3, KAZALD1, BMP6, BMP5, RUNX1, EXT1, BMP4, EXT2, BMP3, MMP14, COL2A1, TRAF6, SP3, TMEM119, OSTN, GPLD1	1.71485	0.016955
GOTERM_BP_DIRECT	GO:0070208	protein heterotrimerization	14	0.261194	ADIPOQ, WIZ, SKI, COL1A1, PPP2CA, C1QTNF1, COL1A2, C1QTNF6, GNA11, GNB1, COL6A1, NUP54, NUPL1, OGT	2.821	0.016955
GOTERM_BP_DIRECT	GO:0000082	G1/S transition of mitotic cell cycle	31	0.578358	RB1, CAMK2D, CDKN1B, PHF8, PPP3CA, CCND2, PPAT, RCC1, PIM2, SKP2, E2F5, EIF4E, ACVR1, CDKN2D, TCF19, PLK3, CDKN2C, PLK2, RPS6, NFATC1, CDC25A, HINFP, LATS2, RPS6KB1, CDK4, CCNE1, CDK2, ID4, ANP32B, CRLF3, CACUL1	1.91425	0.016955
GOTERM_BP_DIRECT	GO:0010033	response to organic substance	32	0.597015	ASAH1, DGKD, HSP90AB1, PYGM, AKR1B3, HDAC6, RELA, ALAD, PAK1, SPR, AKT1, ACP2, TIMP4, CTSC, CHUK, ANXA5, PLA2G4A, GLRX2, KLF4, CLK2, P2RX7, SQLE, GATM, CYP2D22, CREB1, P2RX3, CDK4, P2RX2, BTK, CASQ1, GART, ABCG1	1.8848	0.0181991
GOTERM_BP_DIRECT	GO:0016050	vesicle organization	16	0.298507	PLEKHF1, CAV2, SORT1, SNX12, SNX32, SNX10, SNX33, SNX11, SNX30, CD2AP, SNX4, SNX1, SNX2, ALS2, SNX8, SNX5	2.55233	0.0228051
GOTERM_BP_DIRECT	GO:0006629	lipid metabolic process	155	2.89179	IL1RN, SLC27A1, HDLBP, GDE1, H2-KE6, MSMO1, LIPA, FADS3, NSDHL, HPGDS, FDXR, PLCE1, HADH, PCYT2, ACOT12, ACSL3, CPT1B, PRKAB1, PISD, CYP39A1, PLA2G16, ACLY, SOAT2, NAAA, FAR2, PLPP1, PLBD2, PTGES, PLA1A, SLC27A4, MTMR1, MTMR2, ABHD4, INSIG1, ALOX15, ALOX12, PLA2G5, ABHD5, OMA1, ADIPOR1, PLD3, ACACA, MTM1, PLD2, HACD4, HSD11B1, SULT1A1, PGS1, UGCG, PTDSS2, PTDSS1, EBP, PMVK, THEM4, KDSR, PCK1, FDF…	1.29285	0.0242613
GOTERM_BP_DIRECT	GO:0043124	negative regulation of I-kappaB kinase/NF-kappaB signaling	22	0.410448	NLRX1, TLE1, STAT1, USP10, HDAC1, ADIPOQ, DAB2IP, ASH1L, RHOA, PYCARD, PER1, PPM1A, IL1RL1, PPM1B, NLRP12, CASP8, TNIP1, ABL1, TRIM59, RIPK1, ZMYND11, NFKBID	2.15967	0.0242613
GOTERM_BP_DIRECT	GO:0070373	negative regulation of ERK1 and ERK2 cascade	32	0.597015	ERRFI1, PTEN, E130311K13RIK, FBLN1, PHB, NDRG2, SLC9A3R1, TBC1D10C, ABL1, LYN, DYNLT1F, DUSP1, CAV1, ADIPOQ, DAB2IP, RANBP9, IGF1, SYNJ2BP, KLF4, DUSP6, SIRT3, DAB2, NLRP12, TNIP1, CNKSR3, RAPGEF1, SPRY1, EZR, TLR4, ATF3, EIF3A, PTPN2	1.85624	0.0242613
GOTERM_BP_DIRECT	GO:0050731	positive regulation of peptidyl-tyrosine phosphorylation	44	0.820896	NRP1, CD81, SRC, CD80, LRRK1, PDGFB, LRP4, TREM2, CD3E, LRP8, GATA1, ICAM1, GHR, STK11, PTPRZ1, MLST8, ABL1, FCER1A, TNFRSF14, CD36, JAK2, PAK2, LYN, YES1, SEMA4D, ANGPT1, EGF, CAV2, ADIPOQ, IGF2, OSM, IGF1, AGT, VEGFA, EFNA1, CD24A, CD4, TEC, EHD4, HCLS1, ARHGEF2, PLPP3, AGRN, TLR4	1.66786	0.0266294
GOTERM_BP_DIRECT	GO:0007507	heart development	95	1.77239	NRP1, NRP2, CITED2, PTEN, ADM, PTPRJ, ECE1, TAZ, PKD2, CRKL, MED12, AKAP13, GYS1, NIPBL, GJA1, EDNRA, PPP3CB, CASP8, MB, SOX18, SH3PXD2B, BBS7, ACADM, KDM6A, ACVR1, MKL2, MED1, MAP2K1, MEF2C, MAP2K2, ITGA4, NCOA6, GAB1, FOXP4, SENP2, TGFBR2, FOXP1, ADAM19, RIPPLY3, RBP4, TFDP2, PRKAR1A, APLNR, ENG, CALCRL, NOTCH1, SRF, PDGFB, MOSPD3, SRI, GATA2, GATA1, TTN, ACAN, GRK2, ADAP2, RXRA, KIF3A, OXCT1, …	1.39351	0.027256
GOTERM_BP_DIRECT	GO:0016477	cell migration	73	1.36194	NRP1, USP33, PTEN, ATN1, TNFAIP1, PTPRK, TREM3, LIMD1, PTPRF, ARHGAP35, CDH2, MDK, MYO18A, IL12A, RAC1, JAK2, JAK3, TNS3, EPHB3, JAK1, NDEL1, VAV3, RHBDF1, NANOS1, PRKCI, ITGA4, SHROOM2, PRPF40A, EMP2, SCRIB, RHOA, CD2AP, MMP14, SPATA13, KCTD13, ITGA7, ELMO2, ADAM9, ANG, DOCK1, EPHA2, PAFAH1B1, ENPEP, CD151, SRC, SDC2, CXCR4, ADAMTS12, THBS1, FUT8, S1PR1, HES1, GPC6, CTHRC1, JAM3, USP24, TGFB2, S…	1.46325	0.0301087
GOTERM_BP_DIRECT	GO:0001933	negative regulation of protein phosphorylation	38	0.708955	PTEN, STK39, PEBP1, FBLN1, CIB1, PRR5L, PPP2CA, RABGEF1, CCNB1, MICAL1, BAG1, PBK, CHP1, INPP5K, XDH, GBP4, MEN1, SNCA, ZBED3, LYN, WWTR1, KIRREL, ANGPT1, HSPA4, IGFBP3, INSR, CTDSPL, DAB2IP, DUSP6, IMPACT, IBTK, PPP5C, CTDSP1, CD109, CTDSP2, DNAJC10, PLPP3, OGT	1.73194	0.0301462
GOTERM_BP_DIRECT	GO:0006396	RNA processing	34	0.634328	DHX9, CSTF3, RTCB, ADAR, ADARB1, TRMT2B, PDCD11, DHX33, DHX35, DHX57, DHX36, DHX37, CCNL1, EXOSC1, WDHD1, SF3A1, UTP6, RNGTT, LARP7, TRNT1, DICER1, WBP11, CRNKL1, LARP6, U2SURP, MRPL44, CHERP, RCL1, DHX40, HNRNPK, HNRNPUL1, DKC1, GRSF1, SUGP1	1.78314	0.0349237
GOTERM_BP_DIRECT	GO:0000281	mitotic cytokinesis	18	0.335821	USP8, PLK1, CKAP2, KIF23, SNX33, ANLN, SPAST, SON, APC, RACGAP1, CFL1, CHMP4B, MITD1, STAMBP, MYH10, SPTBN1, BBS4, CEP55	2.2971	0.0397794
GOTERM_BP_DIRECT	GO:0051291	protein heterooligomerization	40	0.746269	ACVRL1, PRKAA1, CAB39, YWHAB, IRS1, TRADD, ILK, ITPR3, BCL10, AKAP2, STK11, BAG4, CASP8, CDH2, CTNNA1, RIPK1, FADD, KCNH2, TMEM120B, MAP2K1, GCH1, RIPK3, STRADA, TSC1, KCNAB2, PRKAB1, TNFRSF1A, RAD50, PPP5C, MED24, P2RX2, CHMP3, CTNNB1, GRB2, NUP54, NUPL1, SQSTM1, BIRC2, BIRC3, LIMS1	1.68286	0.0397794
GOTERM_BP_DIRECT	GO:0043087	regulation of GTPase activity	33	0.615672	RASAL1, IQGAP2, RASAL3, RAP1GAP, RASIP1, RASGRP3, PYCARD, RACGAP1, CHN2, MLST8, TBC1D15, EPHB3, PLXNA3, TBC1D10B, VAV3, RALBP1, RDX, DAB2IP, TSC1, OCRL, ADAP1, BCL6, RASA3, ALS2, RASA4, AGRN, CRK, AJUBA, NGEF, RAB3GAP1, ARHGEF5, DGKI, PAFAH1B1	1.77944	0.043247
GOTERM_BP_DIRECT	GO:0017148	negative regulation of translation	33	0.615672	GRB7, BTG2, DDX3X, MVK, FMR1, IREB2, EIF4A3, TOB1, GIGYF2, FXR1, SYNCRIP, EIF4ENIF1, RIDA, FXR2, RNF139, EIF4EBP2, EIF4E, SAMD4, NANOS1, TIA1, DAPK1, EIF2AK1, EIF2AK3, SAMD4B, RPL13A, TSC1, PATL1, ILF3, CNOT1, CNOT2, CAPRIN2, ANG, EIF4E2	1.77944	0.043247
GOTERM_BP_DIRECT	GO:0070301	cellular response to hydrogen peroxide	28	0.522388	OSER1, HDAC2, PRKAA1, AKR1B3, ETS1, FOXO1, HDAC6, RELA, AQP1, CST3, TRPM2, MAPK7, IL18RAP, ABL1, CYP1B1, ECT2, MAP3K5, KDM6B, CBX8, ANXA1, PRKCD, KLF4, KLF2, SETX, IMPACT, PPP5C, LCN2, NFE2L2	1.88067	0.0447955
GOTERM_BP_DIRECT	GO:0048661	positive regulation of smooth muscle cell proliferation	36	0.671642	CAMK2D, CALCRL, PTAFR, PDGFB, ALOX12, AKR1B3, HMGCR, THBS1, HIF1A, ORC1, MYC, NAMPT, S1PR1, C3AR1, AKT1, SKP2, ZFP143, TGM2, EGR1, ABCC4, JUN, STAT1, IGF1, IRAK4, SULF1, PTK2, VEGFA, FOXP1, TGFBR2, BMP4, RPS6KB1, TRAF6, ID2, RAB5A, MYD88, FGFR2	1.72282	0.0463164
GOTERM_BP_DIRECT	GO:0043984	histone H4-K16 acetylation	11	0.205224	KMT2A, KANSL1, PHF20, KANSL3, WDR5, MSL2, MSL3, KAT8, KANSL1L, OGT, HCFC1	3.00811	0.0484011
GOTERM_BP_DIRECT	GO:0016574	histone ubiquitination	11	0.205224	RNF20, SUZ12, CBX8, PHC1, UBE2B, RING1, UHRF1, USP22, UBE2A, BMI1, RNF2	3.00811	0.0484011
GOTERM_BP_DIRECT	GO:0007005	mitochondrion organization	36	0.671642	DCTN6, CEBPA, RAB3A, PRKAG2, HTT, MIEF2, OMA1, NRF1, PHB, PHB2, PRDX3, OPA1, RAB29, ATG7, PPARGC1B, SH3GLB1, PTCD2, PARP1, CAV2, VPS13C, LIG3, MAPK14, MAPK12, FANCG, MAPK13, CAMKMT, P2RX7, AFG3L2, CAPN10, TMEM11, DNAJA3, PEX5, YME1L1, RAB38, MTFR2, SLC25A36	1.70156	0.0590249
GOTERM_BP_DIRECT	GO:0030036	actin cytoskeleton organization	56	1.04478	PRR5, TESK2, BRK1, CAPZB, CSRP1, OPHN1, TMSB4X, CCR7, RAC1, TMSB10, MKL2, ACTR2, ARHGEF17, SHROOM3, RHOA, MTSS1, NISCH, BCR, ENAH, INF2, DAAM1, DAAM2, PFN1, DOCK2, RHOQ, ARHGEF5, PAFAH1B1, PFN2, ROCK1, SRF, PDGFB, AGAP2, PDGFA, SPTA1, SDCBP, SLC9A3R1, ABR, PAK1, DNAJB6, ABL1, XIRP2, FLNA, FLNB, MYH10, WASF2, PDLIM7, SH2B2, SPECC1, RFLNB, ARHGAP26, EHD2, FMNL1, BCL6, TAOK2, KRAS, BCAR1	1.50983	0.0605172
GOTERM_BP_DIRECT	GO:0007265	Ras protein signal transduction	24	0.447761	BRAP, RB1, USP8, DNMT1, JUN, SETDB1, PLK2, DHCR24, RFXANK, USP28, RASGRP3, CCNA2, SDCBP, SHTN1, RIT1, DOK3, TRIM28, CDK2, PLCE1, GRB2, KRAS, RSU1, SOS1, LAT	1.95498	0.0609811
GOTERM_BP_DIRECT	GO:0031647	regulation of protein stability	32	0.597015	CD81, PTEN, HDAC8, CDKN2AIP, HDAC6, CCAR2, USP19, AURKA, PYCARD, PSMD8, CDC42, SUMO1, UBR5, LAMP2, VPS11, MAPK1, VPS35, CTSA, SH3GLB1, SREBF1, USP7, NPM1, USP4, USP3, MUL1, QRSL1, USP28, DPM2, TADA2A, ASPH, GIPC1, KRAS	1.75017	0.0690746
GOTERM_BP_DIRECT	GO:0010718	positive regulation of epithelial to mesenchymal transition	19	0.354478	SMAD2, WWTR1, HDAC2, TGFB2, NOTCH1, TGFB3, ZFP703, LEF1, TWIST1, TGFBR2, COL1A1, SDCBP, OLFM1, DAB2, GLIPR2, SNAI1, GCNT2, CTNNB1, BCL9L	2.13946	0.0700375
GOTERM_BP_DIRECT	GO:0051092	positive regulation of NF-kappaB transcription factor activity	45	0.839552	MTPN, CD84, CD40, NOD1, CIB1, BCL10, TNFRSF11A, MALT1, RELA, MTDH, ICAM1, PYCARD, IKBKB, PRDX3, RPS6KA5, NLRP3, TRIM25, LRRFIP2, RIPK1, LRRFIP1, PRKCI, NPM1, PRKCH, RIPK3, PRKCB, CFLAR, TRAPPC9, TICAM1, TIRAP, TGFBR3, FER, TRAF6, CARM1, IL1B, TERF2IP, PRKCQ, KRAS, PRKD2, ADAM8, TRIM37, ARHGEF2, RHEBL1, TLR4, MYD88, CARD11	1.58057	0.0713307
GOTERM_BP_DIRECT	GO:0001843	neural tube closure	41	0.764925	RARG, SETD2, SDC4, CITED2, TWIST1, ADM, BCL10, SPINT2, CELSR1, LIAS, ARHGAP35, MED12, CECR2, HECTD1, MTHFD1L, OPA1, DEAF1, RAB23, PRKACA, PRKACB, TEAD2, BBS4, KDM6A, ST14, SEC24B, STIL, TGFB2, RPS7, LMO4, SEMA4C, SHROOM3, TSC1, SCRIB, ARID1A, SKI, ENAH, BMP4, ZEB2, PTK7, TRAF6, PFN1	1.61823	0.0729635
GOTERM_BP_DIRECT	GO:0030511	positive regulation of transforming growth factor beta receptor signaling pathway	15	0.279851	CITED2, FURIN, NPNT, THBS1, HIPK2, TGFBR3, SDCBP, STK11, DAB2, ING2, LRG1, SNW1, GIPC1, RNF111, MEN1	2.39281	0.0736536
GOTERM_BP_DIRECT	GO:0021987	cerebral cortex development	31	0.578358	YWHAE, PTPRS, LRP1, KIF14, LRP8, HIF1A, ATIC, CDH2, MDK, NPY, ATG7, SLC38A2, BBS4, CDON, ZBTB18, BBS2, BAD, NDE1, TSC1, TRAPPC9, DICER1, GNG12, ASPM, HNRNPK, CDK5, TACC1, FAT4, PLCB1, GART, PAFAH1B1, MCPH1	1.74535	0.0840502
GOTERM_BP_DIRECT	GO:0032092	positive regulation of protein binding	31	0.578358	HSP90AB1, PLXND1, USP33, HFE, RFNG, STK4, ADD1, HERPUD1, STK3, ADD2, SPTA1, LFNG, MAP1LC3B, MEN1, CTHRC1, HSPA4, AKTIP, PLK2, CAV1, AMFR, EIF2AK3, TMEM173, TICAM1, HIPK2, FAM220A, BMP4, CDK5, PACS1, CAPRIN2, TRIB3, AGRN	1.74535	0.0840502
GOTERM_BP_DIRECT	GO:0097190	apoptotic signaling pathway	25	0.466418	DIDO1, CD40, HIP1, TNFRSF11B, TNFRSF11A, CD3E, BBC3, CASP8, ANXA6, CASP2, TNFRSF14, FADD, VDR, DAPK1, BAD, CAV1, TICAM1, SENP1, CD24A, DAP, CD5, FAS, TNFRSF25, LTBR, TNFRSF21	1.87672	0.0869445
GOTERM_BP_DIRECT	GO:0007015	actin filament organization	36	0.671642	FHOD3, SRF, INPPL1, WAS, BRK1, ARHGAP17, ACTR3B, AKAP2, CDC42, CFL2, TMSB4X, CFL1, CTNNA1, RAC1, WHAMM, TMSB10, PPARGC1B, ACTR3, TMOD1, ACTR2, PRKCI, CAV3, ACTN1, EMP2, SORBS2, SORBS3, MTSS1, PAKAP, MAD2L2, ENAH, MYO1B, TRPV4, ARHGEF2, KPTN, DBN1, BCAR1	1.66055	0.088608
GOTERM_BP_DIRECT	GO:0071902	positive regulation of protein serine/threonine kinase activity	16	0.298507	SLC27A1, MAP2K1, MAP2K2, HSP90AB1, CAB39, SRC, DAB2IP, CIB1, IGF1, HIGD1A, RHOA, PPP2CA, STK11, PDCD10, TELO2, SNCA	2.26874	0.0903503
GOTERM_BP_DIRECT	GO:0016126	sterol biosynthetic process	16	0.298507	PRKAA1, MVK, INSIG1, DHCR24, MSMO1, HMGCR, CYP51, SQLE, NSDHL, EBP, PMVK, SC5D, MVD, HMGCS2, LBR, FDFT1	2.26874	0.0903503
GOTERM_BP_DIRECT	GO:0043407	negative regulation of MAP kinase activity	22	0.410448	LYN, CAV3, FEM1A, DUSP1, CAV1, PRKCD, ADIPOQ, DAB2IP, INPPL1, PTPRJ, HMGCR, BMP7, DUSP7, BMP4, UCHL1, RGS2, MAPK7, HYAL2, IL1B, STK38, INPP5K, SPRY1	1.95877	0.0934935
GOTERM_BP_DIRECT	GO:0035556	intracellular signal transduction	133	2.48134	DGKD, ITSN1, ARAF, CBLB, RPS6KA4, RPS6KA3, PREX1, RPS6KA5, PLCE1, AKT1, PRKACA, TNS3, MAP3K4, PRKCI, PRKCH, WSB2, DAPK1, PRKCB, PRKCD, LAX1, TIAM2, BCR, DEPDC1A, PRKD3, SPATA13, BTK, SIK1, PRKCQ, PRKD2, TNIK, DGKI, SHC2, NPR1, NPR2, STK39, TWF2, RASAL1, STK4, KALRN, RASGRP4, STK3, SOCS2, ABR, SDCBP, SOCS3, NUAK1, SOCS1, RACGAP1, STK38, STK38L, DVL3, PLEK2, ECT2, SOCS6, PDZD8, SOCS5, MARK1, LYN, S…	1.27298	0.0935239
GOTERM_BP_DIRECT	GO:0009612	response to mechanical stimulus	29	0.541045	BTG2, CITED2, SRC, TNC, THBS1, KALRN, ETS1, RELA, CCNB1, P2RY1, SOST, CD36, POSTN, JUN, SUN1, JUND, STAT1, CAV1, RHOA, DCN, TGFBR2, P2RX7, MMP14, CXCL12, P2RX3, RPS6KB1, LCK, CHIL1, TXNIP	1.76232	0.0988459
GOTERM_BP_DIRECT	GO:0007595	lactation	23	0.429104	DDR1, STAT5A, MED1, CHUK, VDR, CAV1, EIF2AK3, USF2, KALRN, HIF1A, VEGFA, NME1, SOCS2, NCOR2, ATP7B, CREB1, GPAT4, PPAT, CDO1, UMPS, SLC29A1, XDH, PAM	1.91425	0.0990505
GOTERM_BP_DIRECT	GO:0007179	transforming growth factor beta receptor signaling pathway	33	0.615672	ACVRL1, HPGD, CITED2, SRC, PDGFB, LTBP4, PTPRK, CDH5, FUT8, GCNT2, ACVR1, SMAD2, SMAD1, JUN, TGFB2, SMURF2, PARP1, USP9X, TGFB3, FOS, ARAP1, SMAD6, PTK2, HIPK2, TGFBR2, DUSP22, TGFBR3, COL1A2, CREB1, ZYX, ADAM9, DCP1A, ENG	1.68454	0.104697
GOTERM_BP_DIRECT	GO:0001958	endochondral ossification	17	0.317164	MEF2C, COL13A1, DLX5, INPPL1, HSPG2, BMP6, COL1A1, BMP4, PEX7, MMP14, COL2A1, IMPAD1, SIK3, COL10A1, ALPL, TEK, MEF2D	2.16948	0.104697
GOTERM_BP_DIRECT	GO:0000278	mitotic cell cycle	20	0.373134	CENPT, PLK2, USP3, DNMT3A, PPP2R2A, RNF2, AURKA, CENPE, CENPF, FER, TFDP1, TFDP2, STK26, CNTRL, PPP2R2D, UBA3, CEP250, AZI2, PAK2, MEN1	2.015	0.104842
GOTERM_BP_DIRECT	GO:0044319	wound healing, spreading of cells	10	0.186567	DDR1, TOR1A, PDCD10, PARD3, FLNA, SNAI2, RHOC, CYR61, RHOA, ARHGAP35	2.945	0.105354
GOTERM_BP_DIRECT	GO:0000413	protein peptidyl-prolyl isomerization	13	0.242537	RANBP2, PPIL1, PPIL2, PPWD1, CWC27, FKBP1B, PPIE, PPIL3, FKBP4, PPIL4, PPID, NKTR, PPIC	2.48852	0.106299
GOTERM_BP_DIRECT	GO:0051865	protein autoubiquitination	25	0.466418	RNF10, RNF11, UHRF1, LTN1, RNF8, UBE3A, JADE2, UBE2D2A, RNF4, RNF115, HECTD1, TRIM68, TRIM21, UBE2B, AMFR, WWP2, BFAR, UBE2A, RNF41, CNOT4, TRAF6, TRIM37, RNF141, RAD18, RNF220	1.84062	0.106665
GOTERM_BP_DIRECT	GO:0048025	negative regulation of mRNA splicing, via spliceosome	15	0.279851	NPM1, DYRK1A, PTBP3, HNRNPL, RBMXL1, HNRNPK, U2AF2, C1QBP, TRA2B, ACIN1, SAP18, RNPS1, SRSF6, SRSF10, SRSF9	2.2971	0.106731
GOTERM_BP_DIRECT	GO:0030336	negative regulation of cell migration	43	0.802239	ACVRL1, CX3CR1, PTPRU, IL1RN, CITED2, SRF, PTEN, PDGFB, PTPRJ, ABHD6, MIA3, ADARB1, PTPRK, THY1, LDLRAD4, ACAN, ABR, SLC9A3R1, RRAS, CYP1B1, ARID2, ARPIN, TRP53INP1, RNF20, OSBPL8, TCAF1, TIE1, TPM1, ADIPOQ, ARAP3, SULF1, KLF4, PODN, PTK2, GTPBP4, RNF41, RAP2C, BCR, NISCH, BST2, RAP2B, DPEP1, ENG	1.55307	0.115838
GOTERM_BP_DIRECT	GO:0031953	negative regulation of protein autophosphorylation	9	0.16791	ERRFI1, IMPACT, JUN, NLRP12, PTPRC, ADIPOQ, ENPP1, CHP1, ENG	3.13241	0.117143
GOTERM_BP_DIRECT	GO:0048511	rhythmic process	50	0.932836	TOP2A, KDM5A, KDM5B, KDM5C, SUV39H1, HNRNPU, UBE3A, CCAR2, PPP1CB, SIN3A, NAMPT, KLF10, NCOA2, PRMT5, CSNK2A1, FBXW11, CSNK1D, CSNK1E, KAT2B, SFPQ, CREB1, PSPC1, THRAP3, CRY2, CRY1, SIK1, TOP1, DDX5, PRKAA1, HDAC2, KMT2A, DHX9, MAGED1, HDAC1, CIPC, TWIST1, ARNTL, MAPK9, NFIL3, CBX3, SETX, PER1, PER3, CDK5, ID2, BHLHE40, ID1, OGT, LGR4, CDK5R1	1.49551	0.117828
GOTERM_BP_DIRECT	GO:0060440	trachea formation	7	0.130597	BMP4, MAP2K1, MAP2K2, CTNNB1, MAPK1, MAPK3, TGFBR2	3.8285	0.122359
GOTERM_BP_DIRECT	GO:0034976	response to endoplasmic reticulum stress	33	0.615672	SRPX, CEBPB, UBA5, ALOX15, SEL1L, TXNDC11, PIK3R2, PIK3R1, THBS1, USP19, BBC3, HERPUD1, ERO1L, UFL1, PPP2CB, COL4A3BP, BCL2L11, ABL1, NRBF2, TXNDC5, MAP3K5, SDF2L1, EIF2AK3, PDIA4, ERP44, TMEM259, TMX1, TMEM33, DNAJC10, CREBRF, UFC1, TRIB3, NFE2L2	1.66237	0.122615
GOTERM_BP_DIRECT	GO:0033129	positive regulation of histone phosphorylation	8	0.149254	RPS6KA4, CDK9, CCNB1, SLK, RPS6KA5, FMR1, ATM, MAPK3	3.40311	0.123044
GOTERM_BP_DIRECT	GO:0007052	mitotic spindle organization	16	0.298507	DCTN6, GPSM2, STIL, RALBP1, DCTN2, PLK2, SMC3, AURKB, AURKA, CCNB1, KIF2A, SBDS, RCC1, MAP4, PCNT, SPC25	2.18771	0.123044
GOTERM_BP_DIRECT	GO:0006024	glycosaminoglycan biosynthetic process	16	0.298507	SDC4, SDC2, XYLT2, B3GALT6, HSPG2, NDST2, EXT1, UGDH, EXT2, GPC1, SDC1, GPC4, AGRN, GPC6, EXTL3, B4GALT7	2.18771	0.123044
GOTERM_BP_DIRECT	GO:0010824	regulation of centrosome duplication	12	0.223881	NPM1, XPO1, FBXW5, PDCD6IP, VPS4B, CHORDC1, CHMP1A, CEP131, CHMP2B, CHMP4B, CHMP3, CHMP5	2.55233	0.12411
GOTERM_BP_DIRECT	GO:0032956	regulation of actin cytoskeleton organization	24	0.447761	TGFB2, ROCK1, LRP1, PRKCD, ARHGEF19, TWF2, ILK, ARHGAP18, TSC1, BAIAP2, CELSR1, RHOA, ARHGAP35, BST2, FGR, PAK1, MLST8, ABL1, SH3BGRL3, CRK, PAM, GPM6B, ARHGEF5, CDK5R1	1.83768	0.127076
GOTERM_BP_DIRECT	GO:0014911	positive regulation of smooth muscle cell migration	20	0.373134	PTGER4, EGR1, POSTN, CAMK2D, SRC, SEMA6D, PDGFB, IGF1, PTK2, P2RY6, ARPC2, RPS6KB1, PLAU, TMSB4X, MYC, CYP1B1, IL6ST, RAB5A, RAPGEF3, RAPGEF4	1.96333	0.133686
GOTERM_BP_DIRECT	GO:0000381	regulation of alternative mRNA splicing, via spliceosome	20	0.373134	SF3A1, DDX5, RBM25, RBFOX2, WTAP, FMR1, EIF4A3, DYRK1A, UHMK1, HNRNPL, RBM15B, RBMXL1, THRAP3, TRA2B, SAP18, RNPS1, SREK1, RBM7, SRSF6, RBM5	1.96333	0.133686
GOTERM_BP_DIRECT	GO:0032760	positive regulation of tumor necrosis factor production	27	0.503731	SPON2, HDAC2, HDAC1, PTAFR, TWIST1, NOD1, PIK3R1, PYCARD, CCR7, RIPK1, FADD, CD36, LGALS9, CCL19, CD14, JAK2, ARFGEF2, FCER1G, TICAM1, TIRAP, NFATC4, TNFRSF1A, MAVS, ZFP64, ARHGEF2, TLR4, MYD88	1.75202	0.136941
GOTERM_BP_DIRECT	GO:0000184	nuclear-transcribed mRNA catabolic process, nonsense-mediated decay	17	0.317164	UPF2, SMG1, NCBP1, NCBP2, EIF4A3, PARN, PYM1, UPF3B, SMG7, GSPT1, SMG5, UHMK1, PNRC2, ETF1, RNPS1, PABPC1, DCP1A	2.0995	0.136941
GOTERM_BP_DIRECT	GO:0018279	protein N-linked glycosylation via asparagine	17	0.317164	VCP, TUSC3, SYVN1, MAGT1, UBE2G2, DDOST, UBE2J1, FUT8, ST3GAL4, ST3GAL5, MGAT2, UGGT2, ST6GALNAC4, UGGT1, ST3GAL1, ST3GAL2, ST3GAL3	2.0995	0.136941
GOTERM_BP_DIRECT	GO:0043161	proteasome-mediated ubiquitin-dependent protein catabolic process	56	1.04478	UBXN2A, KIF14, TNFAIP1, PSMD8, RNF115, PSMD7, MAEA, PSMD4, PSMD2, RNF111, RNF44, FBXW5, FBXW11, KCTD2, PPP2R5C, KCTD5, RAD23B, TOPORS, CD2AP, RBX1, CDC34, KCTD10, TBL1XR1, KCTD13, SPOPL, RNF122, BIRC2, PSMD12, VCP, RNF34, RNF6, AGAP3, RNF4, ARNTL, RMND5B, PPP2CB, RNF216, RNF139, HECTD3, BTBD2, SPOP, UBE2I, CRBN, UBE2B, FBXL19, WWP1, BFAR, WWP2, UBE2A, BTBD6, BTBD9, ABTB2, ABTB1, RNF145, NSFL1C, N…	1.4389	0.147728
GOTERM_BP_DIRECT	GO:0007009	plasma membrane organization	11	0.205224	SPTA1, P2RX7, BAIAP2L2, CAV3, FAT4, AGRN, A4GALT, BAIAP2, SPTB, SPTBN1, MTSS1	2.63209	0.147728
GOTERM_BP_DIRECT	GO:0000920	cell separation after cytokinesis	11	0.205224	PDCD6IP, VPS4B, CHMP1A, VPS4A, CHMP2B, CHMP4B, CHMP3, MITD1, CHMP7, CEP55, CHMP5	2.63209	0.147728
GOTERM_BP_DIRECT	GO:0007080	mitotic metaphase plate congression	18	0.335821	SEH1L, VPS4B, VPS4A, KIF14, CDCA8, RAB11A, CENPE, CCNB1, ZW10, CHMP1A, CHMP2B, CHMP4B, KIF2C, SPDL1, CHMP7, PIBF1, KPNB1, CHMP5	2.02685	0.151108
GOTERM_BP_DIRECT	GO:0070936	protein K48-linked ubiquitination	23	0.429104	RNF34, HACE1, UBE2B, UBE2E3, AMFR, SYVN1, RNF8, UBE2E2, UBE2D1, UBE3A, BFAR, RNF6, UBE2A, UBE2G2, UBE2D2A, RNF4, TOPORS, RNF115, CDC34, RNF216, TTC3, PELI1, UBE2K	1.83449	0.15285
GOTERM_BP_DIRECT	GO:0050766	positive regulation of phagocytosis	23	0.429104	FCER1G, PROS1, SLC11A1, RAB27A, MERTK, GATA2, PTK2, RAP1GAP, BCR, PYCARD, FCGR1, ABR, FCGR3, RAP1A, LMAN2, IL1B, CCR7, PTX3, CD36, DOCK2, FCGR2B, MFGE8, GAS6	1.83449	0.15285
GOTERM_BP_DIRECT	GO:0007093	mitotic cell cycle checkpoint	16	0.298507	ZWILCH, INTS3, PLK2, RPS6, PRCC, MAD2L1BP, TTK, ZWINT, PURA, ZW10, CHEK1, NABP2, NABP1, RAD17, BCL2L1, MAD2L1	2.11228	0.17113
GOTERM_BP_DIRECT	GO:0030316	osteoclast differentiation	16	0.298507	CHUK, CSF1, TFRC, IREB2, NFATC1, SNX10, TNFRSF11A, MAPK14, FOXP1, DCSTAMP, SBNO2, OSTM1, TRAF6, GPR183, CTNNB1, EPHA2	2.11228	0.17113
GOTERM_BP_DIRECT	GO:0006302	double-strand break repair	28	0.522388	EXD2, VCP, DCLRE1C, DDX1, RNF8, BACH1, EME1, CHEK2, RAD21, NHEJ1, POLQ, PARP3, PARP1, XRCC4, DTX3L, EYA3, SMARCA5, MRE11A, LIG3, INO80, ESCO2, PARP9, SETX, MAD2L2, RNF168, RAD50, APLF, TRIP13	1.70156	0.171331
GOTERM_BP_DIRECT	GO:0071407	cellular response to organic cyclic compound	32	0.597015	CEBPA, CEBPB, RGS19, HSP90AB1, CDKN1B, RAP1B, CCNB1, P2RY6, PAK1, RAP1A, CASP8, SOCS1, P2RY1, AKT1, CYP1B1, PAK2, PAK4, STAT5A, MSR1, P2RY13, SMAD1, MEF2C, TIPARP, STAT1, STAT3, TMEM173, HCFC1, P2RX7, NFKBIA, RPS6KB1, IL1B, ALPL	1.63349	0.171768
GOTERM_BP_DIRECT	GO:0030866	cortical actin cytoskeleton organization	14	0.261194	ROCK1, PLEK, IKBKB, EHD2, STRIP1, FMNL1, CDK5, EPB41L1, EPB41L3, NCKAP1L, TLN1, RHOQ, ARF6, LLGL2	2.23329	0.187779
GOTERM_BP_DIRECT	GO:0007032	endosome organization	17	0.317164	ARFGEF2, USP8, RAB5C, PLEKHF1, AKTIP, VPS4B, VPS33B, SNX10, SNX33, RAB22A, ALS2, TMEM127, CHMP2B, STX6, VPS11, LAMTOR1, RAB5A	2.03389	0.187779
GOTERM_BP_DIRECT	GO:2001238	positive regulation of extrinsic apoptotic signaling pathway	17	0.317164	CAV1, TNFSF12, G0S2, BCL10, RUNX3, AGT, PYCARD, CYLD, PTPRC, CASP8, HYAL2, FAS, RIPK1, FADD, SIGLEC1, LTBR, PAK2	2.03389	0.187779
GOTERM_BP_DIRECT	GO:0008283	cell proliferation	77	1.43657	DAZAP1, CSF1, CITED2, SIX1, MCM10, DDX41, LIPA, CKS1B, COL4A3BP, UCHL1, OGFOD1, MYC, ANXA7, RAC1, GLUL, APPL2, APPL1, RHBDF1, IFNAR2, MAP2K1, GPX1, FBXW8, SPHK2, ENTPD5, SETMAR, SCRIB, DICER1, TNFRSF1B, MORF4L1, MELK, PRKAR1A, DKC1, DDIT4, SBDS, YME1L1, USP13, ENPEP, RRN3, DCTN2, LRP1, SRC, DLX5, UHRF1, FURIN, AURKB, RASGRP4, GNAI2, RAP1B, PURA, LARP1, GNG2, PPP1R8, ASCC3, MYH10, E2F8, H3F3B, BAD…	1.33997	0.189807
GOTERM_BP_DIRECT	GO:0035914	skeletal muscle cell differentiation	25	0.466418	RB1, MYLK2, BTG2, NOTCH1, GTF3C5, CITED2, MYC, PLAGL1, HMG20B, MEF2D, BCL9L, EGR1, MEF2C, FOS, LEMD3, LEMD2, SAP30, HEYL, NR4A1, BCL9, SNW1, COPS2, MED20, NUPR1, ATF3	1.74023	0.203454
GOTERM_BP_DIRECT	GO:0045444	fat cell differentiation	33	0.615672	CEBPA, CEBPB, RNASEL, STEAP4, CBY1, OSBPL11, NIPBL, SOCS1, GRK5, AP1S2, BBS9, FFAR2, BBS7, BBS4, FBXO9, GDF10, BBS2, MED1, TMEM120B, OSBPL8, SREBF1, GPX1, EIF2AK3, KLF4, SMAD6, SENP2, NR4A2, NR4A1, ADGRF5, ID4, LPIN1, PLCB1, ATF5	1.59925	0.203454
GOTERM_BP_DIRECT	GO:0006338	chromatin remodeling	33	0.615672	RERE, SMARCB1, SATB1, SATB2, CEBPG, RSF1, NUDT5, NR3C1, TTF1, CHD1, MYC, HMG20B, RBBP7, MTA2, MEN1, BPTF, SMARCE1, SMARCC2, ACTR6, ACTL6A, SMARCA5, MSL3, MSL3L2, CHD1L, BAZ1A, INO80, ARID1A, KLF1, MORF4L1, KAT2B, TADA2A, MORF4L2, TOP1	1.59925	0.203454
GOTERM_BP_DIRECT	GO:0001558	regulation of cell growth	26	0.485075	DDR1, RB1, CLSTN3, HTRA3, KIF14, ILK, WFDC1, CSF2RB, CYR61, CDC73, WISP2, SOCS2, STK11, ESM1, EPB41L1, EPB41L3, IGFBP6, NANOS1, HSD3B7, IGFBP4, IGFBP3, CRIM1, TMC8, KAZALD1, MAD2L2, SGK1	1.71622	0.203454
GOTERM_BP_DIRECT	GO:0048009	insulin-like growth factor receptor signaling pathway	9	0.16791	GHR, GIGYF1, IRS1, EIF2AK3, AKT1, IGF1, PIK3R1, PLCB1, GIGYF2	2.87137	0.203454
GOTERM_BP_DIRECT	GO:0048711	positive regulation of astrocyte differentiation	9	0.16791	MAG, NOTCH1, SERPINE2, BIN1, IL1B, CLCF1, ID2, HES1, IL6ST	2.87137	0.203454
GOTERM_BP_DIRECT	GO:0007029	endoplasmic reticulum organization	15	0.279851	SEC16B, ATL3, CAV2, CCDC47, ATL2, EIF2AK3, HTT, VMP1, GAK, SEC61A1, COL4A3BP, LMAN2, PEX5, BNIP1, CASQ1	2.12694	0.203454
GOTERM_BP_DIRECT	GO:1901216	positive regulation of neuron death	15	0.279851	EGLN1, PPP1R13B, PARP1, BAD, ZFP746, ELK1, IKBKB, PTPRZ1, CDK5, DDIT4, ABL1, ATM, TRP53BP2, MAP3K5, PICALM	2.12694	0.203454
GOTERM_BP_DIRECT	GO:0031175	neuron projection development	52	0.970149	RB1, BTG2, DOCK7, PTEN, TNC, PTPRM, PTPRK, PQBP1, IKBKB, CAPZB, WDR5, NDEL1, MKL2, MAPK8IP3, RUNX3, UHMK1, RAB35, MATN2, SEMA7A, SRF, CAMSAP1, CAMSAP2, PLD2, BLOC1S4, MAPK9, NPY, BLOC1S2, MICALL1, BLOC1S3, MICALL2, STX3, NCDN, MAP4, ATG7, MYH10, LYN, ARFGEF1, TOR1A, TMEM30A, RYK, L1CAM, RAB11A, CD24A, APC, CDK5, VAPA, NEDD4, ATXN10, FRYL, CDK5R1, FGFR1, CDK16	1.43224	0.203454
GOTERM_BP_DIRECT	GO:0008360	regulation of cell shape	52	0.970149	CYFIP1, LIMD1, ARHGAP35, ICAM1, EPS8, PALM, ANXA7, TBCCD1, ANXA1, TPM1, SHROOM3, ARAP3, PRPF40A, VRK1, CSNK1D, ARAP1, CSNK1E, PAKAP, FGR, CDC42EP4, CDC42EP3, ITGA7, EZR, RHOQ, GAS7, CDC42SE1, EPB42, FBLIM1, ARHGAP18, ARHGAP15, MYL12B, SPTA1, GNA13, SLC9A3R1, EPB41L3, FYN, MYH10, CCL24, SEMA4A, SEMA4D, MYO10, CSNK1A1, RDX, FN1, BAIAP2, PTK2, VEGFA, FMNL1, FES, TAOK2, PLXNB1, BRWD1	1.43224	0.203454
GOTERM_BP_DIRECT	GO:0006997	nucleus organization	13	0.242537	H3F3B, VPS4B, H3F3A, VPS4A, LEMD3, BIN1, CHMP1A, LMNA, CHEK1, CHMP2B, CHMP4B, CHMP7, CHMP5	2.26229	0.224555
GOTERM_BP_DIRECT	GO:0048260	positive regulation of receptor-mediated endocytosis	13	0.242537	HIP1, HFE, CBL, SYNE1, PLD2, RAB21, HNRNPK, SYNJ1, KIF3A, PPT1, CCR7, CCL19, LDLRAP1	2.26229	0.224555
GOTERM_BP_DIRECT	GO:0000045	autophagosome assembly	21	0.391791	WDR45B, ATG9B, ATG9A, WIPI1, WIPI2, WDR45, ATG13, GABARAP, ATG12, MAP1LC3B, ATG101, RAB23, ATG2A, ATG4B, ATG4A, ATG7, CTSD, TRP53INP2, ATG2B, ATG5, TRP53INP1	1.82724	0.227826
GOTERM_BP_DIRECT	GO:0050870	positive regulation of T cell activation	11	0.205224	PYCARD, CCDC88B, CD4, LCK, PRKCQ, BCL10, THY1, CD3E, MALT1, CARD11, CCR2	2.47726	0.228185
GOTERM_BP_DIRECT	GO:0030097	hemopoiesis	35	0.652985	AHCTF1, FLT3, ROGDI, TAZ, GATA2, ADD2, SPTA1, VPREB1, EBP, SOX6, PKNOX1, MEN1, CCR2, LYN, KLF11, TGFB2, ANGPT1, TIPARP, TXNRD2, DDIAS, GLRX5, TET2, SPTB, RUNX3, RUNX1, ASXL1, MYO1E, MEIS1, GFI1B, MELK, ZFAT, CTNNB1, TEK, CDK13, PICALM	1.55811	0.228185
GOTERM_BP_DIRECT	GO:0033762	response to glucagon	8	0.149254	QDPR, CCNA2, SREBF1, PFKFB1, CREB1, RPS6KB1, CRY1, CDO1	3.0628	0.234865
GOTERM_BP_DIRECT	GO:0032486	Rap protein signal transduction	8	0.149254	RAP2C, RAP1B, RAP1A, RAP2B, SGSM3, PLK2, RAPGEF1, RAPGEF3	3.0628	0.234865
GOTERM_BP_DIRECT	GO:0035023	regulation of Rho protein signal transduction	32	0.597015	ITSN2, TRIO, ARHGEF25, ITSN1, ARHGEF10L, KALRN, FGD2, AKAP13, ABR, PREX1, FGD6, CDH2, ARHGDIB, ECT2, VAV3, PLEKHG3, PLEKHG4, ARHGEF39, ARHGEF17, ARHGEF19, TIAM2, BCR, OBSCN, ALS2, SPATA13, ARHGEF3, ARHGEF2, SOS1, SOS2, NGEF, ARHGEF5, ARHGEF6	1.59106	0.235942
GOTERM_BP_DIRECT	GO:0090090	negative regulation of canonical Wnt signaling pathway	40	0.746269	INVS, HDAC2, NOTCH1, RGS19, HDAC1, CHD8, LEF1, CBY1, LRP4, TAZ, LIMD1, STK4, FOXO1, STK3, CDH2, SOX17, FRZB, WIF1, G3BP1, DACT3, NPHP4, SOST, SCYL2, CTHRC1, EGR1, WWTR1, CAV1, DAB2IP, MAPK14, DKK1, BICC1, MAD2L2, CYLD, SFRP4, DAB2, LATS2, APC, RAPGEF1, SNAI2, ROR2	1.50137	0.237813
GOTERM_BP_DIRECT	GO:0071345	cellular response to cytokine stimulus	17	0.317164	STAT5A, MME, ITGA4, STAT1, FLT3, DDIAS, LEF1, STAT3, CXCR4, IL17RA, CDK9, NFKBIA, NLRP12, SOCS1, HCLS1, CCR7, JAK3	1.97226	0.237813
GOTERM_BP_DIRECT	GO:0032467	positive regulation of cytokinesis	17	0.317164	SVIL, CENPV, KIF14, KIF23, RHOA, AURKB, CIT, CDC42, SPAST, RACGAP1, KIF3B, CSPP1, GIPC1, CHMP3, PKP4, PKN2, ECT2	1.97226	0.237813
GOTERM_BP_DIRECT	GO:0043044	ATP-dependent chromatin remodeling	14	0.261194	SMARCE1, MBD3, HDAC2, SMARCB1, SMARCC2, HDAC1, CHD8, ACTL6A, SMARCA5, ARID1A, ACTB, CECR2, SMARCAD1, MTA2	2.14396	0.244457
GOTERM_BP_DIRECT	GO:0046580	negative regulation of Ras protein signal transduction	14	0.261194	TGFB2, MAPKAP1, DAB2IP, RASAL1, RASAL3, RABGEF1, PPP2CB, RASA3, RASA4, TIMP2, RAPGEF1, SPRY1, STAMBP, FBP1	2.14396	0.244457
GOTERM_BP_DIRECT	GO:0031295	T cell costimulation	14	0.261194	TNFSF14, CAV1, CD80, TNFRSF13C, CD3E, DPP4, CD24A, EFNB1, CD5, BTLA, TNFRSF14, CCL19, LGALS8, CARD11	2.14396	0.244457
GOTERM_BP_DIRECT	GO:0034612	response to tumor necrosis factor	14	0.261194	GCH1, INSR, ADIPOQ, TNFRSF11A, AFF3, CASP8, RPS6KB1, UBD, CHIL1, ADAM9, RIPK1, CD14, JAK2, MAP4K3	2.14396	0.244457
GOTERM_BP_DIRECT	GO:2000377	regulation of reactive oxygen species metabolic process	14	0.261194	RIPK3, PRCP, FOXO1, RNF41, EIF6, PDK3, CYP1B1, RIPK1, BCO2, MPV17, BIRC2, IER3, SNCA, ATG5	2.14396	0.244457
GOTERM_BP_DIRECT	GO:0048008	platelet-derived growth factor receptor signaling pathway	18	0.335821	NRP1, SRC, TIPARP, PTEN, GAB1, PDGFB, PDAP1, PDGFA, PTPRJ, BCR, MYO1E, FER, PDGFC, RAPGEF1, ABL1, TXNIP, JAK2, BCAR1	1.91425	0.24733
GOTERM_BP_DIRECT	GO:0042795	snRNA transcription from RNA polymerase II promoter	7	0.130597	ELL, SNAPC1, ICE2, SNAPC4, ZC3H8, ELL2, ELL3	3.34994	0.251451
GOTERM_BP_DIRECT	GO:0010642	negative regulation of platelet-derived growth factor receptor signaling pathway	7	0.130597	SLC9A3R1, NDRG4, PTGIR, ADIPOQ, INPPL1, PTPRJ, SNCA	3.34994	0.251451
GOTERM_BP_DIRECT	GO:0043486	histone exchange	7	0.130597	ZNHIT1, NASP, RNF8, ANP32E, ANP32B, SPTY2D1, PTMA	3.34994	0.251451
GOTERM_BP_DIRECT	GO:2000643	positive regulation of early endosome to late endosome transport	7	0.130597	RAB21, DAB2, MTMR2, RDX, VPS11, PTPN23, EZR	3.34994	0.251451
GOTERM_BP_DIRECT	GO:0030521	androgen receptor signaling pathway	12	0.223881	MED12, DNAJA1, MED1, MED14, KDM3A, MED24, MED30, THRAP3, UBE3A, ARID1A, FKBP4, RHOA	2.2971	0.261976
GOTERM_BP_DIRECT	GO:0048278	vesicle docking	12	0.223881	NDRG4, STX17, CAV2, STX8, STX7, STX6, CEP83, EXOC5, STX3, STX2, STX4A, STX11	2.2971	0.261976
GOTERM_BP_DIRECT	GO:0090162	establishment of epithelial cell polarity	10	0.186567	CYTH3, GJA1, HEY1, PARD3, FBF1, HES1, FRMD4A, FRMD4B, CYTH1, ARF6	2.55233	0.264637
GOTERM_BP_DIRECT	GO:0010501	RNA secondary structure unwinding	21	0.391791	DDX3Y, EIF4A1, DDX5, DDX3X, DDX46, DDX24, DDX55, DDX1, EIF4A3, DDX23, DDX42, DDX31, DDX21, DDX51, DDX41, DDX52, DDX50, DDX19A, DDX19B, DHX36, AGO2	1.78663	0.270402
GOTERM_BP_DIRECT	GO:0009725	response to hormone	22	0.410448	LYN, PIAS3, H3F3B, NCOA6, SRF, AGL, H3F3A, SORD, FHL2, DHCR24, MSI1, SREBF2, RERG, MMP14, OXCT1, MB, TIMP2, ME1, AKT1, MMP19, HCLS1, ANG	1.75473	0.273754
GOTERM_BP_DIRECT	GO:0030218	erythrocyte differentiation	22	0.410448	HSPA9, LYN, DYRK3, SPI1, THRA, DNASE2A, ADAR, GATA1, ADD1, KLF1, BMP4, SP3, ACIN1, HCLS1, EXOC6, JAK2, SOX6, PLCB1, PKNOX1, TRIM10, RCOR1, PTPN2	1.75473	0.273754
GOTERM_BP_DIRECT	GO:0006461	protein complex assembly	28	0.522388	ZFP148, KMT2A, SNAP23, SLC2A1, ADD2, CCNB1, PPP2R1B, PPP2R1A, TSPAN4, HES1, NCKAP1L, STX4A, MAPK3, GCH1, PEX14, VAMP8, TGFBR3, AFG3L2, TFAP4, APC, ZW10, TRAF6, DLG5, NUPR1, SSBP3, PPID, VAMP3, ATPAF1	1.62421	0.276894
GOTERM_BP_DIRECT	GO:0045732	positive regulation of protein catabolic process	26	0.485075	VCP, CDKN1B, CBLB, OAZ1, FOXO1, GJA1, SNX1, SOX17, ATG7, RILP, IER3, NSF, MYLIP, NDFIP1, CSNK2A1, TIPARP, PLK2, TNFSF12, DAB2IP, APC, NEDD4, SGSM3, CREBRF, ATG4B, TRIB3, SEC22B	1.65902	0.278781
GOTERM_BP_DIRECT	GO:0042771	intrinsic apoptotic signaling pathway in response to DNA damage by p53 class mediator	16	0.298507	DYRK2, IFI204, SHISA5, USP28, HIPK1, TOPORS, BBC3, HIPK2, PYCARD, SNW1, CHEK2, BCL3, DDIT4, CDIP1, NUPR1, PHLDA3	1.976	0.281083
GOTERM_BP_DIRECT	GO:1990090	cellular response to nerve growth factor stimulus	16	0.298507	KIDINS220, CSTF2, CIB1, CSNK1D, CSNK1E, CBL, RAP1A, CREB1, MICALL1, ID1, RAB35, RAPGEF1, E2F1, AKT1, HES1, BPTF	1.976	0.281083
GOTERM_BP_DIRECT	GO:0006357	regulation of transcription from RNA polymerase II promoter	127	2.3694	ATF1, RB1, SMARCB1, SPI1, NUCKS1, ETS1, ELK1, ETS2, ELK3, HMGN5, EPC1, EPC2, PKNOX1, HMGN2, HMGN3, HMGN1, IFNAR2, MED1, HES6, TLE1, SMARCC2, PRKCB, RFX2, MED9, RFX1, MED6, WDR77, NUPR1, PFN1, ATF5, ATF3, ZFP865, NOTCH2, DDX5, NOTCH1, MAGED1, TXK, TSHZ1, NRF1, FOXO1, GLIS2, BRIP1, ATXN7, DEAF1, RAD21, TTC21B, HLTF, CAMTA2, NRBF2, ZBED4, STAT5A, SMAD1, JUND, NFATC1, NR2F2, TRERF1, MED13L, MAFB, HNR…	1.22473	0.289626
GOTERM_BP_DIRECT	GO:0001666	response to hypoxia	67	1.25	ACVRL1, CDKN1B, CITED2, ADM, PLOD2, ECE1, PYGM, LIMD1, ETS1, LOXL2, SLC6A4, ALAD, ALKBH5, EDNRA, MB, PLAU, FUNDC1, POSTN, PRKCB, ADIPOQ, ARNT, AGTRAP, ACTN4, CBFA2T3, RHOA, PGF, TGFBR2, TGFBR3, F7, MMP14, CREB1, DDIT4, ANG, ANGPTL4, AJUBA, BIRC2, CAMK2D, SRF, ITPR2, CXCR4, HIF1A, TM9SF4, PLD2, DPP4, CST3, PDLIM1, PAK1, PENK, EGLN1, EGR1, EGLN3, TGFB2, TGFB3, CAV1, VEGFB, WTIP, NARFL, USF1, VEGFA,…	1.33599	0.289626
GOTERM_BP_DIRECT	GO:0006891	intra-Golgi vesicle-mediated transport	13	0.242537	NSF, COPB2, COG8, COPA, COG6, TRAPPC10, GOSR2, COG3, GOSR1, CUX1, VTI1A, COPG2, RAB6A	2.16393	0.294493
GOTERM_BP_DIRECT	GO:0046627	negative regulation of insulin receptor signaling pathway	18	0.335821	IRS1, PRKCB, PRKCD, INPPL1, TSC1, PTPRF, RELA, SOCS2, SOCS3, LMBRD1, SOCS1, GRB14, RPS6KB1, IL1B, ENPP1, INPP5K, PRKCQ, PTPN2	1.86251	0.312831
GOTERM_BP_DIRECT	GO:0001569	patterning of blood vessels	19	0.354478	ACVR1, NRP1, RBM15, PLXND1, ANGPT1, SRF, LEF1, CXCR4, STK4, VEGFA, TGFBR2, NFATC4, GNA13, DLL4, EDNRA, CXCL12, CTNNB1, TEK, ENG	1.81854	0.316043
GOTERM_BP_DIRECT	GO:0031623	receptor internalization	19	0.354478	ACHE, CALCRL, FCER1G, TFRC, CD81, CAV1, PTGER3, ADM, SNX1, GRK2, NEDD4, ACKR3, CD9, GRB2, CD36, EZR, LDLRAP1, SNCA, PICALM	1.81854	0.316043
GOTERM_BP_DIRECT	GO:0007094	mitotic spindle assembly checkpoint	11	0.205224	CENPE, APC, ZW10, ZFP207, PLK1, BUB1B, MAD2L1BP, ATM, PSMG2, BUB3, MAD2L1	2.33964	0.316043
GOTERM_BP_DIRECT	GO:0060216	definitive hemopoiesis	11	0.205224	BCR, TGFBR3, LYL1, MEIS1, HOXA9, KMT2A, SP3, HOXB3, ADAR, GATA2, RUNX1	2.33964	0.316043
GOTERM_BP_DIRECT	GO:0031954	positive regulation of protein autophosphorylation	11	0.205224	RAP2C, TOM1L1, RAD50, RASSF2, RAP2B, SRC, PDGFC, PDGFB, PDGFA, MRE11A, VEGFA	2.33964	0.316043
GOTERM_BP_DIRECT	GO:0010613	positive regulation of cardiac muscle hypertrophy	11	0.205224	MEF2A, CDK9, MTPN, PPP3CA, CAMK2D, PARP1, ADK, ECE1, IGF1, AGT, PDE9A	2.33964	0.316043
GOTERM_BP_DIRECT	GO:0001944	vasculature development	14	0.261194	SPI1, FZD5, FBXW7, CITED2, LEF1, HIF1A, VEGFA, TMEM231, BMP4, STK11, SOX18, CTNNB1, ANP32B, PCNT	2.0615	0.320361
GOTERM_BP_DIRECT	GO:0043154	negative regulation of cysteine-type endopeptidase activity involved in apoptotic process	28	0.522388	DDX3X, ARL6IP1, SRC, LEF1, THBS1, HERPUD1, AQP1, RPS6KA3, DNAJB6, MICAL1, AKT1, SFN, MAP2K5, SNCA, CDKN2D, USP47, GPX1, CSNK2A1, INTS1, DHCR24, IGF1, CFLAR, KLF4, VEGFA, NR4A1, NAIP2, DPEP1, GAS6	1.59997	0.320361
GOTERM_BP_DIRECT	GO:0042102	positive regulation of T cell proliferation	27	0.503731	TFRC, CD80, ADK, TNFRSF13C, CD3E, ITGAL, SPTA1, EFNB1, CD1D1, IL12A, HES1, CCR7, NCKAP1L, CCL19, JAK3, CD276, ANXA1, IL15, CCDC88B, CD4, PTPRC, TRAF6, DNAJA3, IL1B, PRKCQ, IL6ST, CARD11	1.61515	0.320361
GOTERM_BP_DIRECT	GO:0014068	positive regulation of phosphatidylinositol 3-kinase signaling	27	0.503731	PRR5, PDGFB, AGAP2, PDGFA, UBE3A, PRR5L, CBL, PLD2, MYDGF, ERBB2, PDGFC, FYN, JAK2, TGFB2, SEMA4D, ANGPT1, F2R, IGF1, PTK2, AGT, DCN, FGR, NEDD4, HCLS1, PLXNB1, TEK, RGL2	1.61515	0.320361
GOTERM_BP_DIRECT	GO:0042147	retrograde transport, endosome to Golgi	26	0.485075	RAB9, DCTN1, GOSR2, GOSR1, VPS26A, VPS26B, SNX1, SNX2, TBC1D10C, STX6, VTI1A, RAB29, ANKFY1, AP1S1, VPS54, DENND5A, VPS35, RAB6A, YKT6, TBC1D10A, SNX5, TBC1D10B, GBF1, DENND2A, PIKFYVE, VAMP3	1.63182	0.320361
GOTERM_BP_DIRECT	GO:0071560	cellular response to transforming growth factor beta stimulus	26	0.485075	ACVRL1, CX3CR1, HDAC2, DNMT1, SRC, MAPK7, HYAL2, PENK, ABL1, FYN, SOX6, ACTR3, POSTN, MEF2C, YES1, PARP1, USP9X, NOS3, CAV1, PTK2, RUNX1, COL1A1, PPM1A, DAB2, ID1, DBN1	1.63182	0.320361
GOTERM_BP_DIRECT	GO:0050727	regulation of inflammatory response	26	0.485075	SEMA7A, SETD6, STK39, ADAMTS12, RELA, PYCARD, SBNO2, NLRP3, JAK2, BRD4, LYN, ANXA1, IL1R1, DICER1, AGT, BCL6, TNIP1, FANCD2, CLCF1, ZYX, TBC1D23, TLR4, MGLL, MYD88, BIRC2, MCPH1	1.63182	0.320361
GOTERM_BP_DIRECT	GO:0030838	positive regulation of actin filament polymerization	22	0.410448	ACTR3, CCL24, KIRREL, ALOX15, BAIAP2, RHOA, ICAM1, PYCARD, BAIAP2L2, FER, BAG4, MYO1C, ARPC2, CDC42EP4, CDC42EP3, MLST8, GRB2, NCKAP1L, RAC1, PFN1, ARF6, PFN2	1.71892	0.320361
GOTERM_BP_DIRECT	GO:0031532	actin cytoskeleton reorganization	23	0.429104	ANXA1, GPR65, CDC42BPG, PLEK, MINK1, ATP2C1, CDC42BPA, RHOA, EPS8, FER, PAK1, PTK7, CAPN10, TRPV4, S1PR1, MICALL2, PIP5K1A, FLNA, TNIK, S1PR2, LPIN1, EZR, SPTAN1	1.69337	0.320361
GOTERM_BP_DIRECT	GO:0006909	phagocytosis	23	0.429104	CDC42SE1, ANXA1, MEGF10, ANXA3, CEBPE, CSNK1A1, EIF2AK1, SLC11A1, ANXA11, MYO7A, MERTK, ITGAL, GATA2, TM9SF4, PIK3CA, LEPR, PECAM1, ABL1, ELMO2, CD302, GAS6, DOCK1, RAB5A	1.69337	0.320361
GOTERM_BP_DIRECT	GO:0002040	sprouting angiogenesis	15	0.279851	NRP1, NOTCH1, ANGPT1, LEF1, THBS1, PGF, VEGFA, LOXL2, CDC42, ESM1, ADGRA2, RSPO3, TEK, E2F8, ENG	1.98026	0.335471
GOTERM_BP_DIRECT	GO:0008152	metabolic process	145	2.70522	SLC27A1, ISOC2B, ALDH1L2, NDST2, SCP2, FLAD1, ENPP1, ENPP4, DIP2A, DIP2B, LARGE1, ACAD11, PDHX, ARSA, ALG13, CDYL, ACSL3, GNPAT, ACLY, MTHFD2, CHIL3, DNA2, SLC27A4, TSTA3, PFKFB1, GCDH, DNMT1, H6PD, CTBP2, CTBP1, LYZ2, IREB2, LYZ1, UAP1, ACAT2, ACACA, ALDH3B3, ALDH3B2, TKFC, SPAST, ALDH3B1, HLTF, AFMID, ARSK, DPH5, ARSG, FUK, ARSB, NADK, FDFT1, ZRANB3, GSTM2, GSTM1, EPHX2, FUCA2, PDE2A, ACADSB, M…	1.19899	0.335482
GOTERM_BP_DIRECT	GO:0001934	positive regulation of protein phosphorylation	64	1.19403	PRR5, CD40, FLT3, CIB1, CYR61, MYDGF, CCND3, EDNRA, CCND2, CHEK2, NPTN, AKT1, RAC1, MAP3K5, CDON, ANXA2, AKTIP, ADIPOQ, CSNK1D, SENP2, FNDC1, IL1B, ERP29, FIZ1, TNIK, GAS6, SQSTM1, RAPGEF3, ENG, PTGER4, SEMA7A, PTGER3, CXCR4, PRR5L, PIK3R1, STK4, CDC42, MAPK9, PAK1, P2RY1, ERBB2, ABL1, DVL3, RIPK1, MAPK3, FZD1, SEMA4D, LRRN3, INSR, IGF2, FZD8, PTK2, ACVR2A, HIPK2, VEGFA, P2RX7, BMP4, DAB2, MAVS, …	1.33165	0.337015
GOTERM_BP_DIRECT	GO:0006366	transcription from RNA polymerase II promoter	50	0.932836	ELL, THRA, CCNH, ZFP768, PHRF1, MYC, MED1, KLF13, TBP, ZFP219, LMO4, ZFP217, FOS, GTF2F2, MED24, RBMXL1, CREB1, THRAP3, LCORL, GTF2A1, NFAT5, SRF, LEF1, DDX21, HIF1A, GATA1, SCAF8, POLR2A, NFIL3, DEAF1, POLR2C, POLR2D, POLR2E, TAF9B, STAT5A, ZFP831, EGR1, JUN, JUND, TAF13, ZFP516, ECD, STAT3, KLF4, USF2, SCAF1, USF1, ELL3, MED13L, TAF3	1.38714	0.352103
GOTERM_BP_DIRECT	GO:0006303	double-strand break repair via nonhomologous end joining	12	0.223881	DCLRE1B, POLA1, DCLRE1A, DCLRE1C, PSMD14, XRCC4, RNF8, SETMAR, MRE11A, LIG3, MLH1, NHEJ1	2.18771	0.352103
GOTERM_BP_DIRECT	GO:0007155	cell adhesion	151	2.81716	CYFIP2, SPON2, SPON1, CD84, CLSTN3, COL12A1, TNC, INPPL1, CIB1, CELSR1, F11R, ICAM1, CDH5, MAEA, CDH2, CYP1B1, SVEP1, CDON, CD96, POSTN, APLP1, OMD, NPNT, BCAN, BCAM, MAG, PSPC1, NINJ1, ADAM9, PKP4, PRKD2, IGFALS, PKP3, TLN2, PLPP3, TLN1, AJUBA, VCL, EPHA2, FBLN7, COL13A1, FBLIM1, THY1, NID1, LY9, DPP4, NUAK1, ABL1, LPXN, SYMPK, MYH10, TOR1A, MCAM, FN1, L1CAM, SELE, PTK2, GP9, ITGB2L, FER, COL5A1…	1.19197	0.352462
GOTERM_BP_DIRECT	GO:0051017	actin filament bundle assembly	17	0.317164	DBNL, ACTN1, SWAP70, SHROOM2, ACTN4, BAIAP2, RHOD, ADD1, ADD2, EPS8, CDC42, LIMA1, BAIAP2L2, MYO1B, PLS3, EZR, GAS7	1.85956	0.367734
GOTERM_BP_DIRECT	GO:0051592	response to calcium ion	28	0.522388	AHCYL1, PEF1, PDCD6, HTT, PEBP1, ITPR3, THBS1, TTN, PPP3CA, PENK, ANXA7, D2HGDH, SEC31A, APOBEC1, BAD, DUSP1, CAV1, ANXA5, ALG2, PLA2G4A, ANXA11, P2RX7, TXNIP, SDC1, ADAM9, SLC25A12, PTGES, SLC25A13	1.57644	0.370552
GOTERM_BP_DIRECT	GO:0003184	pulmonary valve morphogenesis	8	0.149254	NOTCH2, BMP4, HEYL, TGFB2, NOTCH1, HEY1, NFATC1, SMAD6	2.78436	0.370552
GOTERM_BP_DIRECT	GO:0001833	inner cell mass cell proliferation	10	0.186567	GINS1, SETDB1, INTS1, GINS4, CHEK1, TAF8, SBDS, NDEL1, BRD4, ZPR1	2.39281	0.374442
GOTERM_BP_DIRECT	GO:0032418	lysosome localization	10	0.186567	RAB34, VPS33A, BLOC1S2, VPS33B, TMEM106B, LAMTOR1, HDAC6, BORCS6, ARL8B, BORCS5	2.39281	0.374442
GOTERM_BP_DIRECT	GO:0044804	nucleophagy	10	0.186567	WDR45B, ATG2A, ATG4B, ATG4A, WIPI1, WIPI2, WDR45, ATG12, ATG5, ATG2B	2.39281	0.374442
GOTERM_BP_DIRECT	GO:0007034	vacuolar transport	10	0.186567	NDFIP2, NDFIP1, CHMP1A, CHMP2B, CHMP4B, CHMP3, ATP6V0D1, ATP6V0D2, CHMP7, CHMP5	2.39281	0.374442
GOTERM_BP_DIRECT	GO:0001921	positive regulation of receptor recycling	10	0.186567	NSF, DAB2, INPP5F, RAB29, SCRIB, ECE1, NSG1, ARAP1, SNCA, VAMP3	2.39281	0.374442
GOTERM_BP_DIRECT	GO:0038083	peptidyl-tyrosine autophosphorylation	19	0.354478	LYN, DDR1, YES1, SRC, INSR, TXK, PTK2, FGR, FER, TEC, FES, LCK, BTK, ABL1, FYN, JAK2, JAK3, JAK1, MAPK3	1.77418	0.376369
GOTERM_BP_DIRECT	GO:0032465	regulation of cytokinesis	13	0.242537	SH3GLB1, PLK3, CETN2, PIK3R4, PDXP, CCP110, PRPF40A, AURKB, AURKA, BIRC6, CALM3, CALM2, BBS4	2.07377	0.378986
GOTERM_BP_DIRECT	GO:0031100	organ regeneration	24	0.447761	UPF2, PRPS1, MED1, PTPRU, PFKFB1, NOTCH1, ANXA3, FLT3, C5AR1, ADM, PHB, IGF2R, PGF, TGFBR2, CCNA2, TGFBR3, F7, ATIC, PKM, CXCL12, CDK4, PPAT, LPIN1, GAS6	1.64079	0.378986
GOTERM_BP_DIRECT	GO:0009968	negative regulation of signal transduction	23	0.429104	BRAP, ACVR1, RGS19, CAV1, DDIT4L, SNX13, PRR5L, LDLRAD4, SOCS2, TREML1, SOCS3, RGS2, NLRP12, SEC14L1, RGS3, SOCS1, UBASH3B, RGS1, DDIT4, RGS10, PMEPA1, SOCS6, SOCS5	1.66142	0.379979
GOTERM_BP_DIRECT	GO:0006364	rRNA processing	46	0.858209	RNASEL, SUV39H1, POP4, EIF4A3, DIS3L, DDX21, NAT10, NOL8, TFB1M, MRM2, NOL6, EXOSC6, EXOSC4, PDCD11, ERI1, RRP36, UTP20, EXOSC1, RRP15, UTP15, UTP6, RPS7, NSUN5, IMP3, RPS6, IMP4, DDX51, RRP1B, DDX52, PA2G4, WDR12, WBP11, NPM3, FTSJ3, WDR55, RCL1, EBNA1BP2, LSM6, DKC1, MRTO4, SBDS, GEMIN4, TSR2, CCDC86, NOL11, RPS24	1.39771	0.389053
GOTERM_BP_DIRECT	GO:0000902	cell morphogenesis	32	0.597015	EPB42, UNC93B1, IDUA, STK4, LIPA, ADD1, VPREB1, COL4A3BP, CAPZB, SOX6, ECT2, SLC39A3, SS18, MED1, TGFB2, TBCCD1, VDR, CSNK1A1, SHROOM2, SHROOM3, GP1BA, THOC2, MAPK14, RHOA, KLF2, P2RX7, ASXL1, BCL6, ADAM8, ARHGEF2, IL7R, FRYL	1.51249	0.390262
GOTERM_BP_DIRECT	GO:0006631	fatty acid metabolic process	55	1.02612	SLC27A1, PRKAG2, H2-KE6, CROT, LIPA, AACS, GHR, FADS3, HPGDS, ACADL, SCD1, CD36, ACADM, HADH, ACADS, LYPLA2, LYPLA1, ELOVL5, ACOT12, ACSL3, PRKAB1, CPT1B, HADHB, EHHADH, ACOX3, MGLL, PTGES, SLC27A4, PRKAA1, ECHS1, HPGD, ALOX15, ALOX12, ABHD5, ADIPOR1, ACACA, PTGS1, HACD4, GPAT4, THEM4, CBR4, DECR1, SNCA, STAT5A, PTGES2, PNPLA8, PTGES3, ANKRD23, ACADSB, MCAT, NDUFAB1, CRYL1, DEGS1, LPIN2, LPIN3	1.34979	0.403445
GOTERM_BP_DIRECT	GO:0090314	positive regulation of protein targeting to membrane	14	0.261194	ACTR3, FIS1, TCAF1, C2CD5, MIEF2, CIB1, MFF, PAK1, MYO1C, ARPC2, CDK5, ERBB2, CHP1, CDK5R1	1.98515	0.405811
GOTERM_BP_DIRECT	GO:0042127	regulation of cell proliferation	76	1.41791	CXCL9, B4GALT1, CDKN1B, CD81, TNC, CIB1, PRDM1, PKD2, NR3C1, SAT1, CCND3, PLAU, CHEK1, JAK1, APOBEC1, ANXA1, PLA2G4A, TNFRSF1B, TOPORS, TNFRSF1A, TGFBR2, DUSP22, FGR, LCK, TRNP1, MZB1, BTK, TXNIP, KCTD11, TNFRSF25, BIRC6, SGK1, ATF5, CEBPA, DNMT1, NOTCH1, SRC, TXK, CDCA7, TNFRSF11B, TNFRSF11A, PDS5B, NRADD, HIF1A, NDRG1, FOXO1, PTGS1, PURA, CTNNA1, FYN, EGLN3, TGFB2, YES1, JUND, CELA1, IGF1, PPBP…	1.28179	0.413123
GOTERM_BP_DIRECT	GO:0042327	positive regulation of phosphorylation	15	0.279851	LYN, EGF, IRS1, FZD7, INSR, ILK, BCL10, THBS1, APLN, SDCBP, KCTD20, ANG, RIPK1, NCKAP1L, PPARGC1B	1.91425	0.429742
GOTERM_BP_DIRECT	GO:0051561	positive regulation of mitochondrial calcium ion concentration	7	0.130597	BCAP31, FIS1, MCUR1, RAP1GDS1, MICU1, MCU, TGM2	2.97772	0.430995
GOTERM_BP_DIRECT	GO:0035562	negative regulation of chromatin binding	7	0.130597	PPP3CA, TDG, MEPCE, LARP7, SENP2, WAPL, NFATC4	2.97772	0.430995
GOTERM_BP_DIRECT	GO:2000146	negative regulation of cell motility	7	0.130597	SLC9A3R1, CTNNA1, TACSTD2, WAS, FBLN1, AP1AR, SPINT2	2.97772	0.430995
GOTERM_BP_DIRECT	GO:0061384	heart trabecula morphogenesis	7	0.130597	TGFBR3, NOTCH1, S1PR1, NFATC1, SOS1, BMP7, BMP5	2.97772	0.430995
GOTERM_BP_DIRECT	GO:0050798	activated T cell proliferation	7	0.130597	ITGAM, ITGAD, SATB1, ABL1, ITGAX, FYN, ITGAL	2.97772	0.430995
GOTERM_BP_DIRECT	GO:0045627	positive regulation of T-helper 1 cell differentiation	7	0.130597	ANXA1, HLX, IRF1, CCR7, CCL19, CCR2, SOCS5	2.97772	0.430995
GOTERM_BP_DIRECT	GO:0006487	protein N-linked glycosylation	17	0.317164	ALG8, B4GALT1, PMM1, RPN2, CCDC126, ENTPD5, ALG5, FUT11, PMM2, ALG12, DDOST, TMEM165, FUT7, GORASP1, MGAT2, ST3GAL1, B4GALT7	1.8079	0.438959
GOTERM_BP_DIRECT	GO:0006413	translational initiation	23	0.429104	MCTS1, DDX3Y, EIF4A1, DDX3X, EIF1AX, MTIF2, EIF2S2, EIF1, EIF1AD, YAE1D1, LARP1, EIF6, EIF3L, EIF2S3Y, EIF4E2, ABCE1, EIF1B, EIF4E, EIF3A, EIF4B, EIF4G1, ABCF1, EIF3B	1.63066	0.438959
GOTERM_BP_DIRECT	GO:0003151	outflow tract morphogenesis	23	0.429104	FZD1, SEC24B, MEF2C, TGFB2, JUN, PLXND1, CITED2, ILK, SIX1, THBS1, HIF1A, DHRS3, VEGFA, TBX2, TGFBR2, TGFBR3, BMP4, HEYL, NIPBL, HEY1, SOX17, NEDD4, HES1	1.63066	0.438959
GOTERM_BP_DIRECT	GO:0008286	insulin receptor signaling pathway	22	0.410448	ZFP106, SREBF1, CAV2, IRS1, INSR, PIK3R3, PIK3R2, PIK3R1, BAIAP2, FOXO1, BAIAP2L2, GRB14, AKT1, EIF4EBP2, GRB2, PLCB1, GPLD1, SH2B2, RHOQ, PTPN2, BCAR1, APPL1	1.65151	0.438959
GOTERM_BP_DIRECT	GO:0051591	response to cAMP	22	0.410448	PFKFB1, SREBF1, JUN, JUND, STAT1, DUSP1, PEBP1, PYGM, PLA2G5, FOS, PIK3R1, RELA, COL1A1, PER1, CARM1, CDK2, SDC1, MMP19, TEK, CDO1, PPARGC1B, BIRC2	1.65151	0.438959
GOTERM_BP_DIRECT	GO:0051896	regulation of protein kinase B signaling	9	0.16791	STK11, HDAC2, SESN3, RRAS, INPP5F, CAV3, SESN1, CLCF1, RNF41	2.46118	0.438959
GOTERM_BP_DIRECT	GO:0033120	positive regulation of RNA splicing	9	0.16791	SETX, HNRNPK, POLR2A, U2AF2, SRSF1, SRSF5, PIK3R1, HNRNPLL, ZPR1	2.46118	0.438959
GOTERM_BP_DIRECT	GO:0098586	cellular response to virus	9	0.16791	FLT3, FMR1, PENK, ADAR, IL12A, LGALS9, CCL19, MAPK14, IKBKE	2.46118	0.438959
GOTERM_BP_DIRECT	GO:0072583	clathrin-mediated endocytosis	9	0.16791	GAK, HIP1, INPP5F, CANX, CLTB, CLTA, GPR107, DLL1, PICALM	2.46118	0.438959
GOTERM_BP_DIRECT	GO:1901653	cellular response to peptide	9	0.16791	KLF10, KLF11, ID1, AKT1, AKR1B3, KLF4, KLF3, KLF2, KLF1	2.46118	0.438959
GOTERM_BP_DIRECT	GO:0070498	interleukin-1-mediated signaling pathway	9	0.16791	RPS6KA4, IKBKB, EGR1, RPS6KA5, IL1R1, TRAF6, PLCB1, TIRAP, MAPK3	2.46118	0.438959
GOTERM_BP_DIRECT	GO:0030225	macrophage differentiation	9	0.16791	BMP4, CEBPA, CASP8, SPI1, CSF1, CEBPE, EIF2AK1, PLCB1, VEGFA	2.46118	0.438959
GOTERM_BP_DIRECT	GO:0051146	striated muscle cell differentiation	9	0.16791	RB1, MTPN, CHUK, CDH2, IGF2, AKT1, KRAS, MAPK14, CDON	2.46118	0.438959
GOTERM_BP_DIRECT	GO:2000178	negative regulation of neural precursor cell proliferation	9	0.16791	BTG2, KDM2B, IL1B, ID2, RAPGEF1, ILK, SPINT2, GATA2, LIMS1	2.46118	0.438959
GOTERM_BP_DIRECT	GO:0043280	positive regulation of cysteine-type endopeptidase activity involved in apoptotic process	21	0.391791	BCAP31, FIS1, DDX3X, DAPK1, BAD, PDCD6, F2R, ALOX12, NOD1, BCL10, CYR61, RHOA, PYCARD, PPP2CA, MAPK9, BCL2L11, MYC, FAS, NLRP3, MEN1, MAP3K5	1.67497	0.439202
GOTERM_BP_DIRECT	GO:0035329	hippo signaling	12	0.223881	WWTR1, MOB1A, LATS2, FAT4, WTIP, STK4, LIMD1, AJUBA, PJA2, TEAD2, STK3, TEAD3	2.08827	0.448365
GOTERM_BP_DIRECT	GO:0010628	positive regulation of gene expression	125	2.33209	MYLK2, CSF1, HFE, TNC, HNRNPU, PRDM1, GJA1, HMGN5, SOX17, LGALS9, MEN1, MED1, PIAS3, MAP2K1, MEF2C, TLE1, SLC11A1, DICER1, PRKAB1, HCFC1, OLFM1, SFRP4, TMEM135, HGS, ERP29, EZR, ATF3, DNMT1, PDGFB, TWIST1, ALOX12, PIK3R1, PHB, HIF1A, PDCD10, MUSTN1, UBR5, SMAD2, SEC16B, EGR1, SMAD1, TGFB2, TGFB3, VDR, HSPA4, EPHX2, CAV1, PDE2A, RDX, EIF2AK3, FN1, RAB27A, NFATC1, BMP4, FUBP3, ID2, TRPV4, MAFG, ID1…	1.1994	0.453021
GOTERM_BP_DIRECT	GO:0021766	hippocampus development	29	0.541045	YWHAE, PHLPP2, HDAC2, PTPRS, UBA6, HDAC1, SRF, LEF1, KIF14, PEBP1, LRP8, MDK, BBS4, PLXNA3, ZBTB18, KDM6B, BBS2, USP9X, ANXA3, ATP2B4, TSC1, BCAN, ZEB2, CDK5, XRN2, ID4, EZH1, CDK5R1, PAFAH1B1	1.52091	0.46142
GOTERM_BP_DIRECT	GO:0000132	establishment of mitotic spindle orientation	13	0.242537	DYNLT1F, GPSM2, NUMA1, NDE1, HTT, ZW10, INSC, SPRY1, ARHGEF2, SPDL1, NDEL1, PAFAH1B1, MCPH1	1.99082	0.477219
GOTERM_BP_DIRECT	GO:0043542	endothelial cell migration	13	0.242537	PLXND1, NOS3, PTEN, PTK2, RHOA, VEGFA, LOXL2, DPP4, FAP, ADGRA2, GIPC1, PECAM1, CYP1B1	1.99082	0.477219
GOTERM_BP_DIRECT	GO:0006919	activation of cysteine-type endopeptidase activity involved in apoptotic process	27	0.503731	VCP, HIP1, CDKN1B, PDCD6, NOD1, BCL10, BBC3, PYCARD, CASP9, CASP8, MYC, NLRP3, JAK2, XDH, SNCA, CASP8AP2, EGLN3, CRADD, STAT1, BAD, F2R, EIF2AK3, MUL1, SENP1, DAP, LCK, ANP32B	1.54283	0.477219
GOTERM_BP_DIRECT	GO:0000398	mRNA splicing, via spliceosome	41	0.764925	SF3B2, TXNL4B, SF3B3, DDX46, SF3B6, DQX1, DDX41, HTATSF1, METTL14, RBM15B, ZMAT2, RSRC1, RBMX2, U2AF2, TRA2B, TRA2A, SNRPB2, SNRNP35, SRSF10, BCAS2, SF3A3, ZRSR2, SF3A1, RBM15, USP49, NCBP2, PRPF40A, CRNKL1, SRRM1, HNRNPM, PRPF4, LSM8, SNW1, LSM6, PSPC1, SYF2, PRPF3, SNRNP200, SNRPA, SF1, SNRPB	1.4015	0.477219
GOTERM_BP_DIRECT	GO:2000641	regulation of early endosome to late endosome transport	6	0.11194	MAP2K1, MAP2K2, SRC, CHMP3, MAPK1, MAPK3	3.28157	0.477219
GOTERM_BP_DIRECT	GO:0006975	DNA damage induced protein phosphorylation	6	0.11194	CHEK2, CHEK1, ABL1, CRY1, ATM, MAPK3	3.28157	0.477219
GOTERM_BP_DIRECT	GO:0050861	positive regulation of B cell receptor signaling pathway	6	0.11194	LYN, PRKCH, CMTM3, PRKCB, NFAM1, SLC39A10	3.28157	0.477219
GOTERM_BP_DIRECT	GO:1903076	regulation of protein localization to plasma membrane	6	0.11194	VAMP8, STX8, STX7, VPS4A, KALRN, SPTBN1	3.28157	0.477219
GOTERM_BP_DIRECT	GO:0051988	regulation of attachment of spindle microtubules to kinetochore	6	0.11194	CDC42, RACGAP1, APC, NEK2, ECT2, KNSTRN	3.28157	0.477219
GOTERM_BP_DIRECT	GO:0060396	growth hormone receptor signaling pathway	6	0.11194	GHR, SOCS2, STAT3, PIK3R1, JAK2, PTK2	3.28157	0.477219
GOTERM_BP_DIRECT	GO:0032288	myelin assembly	6	0.11194	FIG4, PIKFYVE, MTMR2, GPC1, PMP22, ILK	3.28157	0.477219
GOTERM_BP_DIRECT	GO:0016311	dephosphorylation	40	0.746269	PTPRU, MTMR1, MTMR2, PTPRS, PTEN, PTPRM, PTPRJ, PTPRK, PTPN23, PTPRF, CDC14A, DUSP14, MTM1, DUSP11, NANP, PPP3CA, PPP4C, PTPRZ1, ACP5, INPP5K, RNGTT, DUSP1, EPHX2, PTPN12, PTPN13, SSH3, DUSP27, DUSP6, DUSP7, PTPRD, DUSP22, DUSP23, PPM1A, PTPRC, PTPN9, ALPL, PGAM5, PTPN7, FBP1, PTPN2	1.40495	0.487367
GOTERM_BP_DIRECT	GO:0001892	embryonic placenta development	14	0.261194	MED1, CEBPA, CEBPB, CITED2, TFEB, PDGFB, ARNT, PRDM1, PKD2, GATA2, HIF1A, HECTD1, SP3, BPTF	1.91425	0.487367
GOTERM_BP_DIRECT	GO:0051973	positive regulation of telomerase activity	14	0.261194	CCT2, NVL, POT1A, KLF4, AURKB, HMBOX1, DKC1, CTNNB1, MAPK1, PRKCQ, NEK2, MAP3K4, CCT4, MAPK3	1.91425	0.487367
GOTERM_BP_DIRECT	GO:0045765	regulation of angiogenesis	14	0.261194	EGLN1, SP100, WARS, PLXND1, EMP2, ETS1, EFNA1, MAPK7, ADGRA2, ADORA2B, ID1, TEK, HTATIP2, EPHA2	1.91425	0.487367
GOTERM_BP_DIRECT	GO:0060038	cardiac muscle cell proliferation	10	0.186567	RXRB, TGFBR3, SMAD1, TGFB2, NOTCH1, RXRA, PRKAR1A, CTNNB1, ARID2, 1190002N15RIK	2.25206	0.493163
GOTERM_BP_DIRECT	GO:0042789	mRNA transcription from RNA polymerase II promoter	10	0.186567	SREBF1, MED1, SOX17, SOX18, SRF, STAT3, C5AR1, LMO2, FLNA, RUNX3	2.25206	0.493163
GOTERM_BP_DIRECT	GO:0048538	thymus development	23	0.429104	CTC1, MAP2K1, MAP2K2, RIPK3, LMO4, CITED2, SRF, SIX1, PBX1, CRKL, ASXL1, CCNB2, MAFB, BCL2L11, APC, ABL1, CTNNB1, MAPK1, HES1, ATM, FADD, MAPK3, EPHB3	1.60101	0.496627
GOTERM_BP_DIRECT	GO:0043029	T cell homeostasis	15	0.279851	STAT5A, RIPK3, SPNS2, ZC3H8, RC3H1, P2RX7, CCNB2, PPP3CB, BCL2L11, PPP2R3C, FAS, NCKAP1L, FADD, JAK3, SLC39A3	1.8525	0.496627
GOTERM_BP_DIRECT	GO:2000379	positive regulation of reactive oxygen species metabolic process	15	0.279851	EIF5A, NQO2, RIPK3, GADD45A, PDGFB, MAPK14, THBS1, RNF41, TGFBR2, PLAU, CYP1B1, GRB2, CD36, XDH, NFE2L2	1.8525	0.496627
GOTERM_BP_DIRECT	GO:0031663	lipopolysaccharide-mediated signaling pathway	15	0.279851	LYN, STAT1, NOS3, TREM2, TICAM1, MAPK14, MTDH, NFKBIA, IL1B, AKT1, MAPK1, CD14, TLR4, MYD88, MAPK3	1.8525	0.496627
GOTERM_BP_DIRECT	GO:0042110	T cell activation	16	0.298507	SATB1, WAS, ICOSL, CBLB, SLA2, DDOST, DPP4, CD4, NEDD4, TREML2, RAB29, CD48, DOCK2, AZI2, CARD11, CD276	1.80165	0.503763
GOTERM_BP_DIRECT	GO:0050873	brown fat cell differentiation	16	0.298507	CEBPA, CEBPB, LAMB3, ZFP516, ADIPOQ, ADRB2, SLC2A4, ERO1L, MRAP, NUDT7, ALDH6A1, RGS2, LRG1, MB, SCD1, SH2B2	1.80165	0.503763
GOTERM_BP_DIRECT	GO:0030307	positive regulation of cell growth	34	0.634328	MTPN, DDX3X, CD81, LEF1, TAF9, NOL8, ALOX12, CIB1, CDKN2AIP, CDC42, SDCBP, EXOSC4, ERBB2, AKT1, SFN, TAF9B, EXTL3, MAP2K5, USP47, TGFB2, CSNK2A1, NCBP1, H3F3B, KDM2B, NCOA3, H3F3A, IGF1, INO80, PTK2, RHOA, MMP14, FGFR1OP, SGK1, IL9R	1.44632	0.503763
GOTERM_BP_DIRECT	GO:0034644	cellular response to UV	20	0.373134	USP47, PCNA, FBXW7, DDIAS, FMR1, AGAP3, PTPRK, INO80, PIK3R1, USP28, AURKB, CDC25A, AQP1, NFATC4, CASP9, RNF168, MAPK9, PBK, TRP53INP1, RHNO1	1.66456	0.503763
GOTERM_BP_DIRECT	GO:0045740	positive regulation of DNA replication	19	0.354478	ATF1, CTC1, NPM1, JUN, PCNA, TGFB3, INSR, PDGFB, PDGFA, CACYBP, IGF1, TNFAIP1, CST3, CDC42, PDGFC, KCTD13, DNA2, RAC1, MET	1.69166	0.503763
GOTERM_BP_DIRECT	GO:0030890	positive regulation of B cell proliferation	19	0.354478	VAV3, MEF2C, CD40, TFRC, CD81, SLC39A10, TNFRSF13C, TICAM1, BMI1, TIRAP, BST1, PTPRC, BCL6, CLCF1, GPR183, PELI1, NCKAP1L, TLR4, CARD11	1.69166	0.503763
GOTERM_BP_DIRECT	GO:0051457	maintenance of protein location in nucleus	8	0.149254	MORC3, ARL2BP, TAF8, SKP1A, TAF3, SUPT7L, TOPORS, BBS4	2.55233	0.503763
GOTERM_BP_DIRECT	GO:0033148	positive regulation of intracellular estrogen receptor signaling pathway	8	0.149254	MED1, KMT2D, DDX5, PAK1, PARP1, PAGR1A, NCOA3, SKP2	2.55233	0.503763
GOTERM_BP_DIRECT	GO:0060586	multicellular organismal iron ion homeostasis	8	0.149254	HFE, HYAL2, SLC11A1, SLC11A2, SLC40A1, RHAG, BTBD9, BMP6	2.55233	0.503763
GOTERM_BP_DIRECT	GO:0060546	negative regulation of necroptotic process	8	0.149254	CASP8, CAV1, FADD, CFLAR, YBX3, SLC25A4, BIRC2, BIRC3	2.55233	0.503763
GOTERM_BP_DIRECT	GO:0014067	negative regulation of phosphatidylinositol 3-kinase signaling	8	0.149254	SLC9A3R2, SLC9A3R1, NCOR1, SERPINE2, DAB2IP, TWIST1, STAMBP, KLF4	2.55233	0.503763
GOTERM_BP_DIRECT	GO:0032801	receptor catabolic process	8	0.149254	SH3GLB1, CDK5, KIF16B, SNX25, NEDD4, PIK3R4, CAPN1, LGMN	2.55233	0.503763
GOTERM_BP_DIRECT	GO:0006260	DNA replication	44	0.820896	PRIM2, PCNA, NOL8, MCM10, TNFAIP1, TBRG1, POLD3, CHTF8, RECQL5, ORC1, SIN3A, ORC2, REV3L, POLI, MCMBP, RBBP6, RBBP7, POLH, RFC5, GINS1, POLQ, GINS2, CDT1, RMI2, RRM2, RFC1, GINS4, RECQL, RPA2, LIG3, POLA1, POLA2, NASP, RPA3, NFIC, CINP, KCTD13, RBMS1, MCM6, NUP98, TOP1, DNA2, SUPT16, MCM2	1.36954	0.503763
GOTERM_BP_DIRECT	GO:0032025	response to cobalt ion	5	0.0932836	ALAD, CASP9, ATF1, CASP8, D2HGDH	3.8285	0.503763
GOTERM_BP_DIRECT	GO:0042921	glucocorticoid receptor signaling pathway	5	0.0932836	NEDD4, PTGES3, ARID1A, NR3C1, YWHAH	3.8285	0.503763
GOTERM_BP_DIRECT	GO:0050434	positive regulation of viral transcription	5	0.0932836	NOTCH1, MDFIC, GTF2B, RSF1, PFN1	3.8285	0.503763
GOTERM_BP_DIRECT	GO:0042590	antigen processing and presentation of exogenous peptide antigen via MHC class I	5	0.0932836	FCGR1, FCGR3, FCER1G, H2-K1, IFI30	3.8285	0.503763
GOTERM_BP_DIRECT	GO:0002322	B cell proliferation involved in immune response	5	0.0932836	CD180, PLCL2, ABL1, TLR4, GAPT	3.8285	0.503763
GOTERM_BP_DIRECT	GO:0036035	osteoclast development	5	0.0932836	ANXA2, SRC, LRRK1, PAFAH1B1, FOXP1	3.8285	0.503763
GOTERM_BP_DIRECT	GO:0061003	positive regulation of dendritic spine morphogenesis	11	0.205224	ACTR3, ACTR2, EEF2K, XLR3B, CAPRIN2, XLR4B, BAIAP2, KALRN, LRP8, DBN1, PAFAH1B1	2.10567	0.513148
GOTERM_BP_DIRECT	GO:0071356	cellular response to tumor necrosis factor	40	0.746269	CEBPA, ZFAND6, CIB1, SLC2A4, ADAMTS12, THBS1, YBX3, RELA, ICAM1, PYCARD, IKBKB, CCL9, BAG4, SMPD4, HYAL2, HYAL3, INPP5K, RIPK1, CCL19, PCK1, MAP3K5, PCK2, ACTR3, CCL24, POSTN, CHUK, ERBIN, DAB2IP, NPNT, KLF2, COL1A1, DCSTAMP, IRF1, CHIL1, LCN2, DBN1, BIRC2, TNFRSF21, BIRC3, NFE2L2	1.39218	0.513148
GOTERM_BP_DIRECT	GO:0045454	cell redox homeostasis	26	0.485075	NXN, TXNDC11, GLRX, TXNDC15, TXNDC16, ERO1L, PRDX3, NNT, QSOX1, SH3BGRL3, QSOX2, TXNDC5, GPX1, PTGES2, TXNRD2, GLRX5, GSR, GLRX2, PDIA4, ERP44, TMX2, TMX1, DNAJC10, NHLRC2, DLD, NFE2L2	1.5314	0.525575
GOTERM_BP_DIRECT	GO:0042060	wound healing	35	0.652985	NOTCH2, MACF1, B4GALT1, SDC4, ALOX15, TNC, MIA3, ADRB2, CELSR1, ELK3, AQP1, PAK1, PLAU, MUSTN1, FGFR1OP2, ERBB2, MAP3K5, TGFB2, TGFB3, CAV1, SLC11A1, TPM1, ARHGEF19, FN1, NBEAL2, SCRIB, DCN, DCBLD2, TGFBR2, TREML1, COL1A1, PTK7, PECAM1, SDC1, HPSE	1.4255	0.538399
GOTERM_BP_DIRECT	GO:0016579	protein deubiquitination	30	0.559701	USP13, USP14, USP16, USP38, WDR48, USP54, USP32, USP10, USP33, USP11, USP18, USP19, UCHL1, USP1, USP30, USP24, USP25, USP47, USP8, USP7, USP49, USP9X, USP4, USP3, USP22, USP28, CYLD, DMWD, USP40, STAMBP	1.4725	0.546383
GOTERM_BP_DIRECT	GO:1900182	positive regulation of protein localization to nucleus	12	0.223881	HNRNPM, TGFB2, STK11, PARP1, CAV2, SRC, EIF2AK3, AKT1, FYN, OGT, GLIS2, CD2AP	1.99748	0.546383
GOTERM_BP_DIRECT	GO:0000070	mitotic sister chromatid segregation	12	0.223881	DSN1, ZW10, ZFP207, PLK1, CDCA8, NEK2, BUB3, INO80, KNSTRN, ZWINT, CIT, MAD2L1	1.99748	0.546383
GOTERM_BP_DIRECT	GO:0045070	positive regulation of viral genome replication	12	0.223881	TOP2A, NOTCH1, DDX3X, LARP1, PPIE, ADAR, PPIH, PKN2, ADARB1, PABPC1, PPID, SRPK1	1.99748	0.546383
GOTERM_BP_DIRECT	GO:0007010	cytoskeleton organization	38	0.708955	ROCK1, THY1, LIMD1, CAMSAP1, MAEA, ZMYM3, CAPZB, ZMYM4, CFL1, PALM, EPB41L3, AKT1, RAC1, PDZD8, MARK1, YWHAH, SH3D19, SS18, SVIL, CCL24, TBCCD1, DST, MICAL3, PRPF40A, WTIP, CDC42BPA, RHOA, ARHGAP10, BFSP2, FMNL1, ELMO2, QRICH1, TNIK, DOCK2, BRWD1, AJUBA, DOCK1, NECTIN2	1.39887	0.546383
GOTERM_BP_DIRECT	GO:0070374	positive regulation of ERK1 and ERK2 cascade	63	1.17537	NRP1, PTEN, CIB1, TREM2, PHB2, ICAM1, PYCARD, C1QTNF3, EDNRA, CYSLTR2, GLIPR2, NPTN, CD36, FGFBP3, NELFE, MAP2K1, MAP2K2, ATP6AP1, FBXW7, F2R, NPNT, TIRAP, IL1B, RAPGEF1, CHIL1, PRKD2, GAS6, TLR4, SEMA7A, CAMK2D, NDRG4, SRC, ALOX15, C5AR1, PDGFB, PDGFA, NOD1, PLA2G5, PHB, HMGCR, DNAJC27, RAP1B, CCL9, RAP1A, P2RY1, PDGFC, GCNT2, ABL1, CCL19, MAPK3, CCL24, NQO2, JUN, ANGPT1, CFLAR, SCIMP, VEGFA, BM…	1.28295	0.555606
GOTERM_BP_DIRECT	GO:0060348	bone development	23	0.429104	PTGER4, SMAD1, RARG, SETDB1, NPR2, ANKRD11, SPNS2, PDGFA, SULF1, SULF2, ASXL1, BMP4, AKAP13, MMP14, PRPSAP2, COL2A1, SH3PXD2B, PDGFC, DYM, PLS3, FGFR2, MCPH1, ENG	1.57242	0.555606
GOTERM_BP_DIRECT	GO:0001764	neuron migration	44	0.820896	YWHAE, NRP1, TOP2B, NRP2, SRF, SATB2, TWIST1, CXCR4, CELSR1, GATA2, GJA1, PCM1, UNK, APBB2, FYN, PCNT, MYH10, NEO1, BBS4, MARK1, NDEL1, MKL2, MEF2C, USP9X, NDE1, NAV1, NR2F2, POMGNT2, PTK2, NR4A2, PEX7, ASPM, CXCL12, CDK5, PEX5, DDIT4, CTNNB1, FAT3, GAS6, MET, SDCCAG8, CDK5R1, MATN2, PAFAH1B1	1.3585	0.555606
GOTERM_BP_DIRECT	GO:0055114	oxidation-reduction process	201	3.75	OGFOD3, IFI30, ALKBH5, NSDHL, ALKBH4, OGFOD1, OGFOD2, FDXR, CYP1B1, ACAD11, DUS4L, RSAD1, P3H3, CYP39A1, MTHFD2, ASPHD2, FAR2, DUS3L, TSTA3, GCDH, CTBP2, CTBP1, MGST1, SDR39U1, HSD11B1, PRDX3, LDHB, RDH12, RDH11, MICAL1, PNPO, FDFT1, DECR1, VAT1, MICAL3, PYCR1, PYCR2, CP, ACADSB, MSRA, SQLE, ALDH6A1, DUS1L, PAM, PHF2, DHRS13, KDM8, AKR1B3, CYB561D2, ACADL, NNT, SH3PXD2B, QSOX1, ACADM, SCD1, QSOX2…	1.13836	0.556968
GOTERM_BP_DIRECT	GO:0035904	aorta development	13	0.242537	DCTN5, PLXND1, PDE2A, CXCR4, PRDM1, AP2B1, KIF7, SMAD6, PKD2, LOXL1, HECTD1, CNTRL, MYH10	1.91425	0.562892
GOTERM_BP_DIRECT	GO:1903146	regulation of mitophagy	13	0.242537	SREBF1, FZD5, FBXW7, CSNK2A2, ACTL6A, WBP11, SREBF2, MAP1LC3B, POLR3A, SLC17A9, U2AF2, VDAC1, ATG7	1.91425	0.562892
GOTERM_BP_DIRECT	GO:0045859	regulation of protein kinase activity	13	0.242537	TSPYL2, KIDINS220, TSC1, PRKAB1, TTN, FGR, CDC42, AKAP13, SLC9A3R1, PRKAR1A, PLCE1, ANKRD54, ECT2	1.91425	0.562892
GOTERM_BP_DIRECT	GO:0045766	positive regulation of angiogenesis	43	0.802239	ACVRL1, CX3CR1, PDCD6, C5AR1, ADM, ALOX12, GATA2, THBS1, HIF1A, ETS1, ADD1, MTDH, AQP1, MYDGF, CYSLTR2, RRAS, CXCR3, C3AR1, CYP1B1, CCR3, CCL24, NOS3, ANXA3, PRKCB, ERAP1, VEGFB, CYBB, CELA1, PGF, VEGFA, HIPK2, RUNX1, TNFRSF1A, TGFBR2, LRG1, IL1B, CHIL1, AGGF1, PRKD2, TEK, RAPGEF3, NFE2L2, ENG	1.36054	0.570328
GOTERM_BP_DIRECT	GO:0008593	regulation of Notch signaling pathway	9	0.16791	LFNG, GALNT11, POSTN, NOTCH1, POGLUT1, DICER1, IL6ST, SYNJ2BP, LLGL2	2.2971	0.570328
GOTERM_BP_DIRECT	GO:0043968	histone H2A acetylation	9	0.16791	MORF4L1, ING3, MORF4L2, ACTL6A, EP400, EPC1, MSL3, MSL3L2, BRD8	2.2971	0.570328
GOTERM_BP_DIRECT	GO:0006376	mRNA splice site selection	9	0.16791	SETX, RBMXL1, CELF1, LUC7L, LUC7L3, SRSF6, SRSF10, PTBP2, LUC7L2	2.2971	0.570328
GOTERM_BP_DIRECT	GO:0016575	histone deacetylation	14	0.261194	HDAC2, HDAC1, HDAC11, MSL3L2, MSL3, PHB, HDAC8, HOPX, HDAC6, MORF4L1, SIN3B, TBL1XR1, SIN3A, MORF4L2	1.84824	0.570328
GOTERM_BP_DIRECT	GO:0006890	retrograde vesicle-mediated transport, Golgi to ER	14	0.261194	ARF3, COPB2, COPA, COG7, TMED10, COG3, GBF1, HTT, ARCN1, TMEM115, LMAN2, KIF1C, RAB6A, ARF5	1.84824	0.570328
GOTERM_BP_DIRECT	GO:0043966	histone H3 acetylation	20	0.373134	DR1, SPI1, BRPF1, BRPF3, LEF1, TAF9, JADE2, SUPT7L, TAF5L, POLE4, PER1, KAT2B, TADA2A, KAT6B, SAP130, MBIP, WDR5, TADA1, TRIM16, TAF9B	1.62915	0.570328
GOTERM_BP_DIRECT	GO:0000165	MAPK cascade	27	0.503731	PLVAP, PPM1L, PEBP1, PABPN1, MYC, MAPK1, MEF2D, MAP2K5, MEN1, MAP3K5, MAPK3, BRAP, MEF2A, SMAD1, MAP2K1, MEF2C, MAP2K2, CAV1, SLC11A1, PTK2, SETX, EFNA1, DOK4, MAPKAPK3, DOK5, IL1B, SHANK3	1.49811	0.570328
GOTERM_BP_DIRECT	GO:0006325	chromatin organization	19	0.354478	HDAC2, SATB1, HDAC1, HDAC11, EHMT1, MSL3, NUCKS1, ARID1A, HDAC8, MORF4L1, HIRA, ING2, ING3, HMGN5, CDAN1, MORF4L2, UBN1, HMG20B, HMGN1	1.65322	0.570328
GOTERM_BP_DIRECT	GO:0032212	positive regulation of telomere maintenance via telomerase	15	0.279851	CCT3, CCT2, POT1A, AURKB, HMBOX1, DKC1, CTNNB1, MAPK1, PRKCQ, ATM, NEK2, CCT8, MAP3K4, CCT4, MAPK3	1.79461	0.570328
GOTERM_BP_DIRECT	GO:0007249	I-kappaB kinase/NF-kappaB signaling	15	0.279851	ROCK1, RIPK3, BCL10, MALT1, TIRAP, IKBKB, TIFAB, IRF1, TRAF6, BCL3, TIFA, BTK, TLR8, AZI2, MAP3K14	1.79461	0.570328
GOTERM_BP_DIRECT	GO:0010508	positive regulation of autophagy	18	0.335821	SH3GLB1, PRKAA1, PLEKHF1, PLK2, TFEB, AMBRA1, TICAM1, HIF1A, FOXO1, DCN, MTDH, STK11, SH3BP4, PIM2, ATG7, TRIM21, TRP53INP2, TRP53INP1	1.6808	0.570328
GOTERM_BP_DIRECT	GO:0030217	T cell differentiation	18	0.335821	EGR1, GIMAP1, WWP1, LFNG, DLL4, PREX1, PPP3CB, CD4, PTPRC, LCK, SP3, LEPR, CTNNB1, FADD, IL7R, PKNOX1, NHEJ1, PTPN2	1.6808	0.570328
GOTERM_BP_DIRECT	GO:0008625	extrinsic apoptotic signaling pathway via death domain receptors	16	0.298507	CASP8AP2, PCID2, DDX3X, DAPK1, BAD, SORT1, DAB2IP, PIK3R1, NRADD, GABARAP, TNFRSF1A, CASP8, BAG3, BLOC1S2, FAS, DEDD	1.75017	0.570328
GOTERM_BP_DIRECT	GO:0048514	blood vessel morphogenesis	16	0.298507	MKL2, ACVRL1, PDGFB, NR2F2, THBS1, HIF1A, VEGFA, GJA1, MEIS1, CDH2, NEDD4, ITGA7, CYP1B1, SOS1, FGFR1, EPHA2	1.75017	0.570328
GOTERM_BP_DIRECT	GO:0090307	mitotic spindle assembly	16	0.298507	ZFP207, SPICE1, KIF11, RHOA, RAB11A, MZT1, TPX2, KIF2A, KIF3B, CHEK2, TUBGCP6, FLNA, MYBL2, NEK2, PIBF1, KPNB1	1.75017	0.570328
GOTERM_BP_DIRECT	GO:0048662	negative regulation of smooth muscle cell proliferation	17	0.317164	NDRG4, RALBP1, PTGIR, IL15, NOS3, NPR1, CAV1, IGFBP3, ADIPOQ, ILK, PIK3R1, COMT, NDRG2, KLF4, ANG, IL12A, SF1	1.71275	0.570328
GOTERM_BP_DIRECT	GO:0006887	exocytosis	38	0.708955	RAB3A, DOC2A, RAB3D, STXBP1, SNAP23, STXBP2, TNFAIP2, MIA3, LIN7C, CPLX2, PAK1, SLC17A9, PDZD11, SCRN3, STXBP5, STX3, MYH10, YKT6, ARFGEF2, EXOC7, MICAL3, RAB27A, MYO5A, SCAMP1, SYTL4, RAB11A, VMP1, SNX19, TXLNA, CDK5, EXOC4, EXOC3, EXOC6, EXOC5, EXOC2, LLGL2, CDK16, RAPGEF4	1.38555	0.586241
GOTERM_BP_DIRECT	GO:0042347	negative regulation of NF-kappaB import into nucleus	7	0.130597	CYLD, PPM1A, C1QTNF3, PPM1B, FBXW11, NLRP3, LITAF	2.67995	0.587694
GOTERM_BP_DIRECT	GO:0060670	branching involved in labyrinthine layer morphogenesis	7	0.130597	SOCS3, FZD5, RSPO3, GRB2, ADM, FGFR2, LLGL2	2.67995	0.587694
GOTERM_BP_DIRECT	GO:0060020	Bergmann glial cell differentiation	7	0.130597	MAP2K1, ABL1, MAPK1, VIM, PLPP3, MAPK3, GFAP	2.67995	0.587694
GOTERM_BP_DIRECT	GO:0033993	response to lipid	7	0.130597	RIDA, STK11, PCNA, VPS4B, CD36, GATA2, ABCG1	2.67995	0.587694
GOTERM_BP_DIRECT	GO:2000810	regulation of bicellular tight junction assembly	7	0.130597	GJA1, PRKCH, MYO1C, FZD5, SNAI1, SNAI2, PRKACA	2.67995	0.587694
GOTERM_BP_DIRECT	GO:0032508	DNA duplex unwinding	10	0.186567	GINS2, RAD50, ANXA1, DDX1, DDX11, GINS4, RECQL, POT1A, MRE11A, ASCC3	2.12694	0.612931
GOTERM_BP_DIRECT	GO:0045727	positive regulation of translation	23	0.429104	NPM1, DDX3X, FMR1, PTAFR, EIF4A3, CIRBP, PYM1, UPF3B, THBS1, ELAVL1, RHOA, HNRNPL, SERP1, EIF6, RPS6KB1, CDK4, ERBB2, BCL3, MAPK1, CYP1B1, ABCF1, SAMD4, MAPK3	1.54483	0.624386
GOTERM_BP_DIRECT	GO:0032435	negative regulation of proteasomal ubiquitin-dependent protein catabolic process	11	0.205224	SDCBP, BAG5, HSP90AB1, HFE, GIPC1, TAF9, PBK, WAC, CCAR2, MTM1, SENP1	2.0054	0.658517
GOTERM_BP_DIRECT	GO:0006998	nuclear envelope organization	11	0.205224	SUN2, SUN1, TOR1A, CDAN1, ANKLE1, DMPK, NUP155, REEP4, LMNA, LEMD3, LEMD2	2.0054	0.658517
GOTERM_BP_DIRECT	GO:0051259	protein oligomerization	26	0.485075	CAMK2D, TMED10, QPRT, BCL10, MALT1, SLC6A4, C1QTNF3, GJA1, SNX2, TRIM28, C1QTNF6, CHP1, STX2, SH3GLB1, NPM1, RRM2, CAV2, CAV1, AMFR, P2RX7, OLFM1, PPP5C, NBR1, TEK, PFKM, SHANK3	1.48569	0.676031
GOTERM_BP_DIRECT	GO:0090263	positive regulation of canonical Wnt signaling pathway	26	0.485075	THRA, DLX5, SRC, LRRK1, ILK, CCAR2, ARNTL, TNKS2, UBR5, RSPO3, VPS35, ZBED3, WLS, CAV1, CSNK1D, CSNK1E, NLE1, SULF2, COL1A1, SFRP4, ASPM, CAPRIN2, ROR2, FGFR2, LGR4, RNF220	1.48569	0.676031
GOTERM_BP_DIRECT	GO:0060548	negative regulation of cell death	30	0.559701	MCFD2, NOTCH1, VPS4B, RNF4, WISP2, CABIN1, CST3, MYC, JAK2, ATG7, TEAD2, ATG5, KDM4A, HSPA4, PTGES3, STAT3, CACYBP, BMP7, RHOA, DUS2, BMP4, IMPACT, PPP5C, NPC1, PICK1, CHMP4B, SRSF6, OGT, RAD18, NFE2L2	1.43569	0.679901
GOTERM_BP_DIRECT	GO:0042098	T cell proliferation	12	0.223881	P2RX7, NCSTN, CCND3, PTPRC, CXCL12, CD151, FKBP1B, RC3H1, CXCR4, CTPS, DOCK2, MALT1	1.91425	0.679901
GOTERM_BP_DIRECT	GO:0034394	protein localization to cell surface	12	0.223881	MRAP, PTPRU, ANGPT1, USP4, PIGK, FLNA, CTNNB1, EMP2, PTPRK, SLC28A2, VCL, ARF6	1.91425	0.679901
GOTERM_BP_DIRECT	GO:0035335	peptidyl-tyrosine dephosphorylation	12	0.223881	PTPRS, PTPRZ1, UBASH3B, DUSP1, PTPRJ, PTPN12, PTPN13, DUSP6, PTPRF, PTPN2, DUSP7, DUSP14	1.91425	0.679901
GOTERM_BP_DIRECT	GO:0045860	positive regulation of protein kinase activity	25	0.466418	SDC4, CSF1, AGAP2, PRKAG2, VLDLR, LRP8, CYR61, RAP1A, RASSF2, CCL19, NPM1, MMD, ADIPOQ, PTK2, CENPE, CD4, TRAF4, CDK5, ALS2, TAB2, LCP2, GAS6, CACUL1, LAT, CDK5R1	1.49551	0.679901
GOTERM_BP_DIRECT	GO:0048821	erythrocyte development	13	0.242537	MED1, CITED2, SRF, RPS6, SLC11A2, ARID4A, GATA1, KLF1, MAEA, BCL6, NCKAP1L, RHAG, SOX6	1.84335	0.679901
GOTERM_BP_DIRECT	GO:0032007	negative regulation of TOR signaling	13	0.242537	PRKAA1, PDCD6, NPRL3, TSC1, UBR2, UBR1, HIF1A, MTM1, ARNTL, TMEM127, AKT1S1, DDIT4, SH3BP4	1.84335	0.679901
GOTERM_BP_DIRECT	GO:0016925	protein sumoylation	13	0.242537	TOP2A, RANBP2, PIAS3, UBE2I, CBX4, TOPORS, AURKA, IFIH1, SUMO1, TRIM28, NFATC2IP, SAE1, ZFP451	1.84335	0.679901
GOTERM_BP_DIRECT	GO:0045786	negative regulation of cell cycle	16	0.298507	RB1, CEBPA, PPP1R13B, HPGD, PTPRK, BMP7, RUNX3, MAPK12, BMP4, NR4A1, RNF167, PLA2G16, SIN3B, CDK5, NUPR1, MEN1	1.70156	0.679901
GOTERM_BP_DIRECT	GO:0009314	response to radiation	14	0.261194	PLK3, JUN, JUND, IL1R1, OGG1, TNFRSF11A, F11R, CDC25A, FANCG, CXCL12, MYC, PENK, SNAI2, BCL2L1	1.78663	0.679901
GOTERM_BP_DIRECT	GO:0050775	positive regulation of dendrite morphogenesis	14	0.261194	ACTR3, ACHE, NUMBL, ANKRD27, FBXW8, ILK, PTPRF, FBXO31, PTPRD, RAB21, CUX1, CAPRIN2, SGK1, MET	1.78663	0.679901
GOTERM_BP_DIRECT	GO:0043923	positive regulation by host of viral transcription	8	0.149254	JUN, SNW1, TFAP4, SMARCB1, TAF11, LEF1, NUCKS1, CHD1	2.356	0.679901
GOTERM_BP_DIRECT	GO:2001275	positive regulation of glucose import in response to insulin stimulus	8	0.149254	OSBPL8, C2CD5, RNASEL, PAK1, IRS1, PIK3R3, PIK3R1, AGT	2.356	0.679901
GOTERM_BP_DIRECT	GO:0045651	positive regulation of macrophage differentiation	8	0.149254	RB1, CASP8, CSF1, ID2, HCLS1, RIPK1, FADD, ROR2	2.356	0.679901
GOTERM_BP_DIRECT	GO:0051560	mitochondrial calcium ion homeostasis	8	0.149254	SLC8A3, AFG3L2, 1600014C10RIK, ANXA6, IMMT, MICU1, SLC8B1, MCU	2.356	0.679901
GOTERM_BP_DIRECT	GO:0060397	JAK-STAT cascade involved in growth hormone signaling pathway	8	0.149254	STAT5A, LYN, GHR, SOCS3, SOCS1, STAT1, STAT3, JAK2	2.356	0.679901
GOTERM_BP_DIRECT	GO:0045576	mast cell activation	8	0.149254	FCGR3, FCER1G, LCP2, CD48, BCL10, FCGR2B, NDRG1, TLR4	2.356	0.679901
GOTERM_BP_DIRECT	GO:0007035	vacuolar acidification	8	0.149254	ATP6V0B, DMXL1, SLC11A1, DMXL2, ATP6V0A2, ATP6V0D1, ATP6V0D2, ATP6V0A1	2.356	0.679901
GOTERM_BP_DIRECT	GO:0031065	positive regulation of histone deacetylation	8	0.149254	SREBF1, NIPBL, ING2, NCOR1, BCL6, CTBP1, LPIN1, JDP2	2.356	0.679901
GOTERM_BP_DIRECT	GO:0009303	rRNA transcription	8	0.149254	NPM1, POLR1A, POLR1B, SPIN1, ANG, SIRT7, TOP1, NPM3	2.356	0.679901
GOTERM_BP_DIRECT	GO:0003198	epithelial to mesenchymal transition involved in endocardial cushion formation	8	0.149254	TMEM100, BMP4, HEYL, NOTCH1, HEY1, SNAI1, SNAI2, ENG	2.356	0.679901
GOTERM_BP_DIRECT	GO:0032091	negative regulation of protein binding	24	0.447761	LRPAP1, ROCK1, USP33, CAV1, DDX11, PDGFB, TMC8, CSNK1E, SENP2, DKK1, AURKB, PEX14, AURKA, NFATC4, PPP1R2, DAB2, HNRNPK, SLPI, TDG, MYC, CARM1, ID1, MITD1, PIM2	1.50629	0.682487
GOTERM_BP_DIRECT	GO:0007519	skeletal muscle tissue development	23	0.429104	ZBTB18, SVIL, SRPK3, MEF2C, CCNT2, CAV1, ELN, SIX1, NR2F2, CFLAR, GPCPD1, TAZ, MAPK14, RHOA, DCN, FOXP1, SIN3B, CDK5, HLX, CFL2, FLNB, CASQ1, MET	1.5182	0.704998
GOTERM_BP_DIRECT	GO:0042787	protein ubiquitination involved in ubiquitin-dependent protein catabolic process	46	0.858209	RNF11, RNF34, UBA6, UHRF1, UBR4, UBE3A, CBL, RMND5B, RNF115, HECTD1, HERC2, MAEA, RNF139, HECTD3, BTBD2, UBR5, RNF217, SPOP, TRIM25, RBBP6, ARIH1, RNF111, HERC6, MYLIP, ANKIB1, HACE1, SMURF2, KLHL25, AMFR, SYVN1, WWP1, WWP2, BFAR, BTBD6, BTBD9, FBXL14, RBX1, ABTB2, RNF145, ABTB1, NEDD4, KLHL8, SPOPL, TRIP12, CACUL1, RNF122	1.31426	0.704998
GOTERM_BP_DIRECT	GO:0008202	steroid metabolic process	31	0.578358	PRKAA1, MVK, INSIG1, HDLBP, MSMO1, VLDLR, HMGCR, SULT1A1, HSD11B1, NSDHL, EBP, PMVK, FDXR, CYP1B1, SC5D, HMGCS2, LDLRAP1, SLC37A4, FDFT1, MBTPS1, SREBF1, APOBR, DHCR24, ERLIN2, SREBF2, CYP51, DHRS4, CYP39A1, NPC1, SOAT2, MVD	1.4129	0.704998
GOTERM_BP_DIRECT	GO:0042754	negative regulation of circadian rhythm	6	0.11194	SFPQ, SIN3A, CIPC, SUV39H1, CRY2, CRY1	2.87137	0.704998
GOTERM_BP_DIRECT	GO:0018026	peptidyl-lysine monomethylation	6	0.11194	SETD3, KMT2A, SETD6, SMYD2, EHMT1, KMT5A	2.87137	0.704998
GOTERM_BP_DIRECT	GO:1901223	negative regulation of NIK/NF-kappaB signaling	6	0.11194	ADGRG3, NLRP12, RASSF2, TSPAN6, ADIPOR1, RELA	2.87137	0.704998
GOTERM_BP_DIRECT	GO:0033194	response to hydroperoxide	6	0.11194	TRPM2, GPX1, CHUK, JAK2, STX2, STX4A	2.87137	0.704998
GOTERM_BP_DIRECT	GO:0006654	phosphatidic acid biosynthetic process	6	0.11194	SH3GLB1, SLC27A1, ABHD5, AGPAT1, AGPAT2, PLD2	2.87137	0.704998
GOTERM_BP_DIRECT	GO:0010457	centriole-centriole cohesion	6	0.11194	CEP68, CEP135, DCTN1, KIF3A, CEP250, CNTLN	2.87137	0.704998
GOTERM_BP_DIRECT	GO:0061314	Notch signaling involved in heart development	6	0.11194	DLL4, GALNT11, NOTCH1, HEY1, SNAI1, DLL1	2.87137	0.704998
GOTERM_BP_DIRECT	GO:0019827	stem cell population maintenance	27	0.503731	SETD6, RTF1, SMC3, MED15, CDC73, MED12, EIF4ENIF1, NIPBL, MED14, METTL14, MED30, MED10, EIF4E, NPM1, FZD7, STAT3, DICER1, ARID1A, KLF4, MED27, MED6, MED24, APC, MTF2, CTNNB1, PHF19, FGFR1	1.45591	0.704998
GOTERM_BP_DIRECT	GO:0001568	blood vessel development	27	0.503731	DLX3, CITED2, PDGFB, HIF1A, FOXO1, CRKL, FOXS1, HEY1, SOX18, GJA4, MEF2C, TGFB2, SPHK2, TIE1, PTK2, AGT, VEGFA, MIB1, GATAD2A, COL1A1, TGFBR3, BMP4, COL1A2, COL5A1, RAPGEF1, PLPP3, EPHA2	1.45591	0.704998
GOTERM_BP_DIRECT	GO:0000724	double-strand break repair via homologous recombination	26	0.485075	EXD2, WDR48, PSMD14, AP5Z1, SMC5, NUCKS1, SMC6, RAD51AP1, ZFYVE26, RECQL5, SFR1, ZSWIM7, AP5S1, HELQ, RECQL, RPA2, INO80, RAD52, MORF4L1, MMS22L, SFPQ, RAD50, RPA3, NABP2, NABP1, ATM	1.46384	0.729029
GOTERM_BP_DIRECT	GO:0001570	vasculogenesis	26	0.485075	SETD2, CITED2, PTPRJ, ADM, RASIP1, TMEM100, HEY1, SOX17, SOX18, ZMIZ1, TEAD2, ANGPT1, FBXW7, TIPARP, TIE1, CAV1, PTK2, TGFBR2, TGFBR3, MYO1E, CTNNB1, ACKR3, AGGF1, TEK, EPHA2, ENG	1.46384	0.729029
GOTERM_BP_DIRECT	GO:0042059	negative regulation of epidermal growth factor receptor signaling pathway	9	0.16791	ERRFI1, RNF115, ITGA1, DAB2IP, PTPRJ, CBL, PTPRF, PTPN2, SOCS5	2.15353	0.729029
GOTERM_BP_DIRECT	GO:0061028	establishment of endothelial barrier	9	0.16791	RAP1B, RAP1A, SOX18, PDE2A, RDX, RAPGEF1, EZR, RAPGEF3, ICAM1	2.15353	0.729029
GOTERM_BP_DIRECT	GO:0051016	barbed-end actin filament capping	9	0.16791	EPS8, DBNL, CAPZB, CAPZA1, RDX, CAPZA2, TWF2, ADD1, ADD2	2.15353	0.729029
GOTERM_BP_DIRECT	GO:0043982	histone H4-K8 acetylation	9	0.16791	KANSL1, PHF20, KANSL3, WDR5, KAT8, JADE2, KANSL1L, OGT, HCFC1	2.15353	0.729029
GOTERM_BP_DIRECT	GO:0007062	sister chromatid cohesion	9	0.16791	FBXW7, DDX11, RAD21, MCMBP, MRE11A, SMC5, HDAC8, SMC3, PHB2	2.15353	0.729029
GOTERM_BP_DIRECT	GO:0043981	histone H4-K5 acetylation	9	0.16791	KANSL1, PHF20, KANSL3, WDR5, KAT8, JADE2, KANSL1L, OGT, HCFC1	2.15353	0.729029
GOTERM_BP_DIRECT	GO:0032355	response to estradiol	36	0.671642	GRN, CDKN1B, OGG1, PTEN, WFDC1, PRDM2, TFPI, ETS1, SLC6A4, STRN3, CST3, CASP9, SOCS2, CASP8, MYC, PENK, MBD3, NQO1, POSTN, ANXA1, NOS3, BAD, DUSP1, MBD1, STAT3, DNMT3A, NR2F2, BMP7, COL1A1, FCGR1, NCOR2, F7, CD4, TXNIP, CTNNB1, PAM	1.36461	0.735561
GOTERM_BP_DIRECT	GO:0048536	spleen development	19	0.354478	CTC1, PCID2, RBM15, EPB42, KMT2A, RIPK3, FLT3, CITED2, TET2, SLC40A1, RC3H1, DICER1, PBX1, BCL2L11, PPP2R3C, BCL3, ABL1, FAS, FADD	1.58134	0.757775
GOTERM_BP_DIRECT	GO:0051028	mRNA transport	32	0.597015	FYTTD1, SLBP, POM121, AHCTF1, NXT1, SEH1L, NUP188, ZC3H3, FMR1, SRSF1, EIF4A3, HTT, IWS1, NUP160, GLE1, XPO1, G3BP2, ALYREF2, EIF5A, RANBP2, HNRNPA3, NUP155, NCBP1, NCBP2, THOC3, THOC2, SENP2, DDX19A, MYO1C, NUP54, NUP98, NUPL1	1.39218	0.760373
GOTERM_BP_DIRECT	GO:0018107	peptidyl-threonine phosphorylation	18	0.335821	ACVR1, MYLK2, CAMK2D, PRKCD, STK39, DYRK1A, LMTK2, TTK, TGFBR2, HIPK2, GRK2, CDK5, CHEK1, PBK, AKT1, MAPK1, PRKACA, CDK5R1	1.60263	0.769247
GOTERM_BP_DIRECT	GO:0035690	cellular response to drug	28	0.522388	HSP90AB1, TFRC, EFTUD2, RAP1B, PPP3CA, PPP3CB, RAP1A, RECQL5, CHEK2, MYC, PPAT, SLAMF8, PDE4A, KCNH2, MEF2C, PPP1R12A, GSTM1, PDE2A, ADIPOQ, QDPR, IL1B, ADSSL1, DPEP1, UMPS, GAS6, FBP1, GPLD1, NFE2L2	1.42931	0.769247
GOTERM_BP_DIRECT	GO:0033539	fatty acid beta-oxidation using acyl-CoA dehydrogenase	10	0.186567	GCDH, ACADL, IVD, ACAD9, ACADM, ACOX3, ACAD11, ACADS, ACADSB, ACAD12	2.015	0.769247
GOTERM_BP_DIRECT	GO:0032968	positive regulation of transcription elongation from RNA polymerase II promoter	10	0.186567	CBX7, MAP2K1, DAB2, ELL, RTF1, GTF2F2, ELL2, CDC73, SUPT16, BRD4	2.015	0.769247
GOTERM_BP_DIRECT	GO:0042274	ribosomal small subunit biogenesis	10	0.186567	LTV1, NOM1, NPM1, NOB1, RPS7, RPS6, RRP36, SURF6, NAT10, RPS24	2.015	0.769247
GOTERM_BP_DIRECT	GO:0008033	tRNA processing	31	0.578358	TRMU, PUS10, POP7, MOCS3, TSEN15, DDX1, URM1, POP4, RTCB, NAT10, ZBTB8OS, TRMT2B, MTO1, THG1L, TYW1, TRMT44, RPP14, DUS4L, TRMT1L, TRMT10C, ELAC2, TRNT1, PUS7L, ADAT2, GTPBP3, DUS2, CTU1, LSM6, DUS1L, GRSF1, DUS3L	1.39628	0.77949
GOTERM_BP_DIRECT	GO:0050714	positive regulation of protein secretion	17	0.317164	PTGER4, TGFB2, SEC24A, TGFB3, GOLPH3L, IGF1, SYTL4, P2RX7, RAB34, MYO18A, ADAM9, PRKCQ, ANG, EZR, KCNN4, PPID, RAPGEF4	1.62711	0.77949
GOTERM_BP_DIRECT	GO:0051898	negative regulation of protein kinase B signaling	17	0.317164	PDCD6, PTEN, MUL1, PTPRJ, CIB1, KLF4, LEMD2, MTM1, SLC9A3R1, LMBRD1, BANK1, HYAL2, RAPGEF1, INPP5K, XDH, EPHA2, PHLDA3	1.62711	0.77949
GOTERM_BP_DIRECT	GO:0007568	aging	57	1.06343	OGG1, PTEN, PEBP1, ADM, LITAF, CASP9, SCP2, SIN3A, TIMP2, AKT1, CASP2, CTSC, EIF5A, SREBF1, IL15, DNMT3A, CACYBP, FOS, GLRX2, TNFRSF1B, DCN, SIRT3, TGFBR2, CREB1, CANX, DLD, RPN2, LRP1, ALOX12, HMGCR, AURKB, RELA, KRT83, SRR, P2RY1, PENK, CTNNA1, PCK1, SNCA, MBD3, CTC1, NQO1, JUN, JUND, TGFB3, MBD1, AMFR, STAT3, ATP2B1, AGT, MSRA, RPS6KB1, CAPN10, CARM1, GRB2, GCLM, NFE2L2	1.26141	0.780925
GOTERM_BP_DIRECT	GO:0008654	phospholipid biosynthetic process	23	0.429104	SH3GLB1, AGPAT5, PCYT1B, PCYT1A, CHKB, PCYT2, CHKA, MBOAT2, ABHD5, AGPAT1, AGPAT2, AGPAT4, PISD, PGS1, PLA2G16, PTDSS2, PTDSS1, GPAT4, LPCAT3, PIP5K1A, SERINC1, SERINC5, CDS2	1.49247	0.783468
GOTERM_BP_DIRECT	GO:0008284	positive regulation of cell proliferation	161	3.00373	TXNL4B, CSF1, CD81, ROGDI, TNC, CIB1, ETS1, CRKL, CCAR1, TIAL1, EDNRA, CCND3, CCND2, HMGN5, FNTA, PLAU, MYC, NUDT16, PRKACA, TNS3, MED1, CSNK2A1, CLEC11A, CEP131, F2R, PGF, WDR77, IL6ST, ATF3, NOTCH2, KMT2D, CALCRL, NOTCH1, SHMT2, PDGFB, PDGFA, ALOX12, ADRB2, HIF1A, DPP4, PRDX3, SDCBP, GRK5, PDCD10, PDGFC, RPRD1B, STX4A, IL11RA1, STAT5A, LYN, CBX8, AKIRIN2, WWTR1, TGFB2, JUN, NMB, CAV3, INSR, FN1…	1.13725	0.784307
GOTERM_BP_DIRECT	GO:0031648	protein destabilization	16	0.298507	MYLIP, NPM1, FBXW7, SRC, FBXW11, PLK1, MUL1, SIRT6, SENP2, CDC73, NCLN, RNF139, SOX17, ID1, TRIM21, SNCA	1.65557	0.784307
GOTERM_BP_DIRECT	GO:1902895	positive regulation of pri-miRNA transcription from RNA polymerase II promoter	11	0.205224	BMP4, SMAD1, JUN, SPI1, SRF, STAT3, PDGFB, FOS, SMAD6, HIF1A, RELA	1.91425	0.784307
GOTERM_BP_DIRECT	GO:0045862	positive regulation of proteolysis	11	0.205224	CYFIP2, HDAC2, CASP8, ASPH, IST1, FBXW11, BAD, PLK1, FADD, OGT, TBC1D10A	1.91425	0.784307
GOTERM_BP_DIRECT	GO:0030001	metal ion transport	12	0.223881	SLC8A3, ARMC1, NDFIP2, NDFIP1, ATP7B, SLC39A9, SLC39A10, SLC39A13, ATP1B3, SLC39A1, SLC39A14, SLC39A3	1.83768	0.793483
GOTERM_BP_DIRECT	GO:0032456	endocytic recycling	12	0.223881	ARL4C, EHD2, SNX4, EHD4, VPS50, DENND1A, MICALL1, RAB35, STX6, MICALL2, LMTK2, FCGR2B	1.83768	0.793483
GOTERM_BP_DIRECT	GO:0045453	bone resorption	12	0.223881	SRC, TRAF6, RAB3D, LRRK1, CTNNB1, ACP5, TPP1, NCDN, ADRB2, RAC1, CBL, XDH	1.83768	0.793483
GOTERM_BP_DIRECT	GO:0046854	phosphatidylinositol phosphorylation	12	0.223881	SMG1, TMEM150A, PIK3CA, IMPA1, IMPAD1, PI4KA, TTC7B, BPNT1, PI4KB, PIK3R1, FAM126A, IP6K2	1.83768	0.793483
GOTERM_BP_DIRECT	GO:0001837	epithelial to mesenchymal transition	14	0.261194	TGFB2, NOTCH1, LEF1, LOXL3, RFLNB, NFATC1, HIF1A, LOXL2, TGFBR3, TRIM28, SNAI1, SNAI2, FLNA, FGFR2	1.729	0.795021
GOTERM_BP_DIRECT	GO:0040008	regulation of growth	26	0.485075	DLL1, SOCS2, SOCS3, ING2, SOCS1, ING3, EPC1, BRD8, SOCS6, PAK2, SOCS5, MCTS1, IGFBP4, PRKCB, IGFBP3, UBE2E3, ACTL6A, DAB2IP, OSM, TGFBR2, MORF4L1, ARMC10, MORF4L2, CAPRIN2, KCTD11, GAS6	1.44262	0.803214
GOTERM_BP_DIRECT	GO:0043525	positive regulation of neuron apoptotic process	26	0.485075	GRIK5, NR3C1, PTPRF, BBC3, CASP9, CDC42, BCL2L11, BAG1, ABL1, CASP2, MYBL2, EGR1, NQO1, JUN, TGFB2, NQO2, ITGA1, RHOA, TNFRSF1A, CDC34, CDK5, IL1B, CTNNB1, ATM, AGRN, CDK5R1	1.44262	0.803214
GOTERM_BP_DIRECT	GO:2000637	positive regulation of gene silencing by miRNA	7	0.130597	FXR1, FMR1, STAT3, PUM1, WTIP, LIMD1, AJUBA	2.43632	0.807969
GOTERM_BP_DIRECT	GO:0045603	positive regulation of endothelial cell differentiation	7	0.130597	TMEM100, ACVRL1, BMP4, NOTCH1, CTNNB1, ALOX12, BMP6	2.43632	0.807969
GOTERM_BP_DIRECT	GO:0070072	vacuolar proton-transporting V-type ATPase complex assembly	7	0.130597	INPP5F, DMXL1, DMXL2, ATP6V0A2, ALDOB, TM9SF4, ATP6V0A1	2.43632	0.807969
GOTERM_BP_DIRECT	GO:0045577	regulation of B cell differentiation	7	0.130597	CYLD, CD24A, PTPRC, ANKLE1, NFAM1, IKZF3, CARD11	2.43632	0.807969
GOTERM_BP_DIRECT	GO:0021785	branchiomotor neuron axon guidance	7	0.130597	NRP1, NRP2, PLXND1, MYCBP2, PLXNA2, SEMA3F, PLXNA3	2.43632	0.807969
GOTERM_BP_DIRECT	GO:0006646	phosphatidylethanolamine biosynthetic process	7	0.130597	SLC27A1, CHKB, PCYT2, CHKA, ALOX15, PISD, AGPAT4	2.43632	0.807969
GOTERM_BP_DIRECT	GO:0097202	activation of cysteine-type endopeptidase activity	7	0.130597	CYFIP2, PYCARD, CASP8, ASPH, BAD, FADD, TBC1D10A	2.43632	0.807969
GOTERM_BP_DIRECT	GO:0048667	cell morphogenesis involved in neuron differentiation	7	0.130597	RB1, MEF2C, UNK, SPR, ID2, MYCBP2, HES1	2.43632	0.807969
GOTERM_BP_DIRECT	GO:0034497	protein localization to pre-autophagosomal structure	7	0.130597	STX17, WDR45B, ATG9B, ATG9A, WIPI1, WIPI2, WDR45	2.43632	0.807969
GOTERM_BP_DIRECT	GO:0032088	negative regulation of NF-kappaB transcription factor activity	25	0.466418	SETD6, NLRC5, PYCARD, UFL1, CHP1, CYP1B1, NLRP3, TRIM21, MAP2K5, USP7, ANXA4, ERBIN, DAB2IP, KLF4, COMMD6, COMMD7, NFKBIA, CYLD, DAP, NLRP12, DNAJA3, TAX1BP1, PELI1, TRIM37, NFKBID	1.45019	0.808041
GOTERM_BP_DIRECT	GO:0006486	protein glycosylation	40	0.746269	GALNT12, POMT2, B4GALT2, B4GALT3, B4GALT1, GALNT18, MPI, FUT11, B3GLCT, NAGPA, FUT7, SERP1, GCNT2, ST3GAL4, ST3GAL5, ST8SIA6, UGGT2, A4GALT, UGGT1, ST3GAL1, ST3GAL2, ST3GAL3, B3GALNT2, GALNT7, B3GALNT1, SDF2L1, COG7, GALNT2, COG3, B3GALT4, B3GALT6, DDOST, EXT1, EXT2, TMEM115, NPC1, DAD1, B3GNT3, B4GALT6, ST6GALNAC4	1.32017	0.808041
GOTERM_BP_DIRECT	GO:0032204	regulation of telomere maintenance	5	0.0932836	MYC, YLPM1, HDAC8, TERF2, SMG5	3.19042	0.808041
GOTERM_BP_DIRECT	GO:1902916	positive regulation of protein polyubiquitination	5	0.0932836	UBE2D1, SKP2, BIRC2, RNF40, BIRC3	3.19042	0.808041
GOTERM_BP_DIRECT	GO:0043549	regulation of kinase activity	5	0.0932836	NLRC5, SLAMF8, EMP2, LDB2, MCPH1	3.19042	0.808041
GOTERM_BP_DIRECT	GO:0072321	chaperone-mediated protein transport	5	0.0932836	PEX19, TOR1A, TIMM9, TIMM13, TIMM10	3.19042	0.808041
GOTERM_BP_DIRECT	GO:0045629	negative regulation of T-helper 2 cell differentiation	5	0.0932836	ANXA1, BCL6, HLX, IRF1, SOCS5	3.19042	0.808041
GOTERM_BP_DIRECT	GO:0032410	negative regulation of transporter activity	5	0.0932836	NDFIP2, NDFIP1, INSR, WWP2, SNCA	3.19042	0.808041
GOTERM_BP_DIRECT	GO:0006189	'de novo' IMP biosynthetic process	5	0.0932836	ATIC, PPAT, GART, PFAS, PAICS	3.19042	0.808041
GOTERM_BP_DIRECT	GO:2000323	negative regulation of glucocorticoid receptor signaling pathway	5	0.0932836	PER1, CRY2, CRY1, PHB, ARNTL	3.19042	0.808041
GOTERM_BP_DIRECT	GO:0042796	snRNA transcription from RNA polymerase III promoter	5	0.0932836	ELL, SNAPC1, ICE2, SNAPC4, ZC3H8	3.19042	0.808041
GOTERM_BP_DIRECT	GO:0034773	histone H4-K20 trimethylation	5	0.0932836	KMT5C, ARID4A, KMT5B, ARID4B, PWP1	3.19042	0.808041
GOTERM_BP_DIRECT	GO:0006621	protein retention in ER lumen	5	0.0932836	ANKRD13C, KDELR1, GRIK5, KDELR2, KDELR3	3.19042	0.808041
GOTERM_BP_DIRECT	GO:0042518	negative regulation of tyrosine phosphorylation of Stat3 protein	5	0.0932836	SUZ12, SOCS3, SOCS1, INPP5F, PTPN2	3.19042	0.808041
GOTERM_BP_DIRECT	GO:0002693	positive regulation of cellular extravasation	5	0.0932836	PLVAP, PTAFR, PECAM1, ADAM8, ICAM1	3.19042	0.808041
GOTERM_BP_DIRECT	GO:0071447	cellular response to hydroperoxide	5	0.0932836	DDIAS, PRKCD, CD36, OXR1, TRP53INP1	3.19042	0.808041
GOTERM_BP_DIRECT	GO:0043353	enucleate erythrocyte differentiation	5	0.0932836	RB1, MB, ID2, CEBPG, SP3	3.19042	0.808041
GOTERM_BP_DIRECT	GO:0045665	negative regulation of neuron differentiation	28	0.522388	NOTCH1, DLL1, RAP1GAP, SLC6A4, EIF4ENIF1, HEY1, HES1, HMG20A, NEPRO, EIF4E, MED1, ZHX2, CAV1, IRX3, BMP7, RHOA, PBX1, MIB1, CIT, CD24A, ASPM, MAG, MEIS1, CTDSP1, ID2, IL1B, TTC3, ID4	1.4105	0.809726
GOTERM_BP_DIRECT	GO:0034599	cellular response to oxidative stress	24	0.447761	VKORC1L1, PARP1, HDAC1, PRKCD, PYCR1, FANCC, PYCR2, PRR5L, COQ7, FOXO1, BACH2, SETX, RAD52, PRDX3, NR4A2, BMP4, FANCD2, PRKRA, ALDH3B1, PENK, CPEB2, SLC25A24, NFE2L2, SNCA	1.45848	0.817098
GOTERM_BP_DIRECT	GO:0043066	negative regulation of apoptotic process	167	3.11567	IL1RN, ANKLE2, ARL6IP1, ZFAND6, ARAF, CIB1, PHB2, IFIT3, AQP1, EDNRA, MAEA, CCND2, HMGN5, FNTA, AKT1, PIM3, PIM2, KIFAP3, IER3, MED1, PCID2, DAPK1, RPS6, DPEP1, ATF5, FAIM, AGAP2, TWIST1, ALOX12, PIK3R1, PHB, HIGD1A, GATA1, HIF1A, FOXO1, MTDH, PRDX3, SOCS3, GRK5, PDCD10, MICAL1, BAG1, NCKAP1L, ATG7, ATG5, STAT5A, PLK3, TGFB2, JUN, STIL, INTS1, UBE2B, HSPA4, PLK2, PLK1, EIF2AK3, FN1, DHCR24, BFAR,…	1.12961	0.817098
GOTERM_BP_DIRECT	GO:0006635	fatty acid beta-oxidation	18	0.335821	ABCD2, ECHS1, ADIPOQ, CROT, CPT1B, ACAT2, HADHB, PEX7, SLC25A17, AUH, EHHADH, PEX5, ACADM, ACOX3, HADH, ABCD1, HIBCH, DECR1	1.5662	0.85038
GOTERM_BP_DIRECT	GO:0008610	lipid biosynthetic process	8	0.149254	DCTN6, ACLY, SREBF1, PRKAA1, GPAT4, AGPS, SCD1, FDFT1	2.18771	0.857678
GOTERM_BP_DIRECT	GO:1902230	negative regulation of intrinsic apoptotic signaling pathway in response to DNA damage	8	0.149254	CDKN2D, USP47, CXCL12, SNAI1, SNAI2, ACKR3, CCAR2, BCL2L1	2.18771	0.857678
GOTERM_BP_DIRECT	GO:0033160	positive regulation of protein import into nucleus, translocation	8	0.149254	MED1, MAVS, HSP90AB1, UBR5, IGF1, TMEM173, JAK2, TNFRSF1A	2.18771	0.857678
GOTERM_BP_DIRECT	GO:0060252	positive regulation of glial cell proliferation	8	0.149254	LYN, UFL1, PRKCI, PRKCH, MYC, VIM, PTK2, GFAP	2.18771	0.857678
GOTERM_BP_DIRECT	GO:0071850	mitotic cell cycle arrest	8	0.149254	GADD45GIP1, CDKN1B, FAP, DUSP1, DDIAS, GADD45A, CDC14A, MCPH1	2.18771	0.857678
GOTERM_BP_DIRECT	GO:0097284	hepatocyte apoptotic process	8	0.149254	RB1, CASP8, DNMT3A, FAS, STK4, BCL2L1, STK3, ARF6	2.18771	0.857678
GOTERM_BP_DIRECT	GO:0048489	synaptic vesicle transport	8	0.149254	MYLK2, TOR1A, RAB3A, SYNJ1, CTNNB1, RAB3GAP1, FGFR2, SNCA	2.18771	0.857678
GOTERM_BP_DIRECT	GO:0055088	lipid homeostasis	17	0.317164	GCDH, CEBPA, FBXW7, ACAD9, NR1H3, ACADSB, USF2, USF1, ACACA, COL4A3BP, ACADL, IVD, ACADM, ACOX3, ACAD11, ACADS, ACAD12	1.58743	0.859909
GOTERM_BP_DIRECT	GO:0031397	negative regulation of protein ubiquitination	17	0.317164	USP4, NXN, CAV1, HDAC8, SENP2, GTPBP4, DNAJA1, UFL1, BAG5, CDK5, CRY1, CHP1, SPOPL, FYN, OGT, GBP4, ATG5	1.58743	0.859909
GOTERM_BP_DIRECT	GO:0046330	positive regulation of JNK cascade	26	0.485075	NOD1, LMNB1, STK3, PYCARD, CDC42, RASSF2, RIPK1, CCL19, MAP3K5, UNC5CL, GADD45B, GADD45A, MINK1, TNFRSF19, DAB2IP, TIRAP, HIPK2, DUSP22, TRAF4, TRPV4, IL1B, TAOK2, LTBR, PLCB1, TLR4, MYD88	1.42201	0.861115
GOTERM_BP_DIRECT	GO:0014070	response to organic cyclic compound	29	0.541045	ATF1, BTG2, EIF4A3, NEDD8, COMT, ACACA, AACS, ICAM1, PLD2, CASP9, GRK2, FNTA, POLR2A, NAMPT, ANXA7, SLC37A4, LYN, ABCC4, LUM, EPHX1, IGF2, TET2, ACSL3, DUSP6, P2RX7, MMP14, PLIN2, TAF2, PTGES	1.38783	0.865848
GOTERM_BP_DIRECT	GO:0070527	platelet aggregation	16	0.298507	STXBP1, PLEK, ILK, GP1BA, GATA1, ACTB, MYL12B, ACTG1, BLOC1S4, RAP2B, CSRP1, FLNA, TLN1, CLIC1, METAP1, VCL	1.612	0.865848
GOTERM_BP_DIRECT	GO:0051276	chromosome organization	16	0.298507	CTC1, CENPT, ZFP830, DCLRE1C, POT1A, CDCA8, MRE11A, SMC3, GEM, SMC2, RAD50, SMCHD1, SFPQ, APC, MYC, NUDT16	1.612	0.865848
GOTERM_BP_DIRECT	GO:0016197	endosomal transport	16	0.298507	AP5Z1, VPS4B, VPS4A, WAS, AGAP2, DPY30, HTT, SNX33, NSG1, CDC42, RAB10, ALS2, BLOC1S3, RAB35, AP5S1, PICALM	1.612	0.865848
GOTERM_BP_DIRECT	GO:0003281	ventricular septum development	16	0.298507	DCTN5, LMO4, CITED2, NPRL3, PDE2A, CXCR4, PRDM1, AP2B1, SMAD6, CYR61, HECTD1, PTK7, CNTRL, XIRP2, MATR3, HES1	1.612	0.865848
GOTERM_BP_DIRECT	GO:0000723	telomere maintenance	16	0.298507	CTC1, DCLRE1B, PARP3, SP100, SMG1, DCLRE1C, PARP1, POT1A, RPA2, TERF2, RAD50, TNKS2, CCNE1, TERF2IP, ATM, DNA2	1.612	0.865848
GOTERM_BP_DIRECT	GO:0043491	protein kinase B signaling	16	0.298507	PLK3, CD40, IRS1, PTEN, ILK, IGF1, MERTK, SETX, TMEM100, PIK3CA, RPS6KB1, IL1B, THEM4, AKT1, GAS6, EPHA2	1.612	0.865848
GOTERM_BP_DIRECT	GO:0021762	substantia nigra development	16	0.298507	YWHAE, ZFP148, S100A1, CCDC14, MAPKAP1, ATP5F1, NDRG2, ACTB, CDC42, YWHAQ, GNB4, RAD1, CALM3, CKB, CALM2, YWHAH	1.612	0.865848
GOTERM_BP_DIRECT	GO:0048873	homeostasis of number of cells within a tissue	16	0.298507	KMT2A, CSF1, FLT3, F2R, GATA2, LIPA, GATA1, GIGYF2, ADD1, VEGFA, P2RX7, CD7, VPS54, KRAS, RAC1, CCR2	1.612	0.865848
GOTERM_BP_DIRECT	GO:0048488	synaptic vesicle endocytosis	9	0.16791	CD24A, GRN, CDK5, SYNJ1, OPHN1, DENND1A, CANX, SCRIB, SNCA	2.02685	0.880924
GOTERM_BP_DIRECT	GO:0003203	endocardial cushion morphogenesis	9	0.16791	ACVR1, ACVRL1, HEYL, TGFB2, NOTCH1, HEY1, TWIST1, TBX2, ENG	2.02685	0.880924
GOTERM_BP_DIRECT	GO:0048193	Golgi vesicle transport	9	0.16791	CYTH3, RINT1, TRAPPC3, CUX1, USO1, TRAPPC5, STX6, GOLPH3L, ARCN1	2.02685	0.880924
GOTERM_BP_DIRECT	GO:0030518	intracellular steroid hormone receptor signaling pathway	9	0.16791	MED12, MED1, NCOA2, MED14, CALCOCO1, MED24, MED30, THRAP3, CARM1	2.02685	0.880924
GOTERM_BP_DIRECT	GO:0030837	negative regulation of actin filament polymerization	9	0.16791	ARFGEF1, FHOD3, PRKCD, PECAM1, TWF2, PFN1, BBS4, ADD1, PFN2	2.02685	0.880924
GOTERM_BP_DIRECT	GO:0008299	isoprenoid biosynthetic process	9	0.16791	COQ2, MVK, GGPS1, PEX5, PMVK, MVD, HMGCS2, HMGCR, FDFT1	2.02685	0.880924
GOTERM_BP_DIRECT	GO:0043388	positive regulation of DNA binding	14	0.261194	EGF, IGF1, HIPK1, NME1, HIPK2, SKI, TRIM28, MYC, HES1, CALM3, JAK2, TLR4, CALM2, BRD4	1.67497	0.881563
GOTERM_BP_DIRECT	GO:0035774	positive regulation of insulin secretion involved in cellular response to glucose stimulus	14	0.261194	GPR68, BAD, SRI, HIF1A, ANO1, PPP3CB, OXCT1, KIF5B, LEPR, PHPT1, ATG7, STX4A, GPLD1, C2CD2L	1.67497	0.881563
GOTERM_BP_DIRECT	GO:0050776	regulation of immune response	14	0.261194	CD40, FCER1G, SPPL2A, PHF11A, TNFRSF13C, PTPRD, FCGR1, FCGR3, CD1D1, IRF1, SH2B2, CARD11, CD200, CD276	1.67497	0.881563
GOTERM_BP_DIRECT	GO:0070555	response to interleukin-1	14	0.261194	PRKCI, ANXA1, SRC, IL1R1, TAF9, TNFRSF11A, SELE, ETS1, RELA, GHR, TRAF6, CHIL1, MYD88, SNCA	1.67497	0.881563
GOTERM_BP_DIRECT	GO:0051260	protein homooligomerization	63	1.17537	DGKD, TNFAIP1, PRN, FGFRL1, SLC6A4, ALAD, C1QTNF1, ANXA6, IKBKE, GLUL, PRND, TGM2, ENTPD1, ENTPD2, RIPK3, VWF, ADIPOQ, ANXA5, KCTD2, KCTD5, KCTD6, KCTD9, RBMXL1, ALS2, KCTD10, KCTD13, PICK1, CHMP4B, KCTD11, NUP54, ANGPTL4, MICU1, KCTD18, KCTD15, VCP, ATL3, PEX11B, ATL2, ITPR3, BCL10, MFF, SPAST, RIPK1, ECT2, FIS1, POLQ, NPM1, TOR1A, GCH1, ANGPT1, ST13, CAV1, EIF2AK3, PEX14, P2RX5, EHD4, P2RX3, P2…	1.22434	0.881563
GOTERM_BP_DIRECT	GO:0006986	response to unfolded protein	20	0.373134	HERPUD2, UPF2, ATF6B, FAF2, HSPA4L, DAB2IP, EIF2AK3, SYVN1, UPF3B, THBS1, HERPUD1, DNAJC3, ERP44, CREB3L3, DNAJB5, JKAMP, CREBRF, CHAC1, UBXN4, ATF6	1.50137	0.881563
GOTERM_BP_DIRECT	GO:0007031	peroxisome organization	10	0.186567	PEX7, SEC16B, TMEM135, PEX19, SCP2, PEX11B, PEX5, PEX12, ABCD1, PEX14	1.91425	0.881563
GOTERM_BP_DIRECT	GO:0009116	nucleoside metabolic process	10	0.186567	PRPS2, PRPS1, MTAP, PRPSAP2, ATIC, PNP2, PPAT, HPRT, UMPS, PRPS1L3	1.91425	0.881563
GOTERM_BP_DIRECT	GO:0006509	membrane protein ectodomain proteolysis	10	0.186567	ADAM19, P2RX7, APH1A, BACE1, NCSTN, RBMXL1, ERAP1, SPPL2A, ADAM9, PRKCQ	1.91425	0.881563
GOTERM_BP_DIRECT	GO:0010977	negative regulation of neuron projection development	24	0.447761	HDAC2, LRP1, H2-K1, INPPL1, CIB1, THOC2, TBX6, RHOA, GFAP, GAK, DGUOK, DAB2, MAG, BAG5, TRPV4, PMP22, INPP5J, RAB29, FLNA, HES1, VIM, FKBP4, PAFAH1B1, MAP4K4	1.43569	0.881563
GOTERM_BP_DIRECT	GO:0071363	cellular response to growth factor stimulus	24	0.447761	TGFB3, INSR, PPP2R5B, PDGFB, TWF2, TWIST1, CIB1, TNFRSF1B, KLF4, THBS1, LRP8, BMP4, MAPK7, CREB1, EHD4, RPS6KB1, ERBB2, AKT1, CTNNB1, CPNE3, RIPK1, PFN1, GAS6, MAP2K5	1.43569	0.881563
GOTERM_BP_DIRECT	GO:0048738	cardiac muscle tissue development	13	0.242537	MKL2, NPRL3, PTEN, TAZ, BMP7, HSPG2, BMP5, TBX2, RBP4, CSRP3, CASP8, SIN3B, FADD	1.71622	0.881563
GOTERM_BP_DIRECT	GO:0051225	spindle assembly	13	0.242537	HAUS4, CSNK1D, KIF11, INO80, DICER1, HAUS2, TPX2, TUBB5, NCOR1, HAUS7, TUBB1, RCC1, CEP63	1.71622	0.881563
GOTERM_BP_DIRECT	GO:0060716	labyrinthine layer blood vessel development	12	0.223881	NSDHL, FBXW8, HEY1, FZD5, NCOA6, AKT1, MAPK1, HES1, PLCD3, HS6ST1, CYR61, LLGL2	1.767	0.881563
GOTERM_BP_DIRECT	GO:0001782	B cell homeostasis	12	0.223881	IKBKB, LYN, MEF2C, BCL2L11, PPP2R3C, SPNS2, RC3H1, NCKAP1L, TNFRSF13C, SOS1, SOS2, GAPT	1.767	0.881563
GOTERM_BP_DIRECT	GO:0022604	regulation of cell morphogenesis	12	0.223881	STRIP1, CAPZB, ZMYM3, ZMYM4, CFL1, QRICH1, RAC1, WTIP, PDZD8, CAMSAP1, BCL9L, SH3D19	1.767	0.881563
GOTERM_BP_DIRECT	GO:0043488	regulation of mRNA stability	12	0.223881	CARHSP1, PCID2, RNASEL, YTHDF2, BRF1, PABPC4, FMR1, SAMD4B, RC3H1, MAPK14, PUM1, SAMD4	1.767	0.881563
GOTERM_BP_DIRECT	GO:0050919	negative chemotaxis	12	0.223881	SEMA4A, NRP2, SEMA4D, RYK, SEMA4B, SEMA4C, PDGFA, SEMA4F, SLIT3, SEMA3F, RHOA, PLXNA3	1.767	0.881563
GOTERM_BP_DIRECT	GO:0010667	negative regulation of cardiac muscle cell apoptotic process	12	0.223881	PCMT1, NPM1, SIRT4, ILK, SIRT5, CFLAR, AMBRA1, JAK2, RGL2, SLC25A4, RAPGEF3, NFE2L2	1.767	0.881563
GOTERM_BP_DIRECT	GO:0036120	cellular response to platelet-derived growth factor stimulus	11	0.205224	CCNA2, ERRFI1, CREB1, YES1, ARPC2, SRC, MYC, RDX, SNAI2, FYN, CBL	1.83102	0.881563
GOTERM_BP_DIRECT	GO:0046856	phosphatidylinositol dephosphorylation	11	0.205224	MTMR1, MTMR2, INPP5F, SYNJ1, SACM1L, INPP5J, PTEN, INPPL1, INPP5K, OCRL, MTM1	1.83102	0.881563
GOTERM_BP_DIRECT	GO:0033138	positive regulation of peptidyl-serine phosphorylation	27	0.503731	BCAR3, DOCK7, ARAF, STK4, CDC42, PAK1, BAG4, PDCD10, AKT1, SNCA, ANGPT1, CAV1, OSM, ATP2B4, AGT, VEGFA, MAD2L2, PIK3CA, CAPRIN2, TERF2IP, HCLS1, PRKD2, TEK, GAS6, MET, RAPGEF3, PFN2	1.39688	0.881563
GOTERM_BP_DIRECT	GO:0009615	response to virus	30	0.559701	DDX3X, SRC, DDX1, ODC1, DDX21, ADAR, MST1R, ZC3HAV1, IFIT3, IFIH1, HYAL2, CFL1, DHX58, DHX36, HYAL3, AP1S1, PIM2, OASL1, OASL2, MEF2C, DDX58, BST2, HNRNPUL1, BCL3, LCN2, TLR8, CCDC130, MYD88, TLR13, BCL2L1	1.36732	0.881563
GOTERM_BP_DIRECT	GO:0042493	response to drug	103	1.92164	PEBP1, COMT, ICAM1, AQP1, HADH, PRKCB, CYBB, PGF, GNPAT, TXNIP, CCNO, DNMT1, RPN2, MGST1, GSTT1, XPC, TNFRSF11B, PHB, CCNB1, MYO6, BLOC1S3, ABL1, DVL3, NCKAP1L, ATG5, FZD1, LYN, CBX7, SMAD1, TGFB2, JUN, JUND, UBE2B, IGF2, GGH, COL1A1, CDK9, CDK4, LCN2, GCLM, PAM, COL18A1, CDKN1B, OGG1, PTEN, WFDC1, PTPRM, CROT, PFAS, AACS, SLC6A4, ALAD, XPO1, MDK, TIMP2, TIMP4, DGCR2, APOBEC1, VAV3, SREBF1, SS18,…	1.16323	0.881563
GOTERM_BP_DIRECT	GO:0032922	circadian regulation of gene expression	23	0.429104	KDM5A, PRMT5, NCOA2, HDAC2, KMT2A, MAGED1, HDAC1, HNRNPU, CSNK1D, CSNK1E, ARNTL, PPP1CB, PER1, PER3, NCOR1, ID2, NAMPT, CRY2, BHLHE40, CRY1, TOP1, OGT, LGR4	1.44353	0.881563
GOTERM_BP_DIRECT	GO:0001805	positive regulation of type III hypersensitivity	4	0.0746269	FCGR1, FCGR3, FCER1G, BTK	3.8285	0.881563
GOTERM_BP_DIRECT	GO:0002457	T cell antigen processing and presentation	4	0.0746269	KDM5D, TREML4, RFTN1, ICAM1	3.8285	0.881563
GOTERM_BP_DIRECT	GO:0090168	Golgi reassembly	4	0.0746269	VCPIP1, STK25, PDCD10, YWHAZ	3.8285	0.881563
GOTERM_BP_DIRECT	GO:0038203	TORC2 signaling	4	0.0746269	PRR5, SESN3, MAPKAP1, PRR5L	3.8285	0.881563
GOTERM_BP_DIRECT	GO:1902897	regulation of postsynaptic density protein 95 clustering	4	0.0746269	CDH2, ZMYND8, CRIPT, DBN1	3.8285	0.881563
GOTERM_BP_DIRECT	GO:0033522	histone H2A ubiquitination	4	0.0746269	UBE2B, RNF8, UBR2, UBE2A	3.8285	0.881563
GOTERM_BP_DIRECT	GO:0042512	negative regulation of tyrosine phosphorylation of Stat1 protein	4	0.0746269	SOCS3, SOCS1, IRF1, PTPN2	3.8285	0.881563
GOTERM_BP_DIRECT	GO:0009298	GDP-mannose biosynthetic process	4	0.0746269	GMPPB, PMM1, PMM2, MPI	3.8285	0.881563
GOTERM_BP_DIRECT	GO:0046602	regulation of mitotic centrosome separation	4	0.0746269	CHEK1, NEK2, KIF11, CEP85	3.8285	0.881563
GOTERM_BP_DIRECT	GO:0006499	N-terminal protein myristoylation	4	0.0746269	PPM1A, PPM1B, NMT1, NMT2	3.8285	0.881563
GOTERM_BP_DIRECT	GO:0060544	regulation of necroptotic process	4	0.0746269	FADD, CFLAR, BIRC2, BIRC3	3.8285	0.881563
GOTERM_BP_DIRECT	GO:0045619	regulation of lymphocyte differentiation	4	0.0746269	NDFIP1, FAS, IKZF3, RNF41	3.8285	0.881563
GOTERM_BP_DIRECT	GO:0090170	regulation of Golgi inheritance	4	0.0746269	MAP2K1, MAP2K2, MAPK1, MAPK3	3.8285	0.881563
GOTERM_BP_DIRECT	GO:2000535	regulation of entry of bacterium into host cell	4	0.0746269	EXOC7, CAV1, FUCA2, EXOC2	3.8285	0.881563
GOTERM_BP_DIRECT	GO:0039536	negative regulation of RIG-I signaling pathway	4	0.0746269	NLRX1, SEC14L1, C1QBP, DHX58	3.8285	0.881563
GOTERM_BP_DIRECT	GO:1903553	positive regulation of extracellular exosome assembly	4	0.0746269	SDCBP, PDCD6IP, SDC4, SDC1	3.8285	0.881563
GOTERM_BP_DIRECT	GO:0006907	pinocytosis	4	0.0746269	DAB2, EHD4, PPT1, SNX5	3.8285	0.881563
GOTERM_BP_DIRECT	GO:0051661	maintenance of centrosome location	4	0.0746269	GPSM2, ASPM, TBCCD1, PAFAH1B1	3.8285	0.881563
GOTERM_BP_DIRECT	GO:0002521	leukocyte differentiation	4	0.0746269	RRAS, CITED2, SRF, ID2	3.8285	0.881563
GOTERM_BP_DIRECT	GO:0007100	mitotic centrosome separation	4	0.0746269	NDE1, KIF11, NDEL1, AURKA	3.8285	0.881563
GOTERM_BP_DIRECT	GO:0018243	protein O-linked glycosylation via threonine	4	0.0746269	GALNT11, GALNT3, GALNT2, GALNT1	3.8285	0.881563
GOTERM_BP_DIRECT	GO:0009597	detection of virus	4	0.0746269	NCR1, DDX58, SERINC3, SERINC5	3.8285	0.881563
GOTERM_BP_DIRECT	GO:1903078	positive regulation of protein localization to plasma membrane	6	0.11194	MYO5A, TREM2, STX3, STX4A, SPTBN1, RAB11A	2.55233	0.881563
GOTERM_BP_DIRECT	GO:0008064	regulation of actin polymerization or depolymerization	6	0.11194	SWAP70, BRK1, PFN1, SSH3, ARHGAP35, CIT	2.55233	0.881563
GOTERM_BP_DIRECT	GO:0009743	response to carbohydrate	6	0.11194	CST3, LYN, RAP1B, P2RX3, P2RX2, IL1B	2.55233	0.881563
GOTERM_BP_DIRECT	GO:0003208	cardiac ventricle morphogenesis	6	0.11194	DLL4, HEYL, NOTCH1, HEY1, HIF1A, ENG	2.55233	0.881563
GOTERM_BP_DIRECT	GO:0060982	coronary artery morphogenesis	6	0.11194	NRP1, SEC24B, NOTCH1, CTNNB1, ARID2, VEGFA	2.55233	0.881563
GOTERM_BP_DIRECT	GO:0044406	adhesion of symbiont to host	6	0.11194	GBP6, SCARB1, GBP9, GBP2, NECTIN2, ICAM1	2.55233	0.881563
GOTERM_BP_DIRECT	GO:0046653	tetrahydrofolate metabolic process	6	0.11194	MTHFD1L, SHMT2, MTHFD2, SHMT1, PIPOX, MTR	2.55233	0.881563
GOTERM_BP_DIRECT	GO:2000008	regulation of protein localization to cell surface	6	0.11194	TOR1A, EGF, HFE, GBF1, CTNNB1, KCNAB2	2.55233	0.881563
GOTERM_BP_DIRECT	GO:0003094	glomerular filtration	6	0.11194	MYO1E, EDNRA, MCAM, SULF1, AQP1, SULF2	2.55233	0.881563
GOTERM_BP_DIRECT	GO:0042308	negative regulation of protein import into nucleus	6	0.11194	ANGPT1, MDFIC, EI24, CHP1, PKIG, GBP4	2.55233	0.881563
GOTERM_BP_DIRECT	GO:0039702	viral budding via host ESCRT complex	6	0.11194	PDCD6IP, VPS4B, VPS4A, CHMP2B, CHMP4B, CHMP3	2.55233	0.881563
GOTERM_BP_DIRECT	GO:0016559	peroxisome fission	6	0.11194	FIS1, SEC16B, PEX19, PEX11B, MFF, PEX11G	2.55233	0.881563
GOTERM_BP_DIRECT	GO:0097178	ruffle assembly	6	0.11194	BAG4, DBNL, INPPL1, PIP5K1A, INPP5K, RAC1	2.55233	0.881563
GOTERM_BP_DIRECT	GO:0043297	apical junction assembly	6	0.11194	FBF1, CTNNA1, PKN2, RHOC, RHOA, VCL	2.55233	0.881563
GOTERM_BP_DIRECT	GO:0070493	thrombin receptor signaling pathway	6	0.11194	HPGD, PLEK, F2R, IQGAP2, F2RL2, F2RL3	2.55233	0.881563
GOTERM_BP_DIRECT	GO:0043547	positive regulation of GTPase activity	48	0.895522	CD40, RABGAP1, DENND1A, RAP1GDS1, SNX13, THY1, F11R, KALRN, ARHGAP35, RAP1GAP, ICAM1, PREX1, CCL9, RGS2, RAP1A, RGS1, ERBB2, S1PR1, DVL3, CCR7, SH3BGRL3, RSU1, CCL19, ECT2, NDEL1, CCL24, MAP2K1, RALBP1, ANKRD27, SEMA4D, CAV2, ARHGEF19, ARAP1, ALS2, BIN1, RGS10, RAPGEF1, RGL3, PLXNB1, PGAM5, PKP4, GNB5, AGRN, RAB3GAP1, ARHGEF5, RAPGEF3, LIMS1, RAPGEF4	1.25868	0.891523
GOTERM_BP_DIRECT	GO:0030155	regulation of cell adhesion	17	0.317164	STAT5A, PPP1R12A, SRF, KIF14, LMO7, PTPRJ, DLL1, PTK2, ICAM1, PPP1CB, NUAK1, EMCN, FES, S1PR1, JAK2, CYTIP, CYTH1	1.54963	0.895279
GOTERM_BP_DIRECT	GO:0055072	iron ion homeostasis	17	0.317164	STEAP3, STEAP4, EPB42, EIF2AK1, HFE, SLC11A1, IREB2, SLC11A2, SLC40A1, HTT, SLC25A28, SFXN3, LCN2, SFXN2, FBXL5, NEO1, PICALM	1.54963	0.895279
GOTERM_BP_DIRECT	GO:0043085	positive regulation of catalytic activity	16	0.298507	NPM1, YWHAB, CAV1, IGF2, AZIN2, CIB1, AGT, P2RX7, NR4A2, APH1A, CDC42, NCSTN, MYC, SLC37A4, DCP1A, STX4A	1.57067	0.927202
GOTERM_BP_DIRECT	GO:0051384	response to glucocorticoid	27	0.503731	PTPRU, PFKFB1, IL1RN, PDCD7, ADM, PIK3R1, ALAD, GHR, SULT1A1, RXRA, MDK, PPARGC1B, MAP2K1, ANXA3, BAD, DUSP1, AGL, ADIPOQ, BMP6, RHOA, FAS, SDC1, ADAM9, ALPL, KRAS, CDO1, PAM	1.37826	0.940853
GOTERM_BP_DIRECT	GO:0042752	regulation of circadian rhythm	20	0.373134	TOP2A, KLF10, KDM5B, KDM5C, PRKAA1, MAGED1, FBXW11, UBE3A, CSNK1D, CSNK1E, CCAR2, PPP1CB, PER1, MAPK9, SFPQ, CREB1, PSPC1, ID2, CRY2, CRY1	1.4725	0.950329
GOTERM_BP_DIRECT	GO:0060213	positive regulation of nuclear-transcribed mRNA poly(A) tail shortening	7	0.130597	BTG2, CNOT1, AGO2, PABPC1, TOB1, TNRC6A, TNRC6B	2.23329	0.953213
GOTERM_BP_DIRECT	GO:0038095	Fc-epsilon receptor signaling pathway	7	0.130597	FER, TEC, BTK, GRB2, BCL10, MALT1, CARD11	2.23329	0.953213
GOTERM_BP_DIRECT	GO:0042770	signal transduction in response to DNA damage	7	0.130597	CASP9, GADD45A, CHEK2, ABL1, GRB2, CEP63, MAPK14	2.23329	0.953213
GOTERM_BP_DIRECT	GO:0006851	mitochondrial calcium ion transport	7	0.130597	SLC8A3, MCUR1, VDAC1, MICU1, SLC25A23, SLC8B1, MCU	2.23329	0.953213
GOTERM_BP_DIRECT	GO:0090051	negative regulation of cell migration involved in sprouting angiogenesis	7	0.130597	DLL4, NOTCH1, PDCD10, MMRN2, KLF4, MAP2K5, RHOA	2.23329	0.953213
GOTERM_BP_DIRECT	GO:0006614	SRP-dependent cotranslational protein targeting to membrane	7	0.130597	SEC61A1, SRP72, SSR3, SRP54B, SRP54C, SRP68, SEC63	2.23329	0.953213
GOTERM_BP_DIRECT	GO:0090331	negative regulation of platelet aggregation	7	0.130597	C1QTNF1, SERPINE2, UBASH3B, PRKCD, PTGER3, ALOX12, ADRB2	2.23329	0.953213
GOTERM_BP_DIRECT	GO:0060674	placenta blood vessel development	7	0.130597	NOTCH2, SOCS3, MAP2K1, RBM15, NR2F2, ARID1A, PKD2	2.23329	0.953213
GOTERM_BP_DIRECT	GO:1901673	regulation of mitotic spindle assembly	7	0.130597	VPS4B, PLK1, CHMP1A, CHMP2B, CHMP4B, CCSAP, CHMP5	2.23329	0.953213
GOTERM_BP_DIRECT	GO:0045792	negative regulation of cell size	7	0.130597	CAV3, AKT1S1, RDX, CFL1, PTEN, AKT1, TSC1	2.23329	0.953213
GOTERM_BP_DIRECT	GO:0045945	positive regulation of transcription from RNA polymerase III promoter	7	0.130597	CEBPA, ELL, BRF1, ICE2, CHD8, ERBB2, ZC3H8	2.23329	0.953213
GOTERM_BP_DIRECT	GO:0097028	dendritic cell differentiation	7	0.130597	LYN, TRPM2, FLT3, TREM2, GAS6, AZI2, GATA1	2.23329	0.953213
GOTERM_BP_DIRECT	GO:0002260	lymphocyte homeostasis	7	0.130597	SPTA1, BCL2L11, SPNS2, SLC40A1, SOS1, SOS2, LAT	2.23329	0.953213
GOTERM_BP_DIRECT	GO:0035518	histone H2A monoubiquitination	7	0.130597	RNF168, RING1, KDM2B, TRIM37, BCOR, SKP1A, RNF2	2.23329	0.953213
GOTERM_BP_DIRECT	GO:0051310	metaphase plate congression	7	0.130597	CENPE, CENPF, SPICE1, TRAPPC12, KIF2C, CENPQ, GEM	2.23329	0.953213
GOTERM_BP_DIRECT	GO:0051223	regulation of protein transport	7	0.130597	DNAJA1, FNDC1, EGF, EXOC4, RAB29, RAB11A, PICALM	2.23329	0.953213
GOTERM_BP_DIRECT	GO:0006139	nucleobase-containing compound metabolic process	14	0.261194	EXD2, DDX11, SRBD1, AK2, NUDT5, REXO2, DCK, DGUOK, METTL14, BRIP1, XRN2, CMPK1, BPNT1, TK2	1.62421	0.953213
GOTERM_BP_DIRECT	GO:1900026	positive regulation of substrate adhesion-dependent cell spreading	14	0.261194	CIB1, CRKL, CDC42, PREX1, DAB2, ARPC2, C1QBP, FLNA, RAC1, CRK, DOCK1, RREB1, DBN1, LIMS1	1.62421	0.953213
GOTERM_BP_DIRECT	GO:2001240	negative regulation of extrinsic apoptotic signaling pathway in absence of ligand	14	0.261194	CX3CR1, EYA2, EYA3, AGAP2, GATA1, ZC3HC1, MAPK7, COL2A1, IL1B, CTNNA1, SNAI2, RIPK1, FYN, MAP2K5	1.62421	0.953213
GOTERM_BP_DIRECT	GO:0000077	DNA damage checkpoint	13	0.242537	MAPK14, USP28, HINFP, CHEK2, CHEK1, E2F1, RAD17, INTS7, ATM, RAD1, CEP63, CLSPN, RHNO1	1.65902	0.977902
GOTERM_BP_DIRECT	GO:0048535	lymph node development	13	0.242537	RIPK3, IL15, FLT3, SPNS2, RC3H1, TNFRSF11A, ID2, CCR7, CD248, FADD, LTBR, IL7R, JAK3	1.65902	0.977902
GOTERM_BP_DIRECT	GO:0009790	embryo development	28	0.522388	CCDC47, ATP5A1, HTT, EHMT1, UBR3, AMBRA1, TNFAIP1, HMGCR, CKS1B, RACGAP1, TDG, PDGFC, MEN1, GTF2I, ACVR1, AKIRIN2, TGFB3, TPM1, SMARCA5, TSC1, FOXP1, TGFBR3, RBP4, DNAJA3, POLR1B, TRIP12, EEF1E1, CDK5R1	1.35694	0.981527
GOTERM_BP_DIRECT	GO:0043433	negative regulation of sequence-specific DNA binding transcription factor activity	25	0.466418	HDAC2, THRA, CEBPG, TWIST1, PHB2, RNF2, GLIS2, FOXS1, SUMO1, SPOP, FLNA, MEN1, EGLN1, WWP2, CYS1, KLF4, PEX14, MAD2L2, SFRP4, ID2, BHLHE40, ID1, GAS6, TRIB2, TAF3	1.38714	0.981527
GOTERM_BP_DIRECT	GO:0010506	regulation of autophagy	18	0.335821	USP13, USP10, USP33, CISD2, PIK3R2, IIGP1, VMP1, PYCARD, MFSD8, RRAGA, RRAGC, ULK2, CHMP4B, KAT8, ATM, NRBF2, DRAM2, TRP53INP1	1.49811	0.981527
GOTERM_BP_DIRECT	GO:0045737	positive regulation of cyclin-dependent protein serine/threonine kinase activity	12	0.223881	STIL, CCND3, CDKN1B, CCNT2, CCND2, CCNY, SRC, CCNH, PDGFB, CCNC, CCNL1, CKS1B	1.70156	0.981527
GOTERM_BP_DIRECT	GO:0034198	cellular response to amino acid starvation	12	0.223881	SH3GLB1, HNRNPL, IMPACT, RRAGA, DAP, SEH1L, MIOS, RRAGC, NPRL3, EIF2AK3, SLC38A2, ATF3	1.70156	0.981527
GOTERM_BP_DIRECT	GO:0045667	regulation of osteoblast differentiation	8	0.149254	NELL1, DDX5, RASSF2, APC, CTNNB1, SNAI2, PRKACA, PTK2	2.04187	0.981527
GOTERM_BP_DIRECT	GO:0048490	anterograde synaptic vesicle transport	8	0.149254	AP3M2, BLOC1S4, AP3M1, BLOC1S2, BLOC1S3, AP3D1, AP3S2, AP3S1	2.04187	0.981527
GOTERM_BP_DIRECT	GO:0061351	neural precursor cell proliferation	8	0.149254	GRN, MELK, KIF3A, TRNP1, ZFP503, CXCR4, PCNT, DBN1	2.04187	0.981527
GOTERM_BP_DIRECT	GO:0060347	heart trabecula formation	8	0.149254	EGLN1, TGFBR3, RBP4, CAV3, ADAMTS1, SRF, FHL2, TEK	2.04187	0.981527
GOTERM_BP_DIRECT	GO:0032481	positive regulation of type I interferon production	8	0.149254	MAVS, IRF1, DHX58, CD14, ZC3HAV1, TMEM173, TICAM1, MYD88	2.04187	0.981527
GOTERM_BP_DIRECT	GO:0016236	macroautophagy	11	0.205224	EI24, NBR1, PIK3R4, ATG10, ATG7, SQSTM1, ZFYVE1, HDAC6, ATG12, TRP53INP2, ATG5	1.75473	0.981527
GOTERM_BP_DIRECT	GO:0045663	positive regulation of myoblast differentiation	11	0.205224	CXCL9, CSRP3, MEF2C, TNFSF14, IGFBP3, ILK, PIK3R1, MAPK14, PLCB1, CDON, MAP3K5	1.75473	0.981527
GOTERM_BP_DIRECT	GO:0007159	leukocyte cell-cell adhesion	11	0.205224	CD24A, PTPRC, ITGAM, ITGA4, ROCK1, TNIP1, ITGAL, L1CAM, EZR, SELE, ICAM1	1.75473	0.981527
GOTERM_BP_DIRECT	GO:0060425	lung morphogenesis	11	0.205224	BMP4, SEC24B, MAP2K1, MAP2K2, SRF, ID1, RPL13A, MAPK1, MAPK8IP3, MAPK3, TGFBR2	1.75473	0.981527
GOTERM_BP_DIRECT	GO:0034614	cellular response to reactive oxygen species	11	0.205224	PRDX3, FER, SRC, TPM1, BTK, AGAP3, MPV17, PTPRK, FOS, ATG7, PPARGC1B	1.75473	0.981527
GOTERM_BP_DIRECT	GO:0010575	positive regulation of vascular endothelial growth factor production	11	0.205224	ADORA2B, IL1B, C5AR1, EIF2AK3, C3AR1, CYP1B1, ARNT, HPSE, SULF1, HIF1A, SULF2	1.75473	0.981527
GOTERM_BP_DIRECT	GO:0090316	positive regulation of intracellular protein transport	11	0.205224	CDC42, PLK3, PCM1, DCTN1, KIF3A, KIF5B, CEP131, RAB29, PRR5L, PCNT, OAZ1	1.75473	0.981527
GOTERM_BP_DIRECT	GO:0000209	protein polyubiquitination	35	0.652985	UBE2D1, JADE2, UBE2D2A, HDAC6, RNF139, TNKS2, UBR5, RNF217, HLTF, ARIH1, SKP2, TRIM21, RNF111, RNF20, PPIL2, ANKIB1, UBE2B, FBXW11, AMFR, SYVN1, BFAR, UBE2A, UBE2G2, TOPORS, RNF41, RNF145, RNF167, UBOX5, CDC34, TRAF6, MKRN1, PELI1, UBE2K, RNF122, BIRC2	1.30095	0.981527
GOTERM_BP_DIRECT	GO:0046716	muscle cell cellular homeostasis	9	0.16791	CAV3, APC, SRF, CFL2, LAMP2, LARGE1, PFKM, HIF1A, MTM1	1.91425	0.981527
GOTERM_BP_DIRECT	GO:0050892	intestinal absorption	9	0.16791	SCARB1, RSC1A1, VDR, MOGAT2, IREB2, CD36, F11R, SLC26A6, TJP2	1.91425	0.981527
GOTERM_BP_DIRECT	GO:0046827	positive regulation of protein export from nucleus	9	0.16791	PPM1A, RANBP3, XPO4, SFN, CTDSPL2, ANP32B, GAS6, PRKACA, RAPGEF3	1.91425	0.981527
GOTERM_BP_DIRECT	GO:0030889	negative regulation of B cell proliferation	9	0.16791	LYN, CD24A, BTK, BTLA, RC3H1, ATM, PRDM1, FCGR2B, TNFRSF21	1.91425	0.981527
GOTERM_BP_DIRECT	GO:0048026	positive regulation of mRNA splicing, via spliceosome	9	0.16791	DAZAP1, SNW1, RBMXL1, THRAP3, TRA2B, ZFP64, EIF4A3, TRA2A, RNF219	1.91425	0.981527
GOTERM_BP_DIRECT	GO:0033365	protein localization to organelle	9	0.16791	BBS2, CEP68, CSRP3, COG7, COG3, AP3D1, CEP250, BBS4, CNTLN	1.91425	0.981527
GOTERM_BP_DIRECT	GO:0051693	actin filament capping	9	0.16791	SPTA1, CAPZB, CAPZA1, TPM1, RDX, CAPZA2, SPTAN1, SPTB, SPTBN1	1.91425	0.981527
GOTERM_BP_DIRECT	GO:0043277	apoptotic cell clearance	9	0.16791	LRP1, ALOX15, NR1H3, CD36, GAS6, MERTK, CCR2, TGM2, TXNDC5	1.91425	0.981527
GOTERM_BP_DIRECT	GO:0045648	positive regulation of erythrocyte differentiation	10	0.186567	MED1, ID2, ANKRD54, NCKAP1L, MAPK14, GATA2, HIF1A, GATA1, ETS1, ACVR2A	1.82309	0.982595
GOTERM_BP_DIRECT	GO:0090002	establishment of protein localization to plasma membrane	17	0.317164	TMEM150A, ROCK1, CAV3, RDX, TTC7B, F11R, FAM126A, TSPAN10, TNFRSF1A, IKBKB, GAK, SLC9A3R1, EFR3A, TSPAN14, CDH2, PKP3, EZR	1.51359	0.989917
GOTERM_BP_DIRECT	GO:0007229	integrin-mediated signaling pathway	32	0.597015	SEMA7A, ITGAM, SRC, TXK, PLEK, ILK, CIB2, CIB1, ITGAL, ARHGAP35, FUT8, ITGAX, VAV3, FCER1G, ITGA4, RCC2, ITGA1, PTK2, RHOA, ADAM19, FGR, ITGB2L, TEC, ITGAD, EIF6, ITGA11, ZYX, ITGA7, ADAM9, ADAM8, LAT, BCAR1	1.31733	0.989917
GOTERM_BP_DIRECT	GO:0071277	cellular response to calcium ion	20	0.373134	MEF2A, MEF2C, JUN, JUND, FUS, ALOX15, CACYBP, FOS, KRT10, TRPM2, EEF2K, RASA4, ALOX5AP, DPEP1, CPNE3, CPNE2, ECT2, SLC25A23, GPLD1, SLC25A24	1.44472	0.989917
GOTERM_BP_DIRECT	GO:0034446	substrate adhesion-dependent cell spreading	16	0.298507	ITGA4, SRC, FZD7, KIF14, FN1, ILK, MERTK, EFNA1, FER, AKIP1, MICALL2, ABL1, TEK, RAC1, VAMP3, EPHB3	1.5314	0.989917
GOTERM_BP_DIRECT	GO:0043507	positive regulation of JUN kinase activity	16	0.298507	IL1RN, FZD5, DAB2IP, FZD8, TNFRSF11A, MAPK8IP3, FGD2, ZEB2, PAK1, IL1B, TRAF6, DVL3, ROR2, MAP3K4, ARHGEF5, MAP3K5	1.5314	0.989917
GOTERM_BP_DIRECT	GO:0090630	activation of GTPase activity	26	0.485075	RABGAP1, TBC1D9B, GPR65, DOCK7, TBC1D10C, PIP5K1A, TBC1D12, ECT2, TBC1D22A, TBC1D10A, TBC1D15, TBC1D10B, NDEL1, PLEKHG4, RCC2, TBC1D8, TBC1D9, TSC1, SCRIB, ARHGAP24, TBC1D1, TBC1D4, SGSM3, TBC1D25, TAX1BP3, EPHA2	1.36357	0.989917
GOTERM_BP_DIRECT	GO:0009791	post-embryonic development	38	0.708955	INVS, KDM5B, RAB3A, KMT2A, FLT3, CCDC47, IREB2, INPPL1, ATN1, PRDM1, GIGYF2, BCL2L11, SERP1, PLAGL2, ACADM, SOX6, ATG7, TAPT1, SMAD2, MORC3, USP9X, TIPARP, TET2, CELA1, ASH1L, DICER1, MAPK8IP3, MUT, IGF2R, NR4A2, BMP4, PYGO2, IMPAD1, AGO2, ATM, ATF5, FGFR2, LLGL2	1.27617	0.989917
GOTERM_BP_DIRECT	GO:0006417	regulation of translation	40	0.746269	CDC123, DDX3X, FMR1, IREB2, ELAVL1, RGS2, UNK, AKT1, EIF4EBP2, EIF4E, SAMD4, NANOS1, KLHL25, NCBP1, DAPK1, NCBP2, EIF2AK1, APLP1, PYM1, EIF2AK3, RPL13A, TSC1, IGF1, PA2G4, PUM1, MIF4GD, LARP6, DNAJC3, IMPACT, DNAJC1, CNOT6, RPS6KB1, CNOT1, CNOT2, AGO2, EIF4E2, CPEB2, TNRC6A, EIF4G1, TNRC6B	1.26562	0.989917
GOTERM_BP_DIRECT	GO:0007346	regulation of mitotic cell cycle	15	0.279851	RB1, CDC123, DYNLT3, PLK1, GBF1, CKS1B, SDCBP, CYLD, RAD50, MYC, RPA3, SIK1, PIM3, PIM2, SAE1	1.55209	0.989917
GOTERM_BP_DIRECT	GO:0006284	base-excision repair	15	0.279851	USP47, POLQ, PARP1, OGG1, HMGA1, RPA2, APEX2, SIRT6, UNG, SMUG1, TDG, RPA3, DNA2, ERCC6, CCNO	1.55209	0.989917
GOTERM_BP_DIRECT	GO:0030501	positive regulation of bone mineralization	15	0.279851	ACVR1, MEF2C, PKDCC, TGFB3, MIA3, ADRB2, BMP7, BMP6, ACVR2A, P2RX7, BMP4, NELL1, TMEM119, GPM6B, CD276	1.55209	0.989917
GOTERM_BP_DIRECT	GO:0071549	cellular response to dexamethasone stimulus	15	0.279851	ERRFI1, CBX3, HNRNPU, FBXO32, BMI1, NR3C1, FOXO1, AQP1, CASP9, BMP4, TFAP4, RPS6KB1, DDIT4, JAK2, EIF4E	1.55209	0.989917
GOTERM_BP_DIRECT	GO:0050728	negative regulation of inflammatory response	30	0.559701	PTGER4, NLRX1, CALCRL, MVK, WFDC1, PLA2G5, ADRB2, ETS1, C1QTNF3, RABGEF1, SOCS3, ABR, PBK, NLRP3, ACP5, TNFAIP8L2, LGALS9, CD276, IER3, SOCS5, NDFIP1, FEM1A, ADIPOQ, NR1H3, ASH1L, TNFRSF1B, TNFRSF1A, BCR, NLRP12, PTPN2	1.32017	0.989917
GOTERM_BP_DIRECT	GO:0009156	ribonucleoside monophosphate biosynthetic process	5	0.0932836	PRPS2, PRPS1, GART, PFAS, PRPS1L3	2.73464	0.989917
GOTERM_BP_DIRECT	GO:0031468	nuclear envelope reassembly	5	0.0932836	NSFL1C, SPAST, UBXN2A, CHMP4B, CHMP7	2.73464	0.989917
GOTERM_BP_DIRECT	GO:0003180	aortic valve morphogenesis	5	0.0932836	EFNA1, BMP4, NOTCH1, TWIST1, NFATC1	2.73464	0.989917
GOTERM_BP_DIRECT	GO:0051683	establishment of Golgi localization	5	0.0932836	CDC42, SLC9A3R1, STK25, PDCD10, YWHAZ	2.73464	0.989917
GOTERM_BP_DIRECT	GO:0007016	cytoskeletal anchoring at plasma membrane	5	0.0932836	GYPA, EPB41L1, EPB41L3, TLN2, TLN1	2.73464	0.989917
GOTERM_BP_DIRECT	GO:1903608	protein localization to cytoplasmic stress granule	5	0.0932836	TIA1, DDX3X, DHX9, DDX1, DCP1A	2.73464	0.989917
GOTERM_BP_DIRECT	GO:0071557	histone H3-K27 demethylation	5	0.0932836	KDM6B, PAGR1A, KDM7A, KDM6A, PHF8	2.73464	0.989917
GOTERM_BP_DIRECT	GO:0006620	posttranslational protein targeting to membrane	5	0.0932836	MACF1, SEC61A1, CHMP4B, SEC62, SEC63	2.73464	0.989917
GOTERM_BP_DIRECT	GO:0000083	regulation of transcription involved in G1/S transition of mitotic cell cycle	5	0.0932836	NPAT, KLF11, BACH1, HINFP, BRD4	2.73464	0.989917
GOTERM_BP_DIRECT	GO:0048539	bone marrow development	5	0.0932836	CTC1, ASXL1, PTPRC, LRRC17, SBDS	2.73464	0.989917
GOTERM_BP_DIRECT	GO:0000729	DNA double-strand break processing	5	0.0932836	EXD2, UBE2V2, SMARCAD1, SETMAR, DNA2	2.73464	0.989917
GOTERM_BP_DIRECT	GO:0060509	Type I pneumocyte differentiation	5	0.0932836	NCOR2, CREB1, THRA, IGF1, KLF2	2.73464	0.989917
GOTERM_BP_DIRECT	GO:0003376	sphingosine-1-phosphate signaling pathway	5	0.0932836	SPNS3, SPNS2, S1PR1, S1PR2, EZR	2.73464	0.989917
GOTERM_BP_DIRECT	GO:0010870	positive regulation of receptor biosynthetic process	5	0.0932836	HDAC2, HDAC1, NR1H3, HIF1A, HDAC6	2.73464	0.989917
GOTERM_BP_DIRECT	GO:0001667	ameboidal-type cell migration	5	0.0932836	CENPV, CXCL12, CXCR4, WASF2, PAFAH1B1	2.73464	0.989917
GOTERM_BP_DIRECT	GO:0071168	protein localization to chromatin	5	0.0932836	CARM1, RAD21, PLK1, ESCO2, WAPL	2.73464	0.989917
GOTERM_BP_DIRECT	GO:0061484	hematopoietic stem cell homeostasis	5	0.0932836	TET2, ADAR, UBAP2L, BMI1, NLE1	2.73464	0.989917
GOTERM_BP_DIRECT	GO:0031848	protection from non-homologous end joining at telomere	5	0.0932836	DCLRE1B, DCLRE1A, DCLRE1C, TERF2IP, TERF2	2.73464	0.989917
GOTERM_BP_DIRECT	GO:0045743	positive regulation of fibroblast growth factor receptor signaling pathway	5	0.0932836	NPTN, PDGFB, CTNNB1, PRKD2, FGFBP3	2.73464	0.989917
GOTERM_BP_DIRECT	GO:0010544	negative regulation of platelet activation	5	0.0932836	C1QTNF1, SERPINE2, PDGFB, PDGFA, GP5	2.73464	0.989917
GOTERM_BP_DIRECT	GO:0048872	homeostasis of number of cells	14	0.261194	ZBTB18, WDR48, RRN3, TET2, BCR, ASXL1, CYLD, VPREB1, RASSF2, CDH2, CCR7, IL7R, CARD11, LAT	1.57644	0.989917
GOTERM_BP_DIRECT	GO:0071526	semaphorin-plexin signaling pathway	14	0.261194	NRP1, SEMA4A, SEMA4D, PLXND1, SEMA4B, SEMA6D, SEMA4C, SEMA4F, PLXNA2, FLNA, PLXNB1, RAC1, MET, PLXNA3	1.57644	0.989917
GOTERM_BP_DIRECT	GO:0098779	mitophagy in response to mitochondrial depolarization	43	0.802239	IPPK, SLC35B3, MYOM1, SLC22A3, MRPS10, PLOD2, AMBRA1, KRCC1, PHYHIP, HDAC6, LARP1B, TMEM203, EVA1B, PNPO, MYH11, SLC37A4, LMCD1, COX8A, MAP2K1, AKR1E1, IST1, SLC35C1, ANXA5, FANCC, GMIP, ATG13, CRNKL1, FANCF, SFRP4, ITPKC, P2RX5, TXLNA, OBSCN, PIK3CA, RFWD3, MAP1A, ZFP593, ACIN1, TMEM39A, PRKD2, ALPK1, SQSTM1, SNRPB	1.24716	0.989917
GOTERM_BP_DIRECT	GO:0051607	defense response to virus	53	0.988806	SPON2, CXCL9, CD40, ADAR, DDX41, IFIT3, PYCARD, IFIH1, HYAL2, TAGAP, DHX58, ITGAX, TRIM25, OASL1, OASL2, APOBEC1, ZBP1, IFNAR2, APOBEC3, DDX58, IFNGR1, IFNGR2, ABCC9, DICER1, TICAM1, TMEM173, NCR1, ILF3, IRF1, DDIT4, TLR8, TLR7, TRIM11, TRIM34A, RNASEL, SLFN8, UNC93B1, NLRC5, ZC3HAV1, SAMHD1, EXOSC4, NLRP3, FADD, ATG7, IL10RB, IFNLR1, BST2, MAVS, PTPRC, POLR3D, IFIT3B, SERINC3, SERINC5	1.21503	0.989917
GOTERM_BP_DIRECT	GO:0001541	ovarian follicle development	21	0.391791	CEBPB, PCYT1B, ZFP830, ANGPT1, UBE3A, PHB, FANCG, VEGFA, FANCF, ICAM1, LFNG, BMP4, MMP14, ERMP1, HNRNPK, MYC, CTNNA1, MMP19, ATM, INHA, BCL2L1	1.4105	0.989917
GOTERM_BP_DIRECT	GO:0006730	one-carbon metabolic process	13	0.242537	CAR3, CAR2, CAR1, AHCY, AHCYL1, SHMT2, SHMT1, MAT2B, ALDH1L2, GM4737, MTHFD1L, MTHFD2, CAR13	1.6055	0.989917
GOTERM_BP_DIRECT	GO:0043552	positive regulation of phosphatidylinositol 3-kinase activity	13	0.242537	LYN, VAV3, SH3GLB1, SRC, IRS1, PIK3R4, PDGFB, AMBRA1, FGR, CDC42, CCL19, TEK, RAC1	1.6055	0.989917
GOTERM_BP_DIRECT	GO:2001237	negative regulation of extrinsic apoptotic signaling pathway	17	0.317164	ACVR1, NRP1, SRC, HTT, IGF1, CFLAR, RELA, VEGFA, BMP4, DAB2, RPS6KB1, PSME3, LMNA, BIRC6, RIPK1, GCLM, ZMYND11	1.47919	0.989917
GOTERM_BP_DIRECT	GO:0045184	establishment of protein localization	17	0.317164	IST1, WHRN, RCC2, PLK1, RDX, KIF14, CRIPT, NPNT, ZDHHC15, HINFP, CENPE, ABL1, FLNA, PHLDB2, KPNB1, CEP55, LIMS1	1.47919	0.989917
GOTERM_BP_DIRECT	GO:0006633	fatty acid biosynthetic process	26	0.485075	PRKAA1, PRKAG2, H2-KE6, MSMO1, HSD17B12, ACACA, HACD4, PTGS1, FADS3, HPGDS, SC5D, SCD1, CBR4, ELOVL5, PTGES2, PTGES3, NR1H3, ACSL3, PRKAB1, MCAT, ACLY, PCCB, NDUFAB1, DEGS1, MGLL, PTGES	1.34515	0.989917
GOTERM_BP_DIRECT	GO:0006378	mRNA polyadenylation	12	0.223881	CPSF6, AHCYL1, PABPN1, PCF11, ZC3H3, CPSF2, APLP1, CSTF2, SSU72, CSTF2T, SYMPK, CDC73	1.64079	0.989917
GOTERM_BP_DIRECT	GO:0008630	intrinsic apoptotic signaling pathway in response to DNA damage	20	0.373134	BAD, EI24, PIK3R1, MLH1, TNFRSF1B, TOPORS, TNFRSF1A, NFATC4, CASP9, BCL2L11, CHEK2, MYC, E2F1, SFN, ATM, ERCC6, IKBKE, IER3, EPHA2, BCL2L1	1.41796	0.989917
GOTERM_BP_DIRECT	GO:0030512	negative regulation of transforming growth factor beta receptor signaling pathway	20	0.373134	SMURF2, CAV2, TGFB3, CAV1, HTRA3, LDLRAD4, SMAD6, LEMD3, GLG1, SKI, TGFBR3, PPM1A, SNX1, CD109, SNX25, ADAMTSL2, STRAP, PMEPA1, BCL9L, ZFP451	1.41796	0.989917
GOTERM_BP_DIRECT	GO:0007050	cell cycle arrest	28	0.522388	NOTCH2, RB1, CDC123, CDKN1B, ILK, PKD2, THBS1, PPM1G, TBRG1, STK11, MYC, APBB2, IL12A, MEN1, TRP53INP1, CDKN2D, MAP2K1, TGFB2, CDKN2C, GADD45A, DDIAS, CGRRF1, UHMK1, APC, SGSM3, IRF1, PMP22, ATM	1.32343	0.989917
GOTERM_BP_DIRECT	GO:0097191	extrinsic apoptotic signaling pathway	16	0.298507	TGFB2, BAD, TNFSF12, TRADD, G0S2, TNFRSF1B, HIPK1, RNF41, P2RX7, CASP8, FAS, RIPK1, IL12A, FADD, JAK2, ZFP110	1.49405	0.989917
GOTERM_BP_DIRECT	GO:0033209	tumor necrosis factor-mediated signaling pathway	11	0.205224	IKBKB, PYCARD, PLVAP, TNFSF14, STAT1, CDIP1, LTBR, TNFRSF11A, JAK2, COMMD7, TNFRSF1A	1.68454	0.989917
GOTERM_BP_DIRECT	GO:0048010	vascular endothelial growth factor receptor signaling pathway	11	0.205224	NRP1, SRC, VEGFB, PRKD2, PIK3R1, MAPK14, SULF1, PTK2, PGF, BCAR1, VEGFA	1.68454	0.989917
GOTERM_BP_DIRECT	GO:0097150	neuronal stem cell population maintenance	11	0.205224	SS18, ASPM, PCM1, NOTCH1, CDH2, FANCD2, HES1, FANCC, DLL1, FOXO1, MCPH1	1.68454	0.989917
GOTERM_BP_DIRECT	GO:0032757	positive regulation of interleukin-8 production	11	0.205224	PTGER4, MAVS, DDX58, IL1B, ADIPOQ, PRKD2, TLR7, RIPK1, FADD, TLR4, TIRAP	1.68454	0.989917
GOTERM_BP_DIRECT	GO:0031146	SCF-dependent proteasomal ubiquitin-dependent protein catabolic process	11	0.205224	WWTR1, FBXW5, FBXW7, FBXW11, CCNF, KIF14, FBXL5, SKP1A, FBXO9, RBX1, FBXO31	1.68454	0.989917
GOTERM_BP_DIRECT	GO:0097011	cellular response to granulocyte macrophage colony-stimulating factor stimulus	6	0.11194	STAT5A, PDE1B, NPR2, PDE2A, AKT1, MAPK1	2.2971	0.989917
GOTERM_BP_DIRECT	GO:0090557	establishment of endothelial intestinal barrier	6	0.11194	RAP2C, PTPRS, F11R, MYD88, TJP2, ICAM1	2.2971	0.989917
GOTERM_BP_DIRECT	GO:0034501	protein localization to kinetochore	6	0.11194	ZW10, CHAMP1, BUB1B, TTK, SPDL1, AURKB	2.2971	0.989917
GOTERM_BP_DIRECT	GO:0033598	mammary gland epithelial cell proliferation	6	0.11194	MED1, CEBPB, CHUK, ID2, MAPK1, EPHA2	2.2971	0.989917
GOTERM_BP_DIRECT	GO:0010469	regulation of receptor activity	6	0.11194	PPP2CA, UBE2I, PLAU, P2RY1, PPP2R5B, HDAC6	2.2971	0.989917
GOTERM_BP_DIRECT	GO:0006353	DNA-templated transcription, termination	6	0.11194	SETX, PRMT5, POLR2A, XRN2, TTF2, TTF1	2.2971	0.989917
GOTERM_BP_DIRECT	GO:1902188	positive regulation of viral release from host cell	6	0.11194	VPS4B, VPS4A, CHMP2B, CHMP4B, CHMP3, VPS37B	2.2971	0.989917
GOTERM_BP_DIRECT	GO:0034063	stress granule assembly	6	0.11194	ATXN2L, GRB7, DDX3X, OGFOD1, CIRBP, PQBP1	2.2971	0.989917
GOTERM_BP_DIRECT	GO:0007184	SMAD protein import into nucleus	6	0.11194	TGFB2, JUN, TGFB3, ARAP1, TOB1, SPTBN1	2.2971	0.989917
GOTERM_BP_DIRECT	GO:0003149	membranous septum morphogenesis	6	0.11194	FZD1, BMP4, TGFB2, ID2, FGFR2, TGFBR2	2.2971	0.989917
GOTERM_BP_DIRECT	GO:0010762	regulation of fibroblast migration	6	0.11194	FER, SDC4, RCC2, PRR5L, RAC1, MTA2	2.2971	0.989917
GOTERM_BP_DIRECT	GO:0045839	negative regulation of mitotic nuclear division	6	0.11194	TOM1L1, BMP4, NME6, CHEK1, BMP7, FGFR2	2.2971	0.989917
GOTERM_BP_DIRECT	GO:0048679	regulation of axon regeneration	6	0.11194	MAP2K1, MAP2K2, PTEN, KLF4, NEO1, PTPRF	2.2971	0.989917
GOTERM_BP_DIRECT	GO:0033628	regulation of cell adhesion mediated by integrin	6	0.11194	EFNA1, LYN, PLAU, LPXN, PTK2, EPHA2	2.2971	0.989917
GOTERM_BP_DIRECT	GO:0060710	chorio-allantoic fusion	6	0.11194	ITGA4, DNAJB6, LEF1, BMP7, CYR61, BMP5	2.2971	0.989917
GOTERM_BP_DIRECT	GO:0032963	collagen metabolic process	6	0.11194	TGFBR3, P2RX7, PRKCD, ID1, P3H3, HIF1A	2.2971	0.989917
GOTERM_BP_DIRECT	GO:0035414	negative regulation of catenin import into nucleus	6	0.11194	FZD1, WWTR1, SLC9A3R1, DAB2IP, SNAI2, DACT3	2.2971	0.989917
GOTERM_BP_DIRECT	GO:0006884	cell volume homeostasis	6	0.11194	P2RX7, NPM1, KCNN4, SLC12A7, ADD1, AQP1	2.2971	0.989917
GOTERM_BP_DIRECT	GO:0032868	response to insulin	25	0.466418	PFKFB1, SLC27A1, IRS1, INPPL1, ADM, PIK3R1, RELA, SESN3, INPP5K, HADH, PCK1, LYN, EGR1, SORT1, GGH, TSC1, RBP4, EIF6, RPS6KB1, TRPV4, CRY2, CRY1, SRSF5, SRSF6, OGT	1.34806	0.989917
GOTERM_BP_DIRECT	GO:0045736	negative regulation of cyclin-dependent protein serine/threonine kinase activity	10	0.186567	HEXIM1, KAT2B, CDKN1B, CDKN2C, TFAP4, LATS2, APC, PLK1, NR2F2, MEN1	1.74023	0.989917
GOTERM_BP_DIRECT	GO:0045671	negative regulation of osteoclast differentiation	10	0.186567	TMEM178, PILRB1, MAFB, UBASH3B, LRRC17, CTNNB1, PIK3R1, TOB2, CLEC2D, FBN1	1.74023	0.989917
GOTERM_BP_DIRECT	GO:0007160	cell-matrix adhesion	27	0.503731	COL13A1, SRF, ITGAL, NID1, ADAMTS12, BCL2L11, JAM3, CD96, ITGA4, ITGA1, FN1, TSC1, EMP2, NPNT, GP5, RHOA, AGT, BCAM, CDK5, ITGA11, ZYX, CTNNB1, ADAM9, ADAM8, HPSE, TEK, LIMS1	1.32525	0.989917
GOTERM_BP_DIRECT	GO:0006406	mRNA export from nucleus	15	0.279851	EIF5A, FYTTD1, NCBP1, NUP155, THOC3, THOC2, SMG7, NUP160, SMG5, GLE1, DDX19A, ALKBH5, DDX19B, RBMX2, SRSF10	1.51125	0.989917
GOTERM_BP_DIRECT	GO:0070534	protein K63-linked ubiquitination	15	0.279851	UBE2F, UBE2B, UBE2E3, RNF8, UBE2E2, ZFP91, WWP2, BFAR, RNF4, RNF168, RNF115, HECTD1, NEDD4, TRAF6, UBE2V2	1.51125	0.989917
GOTERM_BP_DIRECT	GO:0006605	protein targeting	15	0.279851	YWHAE, YWHAB, ERBIN, RAB27A, SYNJ2BP, YWHAZ, RHOD, AKAP12, SYNGR1, MYO1C, YWHAQ, GIPC1, MYO6, PICK1, NUP54	1.51125	0.989917
GOTERM_BP_DIRECT	GO:0070266	necroptotic process	7	0.130597	CYLD, RIPK3, MLKL, RIPK1, PGAM5, BIRC2, BIRC3	2.0615	0.989917
GOTERM_BP_DIRECT	GO:0042407	cristae formation	7	0.130597	AFG3L2, CHCHD3, UQCC3, CHCHD6, IMMT, OMA1, TAZ	2.0615	0.989917
GOTERM_BP_DIRECT	GO:0001893	maternal placenta development	7	0.130597	RXRB, PRDX3, DAZAP1, RXRA, AKT1, NR2F2, PRDM1	2.0615	0.989917
GOTERM_BP_DIRECT	GO:0022407	regulation of cell-cell adhesion	7	0.130597	CD24A, SRC, MINK1, LEF1, ADAM8, ITGAL, EPHB3	2.0615	0.989917
GOTERM_BP_DIRECT	GO:0006779	porphyrin-containing compound biosynthetic process	7	0.130597	ALAD, SPTA1, RSAD1, HMBS, SLC11A2, CPOX, SPTB	2.0615	0.989917
GOTERM_BP_DIRECT	GO:0030206	chondroitin sulfate biosynthetic process	7	0.130597	CHST7, CHPF, CHST12, DSE, XYLT2, CHST13, B3GALT6	2.0615	0.989917
GOTERM_BP_DIRECT	GO:1902287	semaphorin-plexin signaling pathway involved in axon guidance	7	0.130597	NRP1, NRP2, PLXND1, PLXNA2, PLXNB1, SEMA3F, PLXNA3	2.0615	0.989917
GOTERM_BP_DIRECT	GO:0045022	early endosome to late endosome transport	9	0.16791	ANKRD27, KIF16B, AKTIP, STX8, FLNA, LMTK2, EMP2, RAB5A, RILP	1.8135	0.989917
GOTERM_BP_DIRECT	GO:0060749	mammary gland alveolus development	9	0.16791	DDR1, SOCS2, CHUK, EGF, ID2, AGAP2, TNFRSF11A, PHB2, VEGFA	1.8135	0.989917
GOTERM_BP_DIRECT	GO:1900006	positive regulation of dendrite development	9	0.16791	PTPRZ1, OPA1, DAB2IP, ABL1, TMEM106B, VLDLR, BMP7, LRP8, BMP5	1.8135	0.989917
GOTERM_BP_DIRECT	GO:0042176	regulation of protein catabolic process	9	0.16791	PPP2CA, CDC42, XPO1, UBXN2A, PSMD2, CHEK2, ODC1, FURIN, ARNTL	1.8135	0.989917
GOTERM_BP_DIRECT	GO:0010629	negative regulation of gene expression	80	1.49254	RB1, ACVRL1, CITED2, FMR1, EIF4A3, SNX12, INPPL1, PRDM1, CD3E, PPP3CA, GJA1, HEY1, MYC, AKT1, ANXA7, DIP2A, CD36, LGALS9, BBS4, TRP53INP1, MAP2K1, MEF2C, MAP2K2, TERF2, TNFRSF1A, NME1, TGFBR3, RBL2, OLFM1, RBL1, NCOR1, CREB1, IL1B, ERP29, PICK1, SRSF6, MET, ENG, ZFP148, PCX, HDAC1, ZFP503, PDGFB, DLL4, CDC42, CCNB1, BRIP1, RXRA, PDCD10, FYN, SLIT3, HES1, XDH, BBS2, SMAD2, KDM4A, AKIRIN2, TGFB2, N…	1.15577	0.989917
GOTERM_BP_DIRECT	GO:0060021	palate development	29	0.541045	PKDCC, DLX5, INSIG1, SATB2, LEF1, NPRL3, TWIST1, SUMO1, BBS7, MEN1, EPHB3, SMAD2, MEF2C, TGFB2, TIPARP, TGFB3, DHRS3, TBX2, TGFBR2, SKI, TGFBR3, PYGO2, COL2A1, ASPH, SNAI1, SNAI2, BCOR, ANP32B, SOS1	1.30619	0.989917
GOTERM_BP_DIRECT	GO:1903543	positive regulation of exosomal secretion	8	0.149254	SMPD3, SDCBP, PDCD6IP, SDC4, HGS, VPS4B, VPS4A, SDC1	1.91425	0.989917
GOTERM_BP_DIRECT	GO:0042993	positive regulation of transcription factor import into nucleus	8	0.149254	MAVS, TRIM28, DDX58, FLNA, HCLS1, PIK3R2, PIK3R1, TMEM173	1.91425	0.989917
GOTERM_BP_DIRECT	GO:1904355	positive regulation of telomere capping	8	0.149254	TNKS2, NABP2, MAPK1, NEK2, PRKCQ, MAP3K4, AURKB, MAPK3	1.91425	0.989917
GOTERM_BP_DIRECT	GO:0006361	transcription initiation from RNA polymerase I promoter	8	0.149254	KAT2B, RRN3, TBP, POLR1A, POLR1B, TAF1A, POLR1D, TTF1	1.91425	0.989917
GOTERM_BP_DIRECT	GO:0005978	glycogen biosynthetic process	8	0.149254	GYS1, PHKG1, GYG, AGL, GBE1, PTGES3, AKT1, ACADM	1.91425	0.989917
GOTERM_BP_DIRECT	GO:0050872	white fat cell differentiation	8	0.149254	NCOR2, CEBPA, CTBP2, CTBP1, TBL1XR1, SNAI2, SCD1, AACS	1.91425	0.989917
GOTERM_BP_DIRECT	GO:0010666	positive regulation of cardiac muscle cell apoptotic process	8	0.149254	EIF5A, CAMK2D, FNDC1, IGFBP3, HMGCR, FBXO32, AGT, MAP3K5	1.91425	0.989917
GOTERM_BP_DIRECT	GO:0001779	natural killer cell differentiation	8	0.149254	STAT5A, HECTD1, IL15, ID2, SP3, SLAMF6, MERTK, IL11RA1	1.91425	0.989917
GOTERM_BP_DIRECT	GO:0030150	protein import into mitochondrial matrix	8	0.149254	GRPEL2, DNLZ, TIMM17A, TIMM23, TIMM44, TIMM21, TOMM40L, TOMM22	1.91425	0.989917
GOTERM_BP_DIRECT	GO:0032012	regulation of ARF protein signal transduction	8	0.149254	CYTH3, ARFGEF1, ARFGEF2, CYTH4, PSD4, GBF1, FBXO8, CYTH1	1.91425	0.989917
GOTERM_BP_DIRECT	GO:0032402	melanosome transport	8	0.149254	MAP2K1, DCTN2, DCTN1, BLOC1S3, RAB27A, MYO5A, RAB27B, RAB11A	1.91425	0.989917
GOTERM_BP_DIRECT	GO:0000380	alternative mRNA splicing, via spliceosome	8	0.149254	HNRNPM, SFPQ, RSRC1, SRSF1, CDK13, SRSF6, SLU7, PQBP1	1.91425	0.989917
GOTERM_BP_DIRECT	GO:0032270	positive regulation of cellular protein metabolic process	8	0.149254	NFKBIA, CSF1, UHRF1, ADIPOQ, AKT1, NR1H3, KLF4, AGT	1.91425	0.989917
GOTERM_BP_DIRECT	GO:0010862	positive regulation of pathway-restricted SMAD protein phosphorylation	18	0.335821	GDF10, ACVR1, ACVRL1, TGFB2, TGFB3, HFE, BMP7, BMP6, ACVR2A, BMP5, BMP4, SDCBP, GDF9, BMP3, DAB2, LGALS9, INHA, ENG	1.43569	0.989917
GOTERM_BP_DIRECT	GO:0042542	response to hydrogen peroxide	21	0.391791	PRKAA1, JUN, GPX1, SRC, STAT1, BAD, DUSP1, GLRX2, PLD2, COL1A1, PRDX3, PPP2CB, STK25, MB, PDCD10, LCK, STK26, FKBP1B, SDC1, ADAM9, TXNIP	1.38618	0.989917
GOTERM_BP_DIRECT	GO:0032259	methylation	53	0.988806	SETD2, SETD3, SETD6, SUV39H1, EHMT1, MTR, PRDM1, COMT, TFB1M, PCMT1, METTL14, KMT5B, TRMT44, KMT5A, HEMK1, PRMT5, NSUN5, KMT5C, DNMT3A, SETMAR, NSUN6, ASH1L, FTSJ3, CAMKMT, METTL7A1, MTAP, METTL24, METTL7A3, KMT2D, DNMT1, KMT2A, CARNMT1, RNMT, TOMT, SMYD5, MEPCE, TRMT2B, METTL21A, MRM2, NSD1, TGS1, SMYD2, EEF2KMT, DPH5, METTL6, SMYD4, TRMT1L, TRMT10A, TRMT10C, SETDB1, COQ5, CARM1, EZH1	1.20065	0.989917
