# Supplementary material for: Transcript shortening via alternative polyadenylation promotes gene expression during fracture healing
Source: Bone Res. 2023 Jan 3;11:5. doi: 10.1038/s41413-022-00236-7 (PMC9810729; doi:10.1038/s41413-022-00236-7)
Supplement: Supplementary file 9 — Elbarbary-Table S7 [file 41413_2022_236_MOESM9_ESM.xlsx]

## Sheet: Sheet1
Table S7. Examples of critical genes that exhibit substantial utilization of the dPA and pPA on day 14 post-fracture
Gene Symbol	Important GO terms	PDUI (d14)
Col1a1	Osteoblast differentiation; cellular response to mechanical stimulus; endochondral ossification	0.476324
Col1a2	Osteoblast differentiation; cellular response to mechanical stimulus; endochondral ossification	0.449355
Col13a1	Ossification; endochondral ossification	0.430134
Bmp5	Regulation of apoptotic process; ossification	0.478223
Acp5 (TRAP)	bone resorption	0.478416
Vegfa	Angiogenesis; positive regulation of osteoblast differentiation	0.43
Mef2d	Osteoblast differentiation; endochondral ossification	0.442974
Hspg2	Angiogenesis; endochondral ossification; glycosaminoglycan biosynthetic process	0.40254
Tnfrsf1a	Osteoclast differentiation	0.51
Irs1	Insulin signaling, mTOR signaling	0.44
