# Supplementary material for: Transcript shortening via alternative polyadenylation promotes gene expression during fracture healing
Source: Bone Res. 2023 Jan 3;11:5. doi: 10.1038/s41413-022-00236-7 (PMC9810729; doi:10.1038/s41413-022-00236-7)
Supplement: Supplementary file 10 — Elbarbary-Table S8 [file 41413_2022_236_MOESM10_ESM.xlsx]

## Sheet: Col1a1
Table S8. A list of miRNAs that were identified by the TargetScan to have putative MREs in the 3′ UTR of the mouse Col1a1 mRNA
miRNA	Position in the UTR	seed match	context++ score	context++ score percentile	weighted context++ score	conserved branch length	Pct	Predicted relative KD
Conserved sites
mmu-miR-7053-5p	43-50	8mer	-0.28	96	-0.28	3.498	< 0.1	N/A
mmu-miR-3092-5p	43-50	8mer	-0.27	95	-0.27	3.498	< 0.1	N/A
mmu-miR-129-5p	228-234	7mer-1A	-0.01	51	-0.01	3.156	< 0.1	N/A
mmu-miR-5107-5p	450-457	8mer	-0.16	81	-0.15	5.073	< 0.1	N/A
mmu-miR-762	487-493	7mer-m8	-0.16	82	-0.15	5.043	< 0.1	N/A
mmu-miR-7648-3p	487-493	7mer-m8	-0.2	80	-0.19	5.043	< 0.1	N/A
mmu-miR-6940-5p	487-493	7mer-m8	-0.15	68	-0.15	5.043	< 0.1	N/A
mmu-miR-6980-5p	606-612	7mer-m8	-0.21	87	-0.2	3.161	< 0.1	N/A
mmu-miR-196a-5p	785-791	7mer-m8	-0.2	91	-0.19	2.724	0.72	-3.891
mmu-miR-196b-5p	785-791	7mer-m8	-0.19	90	-0.18	2.724	0.72	-3.891
mmu-let-7g-5p	786-792	7mer-m8	-0.27	87	-0.26	2.724	0.83	-5.087
mmu-let-7i-5p	786-792	7mer-m8	-0.27	87	-0.26	2.724	0.83	-5.087
mmu-let-7b-5p	786-792	7mer-m8	-0.25	86	-0.25	2.724	0.83	-5.087
mmu-let-7a-5p	786-792	7mer-m8	-0.25	86	-0.25	2.724	0.83	-5.087
mmu-let-7f-5p	786-792	7mer-m8	-0.25	86	-0.25	2.724	0.83	-5.087
mmu-let-7c-5p	786-792	7mer-m8	-0.25	86	-0.25	2.724	0.83	-5.087
mmu-let-7k	786-792	7mer-m8	-0.25	86	-0.25	2.724	0.83	-4.431
mmu-miR-98-5p	786-792	7mer-m8	-0.25	86	-0.25	2.724	0.83	-5.087
mmu-let-7e-5p	786-792	7mer-m8	-0.25	86	-0.25	2.724	0.83	-4.431
mmu-let-7d-5p	786-792	7mer-m8	-0.26	85	-0.25	2.724	0.83	-4.895
mmu-miR-29b-3p	919-926	8mer	-0.51	99	-0.5	2.513	0.77	-4.561
mmu-miR-29c-3p	919-926	8mer	-0.51	99	-0.5	2.513	0.77	-4.561
mmu-miR-29a-3p	919-926	8mer	-0.51	99	-0.5	2.513	0.77	-4.415
mmu-miR-218-5p	1292-1299	8mer	-0.25	95	-0.24	1.925	0.31	-3.634
mmu-miR-290a-5p	1367-1373	7mer-1A	-0.01	69	-0.01	2.854	< 0.1	-2.819
mmu-miR-292a-5p	1367-1373	7mer-1A	-0.01	45	-0.01	2.854	< 0.1	-3.071
mmu-miR-338-3p	1393-1399	7mer-1A	-0.27	98	-0.26	2.601	0.21	-3.379
Poorly conserved sites
mmu-miR-7041-5p	22-28	7mer-m8	-0.08	61	-0.08	0	< 0.1	N/A
mmu-miR-1249-5p	23-29	7mer-m8	-0.23	90	-0.23	0.344	< 0.1	N/A
mmu-miR-1982-5p	25-31	7mer-m8	-0.16	83	-0.16	0.872	< 0.1	N/A
mmu-miR-6979-5p	25-31	7mer-1A	-0.07	80	-0.07	0	< 0.1	N/A
mmu-miR-6929-5p	25-31	7mer-1A	-0.13	77	-0.13	0.325	< 0.1	-2.966
mmu-miR-7008-5p	26-32	7mer-m8	-0.18	79	-0.18	0.457	< 0.1	N/A
mmu-miR-6935-5p	26-32	7mer-m8	-0.15	73	-0.15	0.457	< 0.1	N/A
mmu-miR-6922-5p	26-32	7mer-m8	-0.13	68	-0.13	0.457	< 0.1	N/A
mmu-miR-705	26-32	7mer-m8	-0.08	67	-0.08	0.457	< 0.1	N/A
mmu-miR-6993-5p	26-32	7mer-m8	-0.12	64	-0.12	0.457	< 0.1	N/A
mmu-miR-1938	27-33	7mer-m8	-0.14	77	-0.14	0	< 0.1	N/A
mmu-miR-6988-5p	29-35	7mer-1A	-0.13	83	-0.13	0.804	< 0.1	N/A
mmu-miR-3083-5p	32-38	7mer-m8	-0.23	90	-0.22	0	< 0.1	-3.273
mmu-miR-762	33-40	8mer	-0.33	97	-0.32	0	< 0.1	N/A
mmu-miR-7648-3p	33-40	8mer	-0.4	97	-0.4	0	< 0.1	N/A
mmu-miR-6940-5p	33-40	8mer	-0.39	96	-0.39	0	< 0.1	N/A
mmu-miR-7028-5p	34-40	7mer-1A	-0.21	90	-0.21	0	< 0.1	N/A
mmu-miR-7662-5p	34-40	7mer-1A	-0.22	90	-0.22	0	< 0.1	N/A
mmu-miR-7079-5p	34-40	7mer-1A	-0.21	89	-0.21	0	< 0.1	N/A
mmu-miR-6911-5p	34-40	7mer-1A	-0.2	89	-0.19	0	< 0.1	N/A
mmu-miR-3061-5p	36-42	7mer-m8	-0.34	96	-0.33	0.392	< 0.1	-4.277
mmu-miR-6949-5p	37-43	7mer-m8	-0.19	87	-0.19	0	< 0.1	N/A
mmu-miR-3473g	39-45	7mer-m8	-0.02	67	-0.02	0	< 0.1	N/A
mmu-miR-7231-5p	44-51	8mer	-0.34	98	-0.34	0	< 0.1	N/A
mmu-miR-3572-5p	44-50	7mer-1A	-0.16	89	-0.16	0	< 0.1	N/A
mmu-miR-7118-5p	44-50	7mer-1A	-0.15	73	-0.15	0	< 0.1	N/A
mmu-miR-6989-5p	45-51	7mer-1A	-0.26	93	-0.25	0	< 0.1	N/A
mmu-miR-8093	45-51	7mer-1A	-0.18	84	-0.17	0	< 0.1	N/A
mmu-miR-450a-2-3p	45-51	7mer-m8	-0.18	79	-0.18	0	< 0.1	-2.936
mmu-miR-3094-5p	46-52	7mer-m8	-0.27	88	-0.26	0	< 0.1	-3.284
mmu-miR-92a-1-5p	47-53	7mer-m8	-0.22	83	-0.22	0.376	< 0.1	N/A
mmu-miR-7066-5p	48-54	7mer-m8	-0.26	86	-0.26	0	< 0.1	-2.926
mmu-miR-296-3p	49-55	7mer-m8	-0.1	81	-0.1	0.097	< 0.1	-2.415
mmu-miR-7032-5p	51-58	8mer	-0.36	98	-0.36	0	< 0.1	N/A
mmu-miR-6990-5p	51-58	8mer	-0.36	98	-0.36	0	< 0.1	N/A
mmu-miR-7226-5p	52-58	7mer-1A	-0.32	98	-0.32	0	< 0.1	N/A
mmu-miR-7680-5p	54-60	7mer-1A	-0.01	49	-0.01	0	< 0.1	N/A
mmu-miR-375-3p	65-71	7mer-m8	-0.15	95	-0.15	0	< 0.1	-3.662
mmu-miR-6969-3p	66-72	7mer-m8	-0.18	91	-0.17	0	< 0.1	N/A
mmu-miR-7066-5p	69-75	7mer-1A	-0.21	79	-0.21	0	< 0.1	-3.6
mmu-miR-6537-5p	75-82	8mer	-0.11	93	-0.11	0	< 0.1	N/A
mmu-miR-7230-3p	76-82	7mer-1A	-0.17	93	-0.16	0	< 0.1	N/A
mmu-miR-3092-5p	83-89	7mer-m8	-0.21	90	-0.21	0	< 0.1	N/A
mmu-miR-7053-5p	83-89	7mer-m8	-0.19	88	-0.19	0	< 0.1	N/A
mmu-miR-7073-5p	84-91	8mer	-0.49	98	-0.49	0	< 0.1	N/A
mmu-miR-7023-5p	85-92	8mer	-0.53	99	-0.53	0	< 0.1	N/A
mmu-miR-6941-5p	85-92	8mer	-0.52	99	-0.52	0	< 0.1	N/A
mmu-miR-7119-5p	85-92	8mer	-0.52	99	-0.52	0	< 0.1	N/A
mmu-miR-7024-5p	85-92	8mer	-0.52	99	-0.52	0	< 0.1	N/A
mmu-miR-6971-5p	85-91	7mer-1A	-0.25	81	-0.25	0	< 0.1	N/A
mmu-miR-7069-5p	86-92	7mer-1A	-0.26	91	-0.26	0	< 0.1	N/A
mmu-miR-6980-5p	86-92	7mer-1A	-0.2	86	-0.2	0	< 0.1	N/A
mmu-miR-1892	87-94	8mer	-0.38	98	-0.38	0	< 0.1	N/A
mmu-miR-450a-2-3p	87-93	7mer-1A	-0.22	87	-0.22	0.097	< 0.1	-1.994
mmu-miR-5120	87-93	7mer-1A	-0.1	75	-0.1	0	< 0.1	N/A
mmu-miR-7002-5p	93-99	7mer-1A	-0.13	83	-0.13	0	< 0.1	N/A
mmu-miR-150-5p	105-111	7mer-1A	-0.17	95	-0.17	0	< 0.1	-3.267
mmu-miR-532-3p	105-111	7mer-1A	-0.15	90	-0.15	1.941	< 0.1	-2.092
mmu-miR-7043-5p	115-121	7mer-1A	-0.1	85	-0.1	0	< 0.1	N/A
mmu-miR-6902-3p	117-123	7mer-m8	-0.15	90	-0.15	0.325	< 0.1	N/A
mmu-miR-684	130-137	8mer	-0.28	97	-0.28	0	< 0.1	N/A
mmu-miR-7234-5p	131-137	7mer-m8	-0.1	95	-0.1	0	< 0.1	N/A
mmu-miR-7214-5p	131-137	7mer-1A	-0.01	20	-0.01	0	< 0.1	N/A
mmu-miR-33-3p	133-139	7mer-m8	-0.03	77	-0.03	0.097	< 0.1	N/A
mmu-miR-471-3p	157-164	8mer	-0.3	98	-0.3	0	< 0.1	-5.235
mmu-miR-488-3p	158-165	8mer	-0.26	98	-0.26	0	< 0.1	-4.478
mmu-miR-7681-3p	158-164	7mer-1A	-0.16	89	-0.16	0	< 0.1	N/A
mmu-miR-3544-5p	158-164	7mer-1A	-0.12	85	-0.12	0	< 0.1	N/A
mmu-miR-7119-3p	171-177	7mer-1A	-0.03	75	-0.03	0	< 0.1	N/A
mmu-miR-6994-5p	177-184	8mer	-0.3	98	-0.3	0	< 0.1	N/A
mmu-miR-6403	178-184	7mer-1A	-0.01	48	-0.01	0	< 0.1	N/A
mmu-miR-1898	181-187	7mer-1A	-0.17	79	-0.17	0	< 0.1	N/A
mmu-miR-3073a-5p	182-188	7mer-1A	-0.06	75	-0.05	0.325	< 0.1	-1.978
mmu-miR-3073a-5p	195-202	8mer	-0.28	97	-0.28	0	< 0.1	-4.425
mmu-miR-6916-3p	197-203	7mer-1A	-0.17	82	-0.17	0	< 0.1	N/A
mmu-miR-133a-3p.2	197-203	7mer-1A	-0.16	79	-0.15	2.237	0.41	-2.527
mmu-miR-133b-3p	197-203	7mer-1A	-0.16	79	-0.15	2.237	0.41	-2.527
mmu-miR-133c	197-203	7mer-1A	-0.16	78	-0.15	2.237	0.41	-2.527
mmu-miR-7065-3p	202-209	8mer	-0.1	83	-0.1	0.372	< 0.1	N/A
mmu-miR-29b-2-5p	203-209	7mer-1A	-0.08	83	-0.08	0.508	< 0.1	N/A
mmu-miR-6338	203-209	7mer-1A	-0.06	75	-0.06	0.508	< 0.1	N/A
mmu-miR-5615-5p	204-210	7mer-1A	-0.1	71	-0.1	0	< 0.1	N/A
mmu-miR-7222-5p	210-216	7mer-1A	-0.12	85	-0.11	0.221	< 0.1	N/A
mmu-miR-7232-3p	217-223	7mer-m8	-0.29	94	-0.29	0	< 0.1	N/A
mmu-miR-654-5p	223-229	7mer-1A	-0.12	80	-0.12	0.206	< 0.1	N/A
mmu-miR-547-3p	225-231	7mer-1A	-0.15	88	-0.15	0.097	< 0.1	-1.965
mmu-miR-129b-5p	230-236	7mer-1A	-0.11	98	-0.11	0	< 0.1	N/A
mmu-miR-6951-3p	235-242	8mer	-0.03	90	-0.03	0	< 0.1	N/A
mmu-miR-7116-3p	235-242	8mer	-0.03	90	-0.03	0	< 0.1	N/A
mmu-miR-7116-3p	237-243	7mer-1A	-0.01	28	-0.01	0	< 0.1	N/A
mmu-miR-6951-3p	237-243	7mer-1A	-0.01	28	-0.01	0	< 0.1	N/A
mmu-miR-6951-3p	238-244	7mer-1A	-0.01	28	-0.01	0	< 0.1	N/A
mmu-miR-7116-3p	238-244	7mer-1A	-0.01	28	-0.01	0	< 0.1	N/A
mmu-miR-6951-3p	239-245	7mer-1A	-0.01	28	-0.01	0	< 0.1	N/A
mmu-miR-7116-3p	239-245	7mer-1A	-0.01	28	-0.01	0	< 0.1	N/A
mmu-miR-7116-3p	240-246	7mer-1A	-0.01	28	-0.01	0	< 0.1	N/A
mmu-miR-6951-3p	240-246	7mer-1A	-0.01	28	-0.01	0	< 0.1	N/A
mmu-miR-7116-3p	241-247	7mer-1A	-0.01	28	-0.01	0	< 0.1	N/A
mmu-miR-6951-3p	241-247	7mer-1A	-0.01	28	-0.01	0	< 0.1	N/A
mmu-miR-7116-3p	242-248	7mer-1A	-0.01	28	-0.01	0	< 0.1	N/A
mmu-miR-6951-3p	242-248	7mer-1A	-0.01	28	-0.01	0	< 0.1	N/A
mmu-miR-129b-5p	244-250	7mer-1A	-0.03	91	-0.03	0	< 0.1	N/A
mmu-miR-100-3p	277-283	7mer-m8	-0.04	63	-0.04	0	< 0.1	N/A
mmu-miR-7000-3p	306-312	7mer-1A	-0.12	76	-0.12	0	< 0.1	N/A
mmu-miR-5618-3p	309-315	7mer-1A	-0.1	64	-0.09	0	< 0.1	N/A
mmu-miR-1949	309-315	7mer-1A	-0.1	63	-0.09	0	< 0.1	N/A
mmu-miR-365-2-5p	314-320	7mer-m8	-0.08	63	-0.08	0.325	< 0.1	N/A
mmu-miR-365-1-5p	314-320	7mer-m8	-0.08	63	-0.08	0.325	< 0.1	N/A
mmu-miR-7054-5p	319-325	7mer-m8	-0.02	50	-0.02	0	< 0.1	N/A
mmu-miR-6999-5p	319-325	7mer-m8	-0.02	46	-0.02	0	< 0.1	N/A
mmu-miR-873a-5p.2	321-327	7mer-m8	-0.02	14	-0.02	0.469	< 0.1	-2.241
mmu-miR-6998-5p	324-330	7mer-m8	-0.11	71	-0.11	0	< 0.1	N/A
mmu-miR-5107-5p	324-330	7mer-1A	-0.11	68	-0.1	0	< 0.1	N/A
mmu-miR-7676-5p	324-330	7mer-1A	-0.06	62	-0.06	0.372	< 0.1	N/A
mmu-miR-3061-5p	326-332	7mer-m8	-0.28	94	-0.27	0	< 0.1	-4.111
mmu-miR-6949-5p	327-333	7mer-m8	-0.07	63	-0.07	0	< 0.1	N/A
mmu-miR-7088-5p	328-334	7mer-m8	-0.02	63	-0.02	0	< 0.1	N/A
mmu-miR-677-3p	333-339	7mer-1A	-0.01	43	-0.01	0	< 0.1	N/A
mmu-miR-154-3p	338-344	7mer-1A	-0.01	39	-0.01	1.192	< 0.1	-2.215
mmu-miR-103-3p	350-356	7mer-m8	-0.16	88	-0.16	0.728	0.1	-4.047
mmu-miR-107-3p	350-356	7mer-m8	-0.16	88	-0.16	0.728	0.1	-4.047
mmu-miR-6939-5p	352-358	7mer-m8	-0.26	97	-0.26	0	< 0.1	N/A
mmu-miR-6991-5p	370-376	7mer-1A	-0.01	39	-0.01	0.732	< 0.1	N/A
mmu-miR-6988-5p	373-379	7mer-m8	-0.08	68	-0.07	0.097	< 0.1	N/A
mmu-miR-6931-5p	374-380	7mer-m8	-0.2	68	-0.19	0	< 0.1	N/A
mmu-miR-7006-5p	375-381	7mer-m8	-0.23	70	-0.22	0.463	< 0.1	N/A
mmu-miR-6930-5p	376-382	7mer-m8	-0.21	85	-0.2	0	< 0.1	N/A
mmu-miR-7058-5p	378-384	7mer-m8	-0.15	81	-0.14	0	< 0.1	N/A
mmu-miR-874-5p	385-391	7mer-m8	-0.08	44	-0.08	0.396	< 0.1	N/A
mmu-miR-8119	391-397	7mer-m8	-0.02	51	-0.02	0	< 0.1	N/A
mmu-miR-8113	391-397	7mer-m8	-0.02	43	-0.02	0	< 0.1	N/A
mmu-miR-7057-5p	391-397	7mer-m8	-0.02	41	-0.02	0	< 0.1	N/A
mmu-miR-7012-5p	391-397	7mer-m8	-0.02	39	-0.02	0	< 0.1	N/A
mmu-miR-8100	394-400	7mer-1A	-0.08	58	-0.08	0	< 0.1	N/A
mmu-miR-6982-5p	394-400	7mer-m8	-0.06	48	-0.05	0	< 0.1	N/A
mmu-miR-7011-5p	394-400	7mer-1A	-0.04	47	-0.04	0	< 0.1	N/A
mmu-miR-1843a-5p	395-401	7mer-m8	-0.1	73	-0.1	0.097	< 0.1	N/A
mmu-miR-451b	402-408	7mer-m8	-0.25	89	-0.24	0	< 0.1	N/A
mmu-miR-6986-5p	403-410	8mer	-0.42	98	-0.41	0	< 0.1	N/A
mmu-miR-8093	404-411	8mer	-0.29	95	-0.28	0	< 0.1	N/A
mmu-miR-7076-5p	404-410	7mer-1A	-0.17	69	-0.17	0	< 0.1	N/A
mmu-miR-7075-5p	404-410	7mer-1A	-0.14	62	-0.14	0	< 0.1	N/A
mmu-miR-7030-5p	404-410	7mer-1A	-0.11	54	-0.11	0	< 0.1	N/A
mmu-miR-6989-5p	405-411	7mer-1A	-0.15	84	-0.15	0	< 0.1	N/A
mmu-miR-7231-5p	405-411	7mer-1A	-0.14	81	-0.13	0.372	< 0.1	N/A
mmu-miR-450a-2-3p	405-412	8mer	-0.17	78	-0.17	0.097	< 0.1	-3.045
mmu-miR-1892	406-412	7mer-m8	-0.23	92	-0.22	0	< 0.1	N/A
mmu-miR-5120	406-412	7mer-1A	-0.07	68	-0.07	0	< 0.1	N/A
mmu-miR-6397	417-423	7mer-m8	-0.17	85	-0.16	1.465	< 0.1	N/A
mmu-miR-6913-5p	418-424	7mer-m8	-0.21	90	-0.2	0	< 0.1	N/A
mmu-miR-6971-5p	420-427	8mer	-0.4	95	-0.39	0	< 0.1	N/A
mmu-miR-6941-5p	421-428	8mer	-0.25	90	-0.25	0	< 0.1	N/A
mmu-miR-7023-5p	421-428	8mer	-0.27	90	-0.26	0	< 0.1	N/A
mmu-miR-7024-5p	421-428	8mer	-0.23	88	-0.23	0	< 0.1	N/A
mmu-miR-7119-5p	421-428	8mer	-0.24	88	-0.23	0	< 0.1	N/A
mmu-miR-7073-5p	421-427	7mer-1A	-0.17	70	-0.16	0	< 0.1	N/A
mmu-miR-7069-5p	422-428	7mer-1A	-0.11	74	-0.11	0	< 0.1	N/A
mmu-miR-6980-5p	422-428	7mer-1A	-0.13	74	-0.13	0	< 0.1	N/A
mmu-miR-5710	424-430	7mer-1A	-0.06	55	-0.06	0	< 0.1	N/A
mmu-miR-431-5p	426-432	7mer-1A	-0.01	29	-0.01	0	< 0.1	-2.025
mmu-miR-669e-5p	426-432	7mer-1A	-0.01	14	-0.01	0	< 0.1	-2.16
mmu-miR-6979-3p	428-434	7mer-m8	-0.05	58	-0.05	0	< 0.1	N/A
mmu-miR-7053-3p	431-438	8mer	-0.22	93	-0.22	0	< 0.1	N/A
mmu-miR-3058-3p	432-438	7mer-1A	-0.02	55	-0.02	0.416	< 0.1	N/A
mmu-miR-7681-5p	432-438	7mer-1A	-0.01	41	-0.01	0.416	< 0.1	N/A
mmu-miR-691	433-439	7mer-1A	-0.1	82	-0.1	0	< 0.1	N/A
mmu-miR-145a-3p	433-439	7mer-1A	-0.06	69	-0.06	0.648	< 0.1	N/A
mmu-miR-3074-5p	433-439	7mer-1A	-0.01	48	-0.01	1.199	< 0.1	-3.511
mmu-miR-6355	444-450	7mer-m8	-0.09	87	-0.09	0	< 0.1	N/A
mmu-miR-7676-5p	451-457	7mer-1A	-0.11	76	-0.1	0.142	< 0.1	N/A
mmu-miR-6998-5p	451-457	7mer-m8	-0.12	74	-0.12	0	< 0.1	N/A
mmu-miR-1231-5p	452-458	7mer-m8	-0.13	79	-0.13	0.329	< 0.1	N/A
mmu-miR-6905-5p	452-458	7mer-m8	-0.07	61	-0.06	0.329	< 0.1	N/A
mmu-miR-3078-3p	454-461	8mer	-0.13	75	-0.12	0	< 0.1	N/A
mmu-miR-7035-5p	454-460	7mer-1A	-0.04	53	-0.03	0	< 0.1	N/A
mmu-miR-7059-3p	457-464	8mer	-0.03	34	-0.03	0	< 0.1	N/A
mmu-miR-5101	459-466	8mer	-0.03	69	-0.03	0	< 0.1	N/A
mmu-miR-511-5p	464-471	8mer	-0.07	74	-0.07	0	< 0.1	N/A
mmu-miR-1955-3p	469-475	7mer-m8	-0.02	61	-0.02	0	< 0.1	-2.98
mmu-miR-6340	472-478	7mer-1A	-0.02	62	-0.02	0	< 0.1	N/A
mmu-miR-6999-3p	473-479	7mer-1A	-0.07	71	-0.07	0	< 0.1	N/A
mmu-miR-205-3p	474-480	7mer-m8	-0.02	69	-0.02	0	< 0.1	N/A
mmu-miR-6987-5p	480-486	7mer-1A	-0.14	72	-0.14	0	< 0.1	N/A
mmu-miR-1938	482-489	8mer	-0.18	83	-0.17	0	< 0.1	N/A
mmu-miR-6952-5p	483-489	7mer-m8	-0.14	78	-0.14	0	< 0.1	N/A
mmu-miR-92a-2-5p	483-489	7mer-1A	-0.16	69	-0.15	0.097	< 0.1	N/A
mmu-miR-6769b-5p	484-490	7mer-m8	-0.09	65	-0.08	0	< 0.1	N/A
mmu-miR-138-5p	485-491	7mer-m8	-0.11	57	-0.11	0.097	< 0.1	-1.756
mmu-miR-7048-5p	488-494	7mer-m8	-0.17	67	-0.17	0	< 0.1	N/A
mmu-miR-185-3p	488-494	7mer-m8	-0.15	62	-0.15	0	< 0.1	N/A
mmu-miR-423-5p	490-497	8mer	-0.27	91	-0.26	0.097	< 0.1	-5.355
mmu-miR-7070-5p	491-498	8mer	-0.19	91	-0.19	0	< 0.1	N/A
mmu-miR-6927-5p	491-498	8mer	-0.18	90	-0.17	0	< 0.1	N/A
mmu-miR-6923-5p	492-498	7mer-1A	-0.01	39	-0.01	0	< 0.1	N/A
mmu-miR-483-5p	500-507	8mer	-0.37	96	-0.36	0	< 0.1	-3.779
mmu-miR-411-5p	503-509	7mer-m8	-0.09	85	-0.09	0	< 0.1	-3.51
mmu-miR-6976-5p	508-515	8mer	-0.12	81	-0.11	0	< 0.1	N/A
mmu-miR-7665-5p	508-515	8mer	-0.1	78	-0.1	0	< 0.1	N/A
mmu-miR-1258-3p	509-515	7mer-m8	-0.04	26	-0.04	0	< 0.1	N/A
mmu-miR-135a-2-3p	510-516	7mer-m8	-0.16	65	-0.15	0.097	< 0.1	N/A
mmu-miR-3078-3p	516-522	7mer-m8	-0.12	72	-0.11	0	< 0.1	N/A
mmu-miR-7035-5p	516-522	7mer-1A	-0.07	69	-0.07	0.323	< 0.1	N/A
mmu-miR-667-5p	518-524	7mer-m8	-0.12	58	-0.12	0.097	< 0.1	N/A
mmu-miR-5627-5p	521-528	8mer	-0.36	96	-0.35	0	< 0.1	N/A
mmu-miR-7017-5p	522-528	7mer-1A	-0.14	74	-0.13	0	< 0.1	N/A
mmu-miR-7070-5p	523-529	7mer-1A	-0.18	89	-0.17	0	< 0.1	N/A
mmu-miR-6927-5p	523-529	7mer-1A	-0.14	84	-0.14	0	< 0.1	N/A
mmu-miR-6923-5p	523-529	7mer-1A	-0.03	60	-0.03	0	< 0.1	N/A
mmu-miR-214-3p	532-538	7mer-m8	-0.03	54	-0.03	0	< 0.1	-4.122
mmu-miR-1955-5p	536-543	8mer	-0.1	61	-0.1	0	< 0.1	-3.441
mmu-miR-455-3p.1	553-559	7mer-m8	-0.03	46	-0.02	0	< 0.1	-3.434
mmu-miR-132-3p	555-561	7mer-m8	-0.09	85	-0.09	0.04	< 0.1	-3.741
mmu-miR-212-3p	555-561	7mer-m8	-0.05	76	-0.05	0.04	< 0.1	-4.045
mmu-miR-421-3p	557-564	8mer	-0.03	54	-0.03	0	< 0.1	-4.081
mmu-miR-505-3p.2	558-564	7mer-1A	-0.01	48	-0.01	0	< 0.1	-2.435
mmu-miR-712-5p	561-568	8mer	-0.03	50	-0.03	0	< 0.1	N/A
mmu-miR-205-5p	561-567	7mer-1A	-0.01	31	-0.01	0.097	< 0.1	-2.594
mmu-miR-23b-5p	564-570	7mer-m8	-0.06	60	-0.06	0	< 0.1	N/A
mmu-miR-152-5p	566-572	7mer-1A	-0.06	59	-0.06	0	< 0.1	N/A
mmu-miR-3063-5p	583-589	7mer-1A	-0.01	26	-0.01	0	< 0.1	N/A
mmu-miR-15a-3p	589-595	7mer-m8	-0.13	89	-0.13	0	< 0.1	N/A
mmu-miR-7064-5p	592-598	7mer-m8	-0.13	82	-0.13	0	< 0.1	N/A
mmu-miR-298-5p	593-600	8mer	-0.03	63	-0.03	0.097	< 0.1	-3.825
mmu-miR-744-3p	598-604	7mer-1A	-0.11	78	-0.11	0	< 0.1	N/A
mmu-miR-193b-5p	603-609	7mer-m8	-0.08	56	-0.08	0	< 0.1	N/A
mmu-miR-7085-5p	608-614	7mer-m8	-0.19	83	-0.18	0	< 0.1	N/A
mmu-miR-6949-5p	609-615	7mer-m8	-0.13	77	-0.13	0	< 0.1	N/A
mmu-miR-3473g	611-617	7mer-m8	-0.02	67	-0.02	0	< 0.1	N/A
mmu-miR-185-5p	619-625	7mer-m8	-0.12	71	-0.11	0	< 0.1	-4.008
mmu-miR-504-3p	620-626	7mer-m8	-0.11	62	-0.11	0	< 0.1	N/A
mmu-miR-6971-5p	622-628	7mer-m8	-0.18	64	-0.18	0	< 0.1	N/A
mmu-miR-6980-5p	630-636	7mer-m8	-0.02	38	-0.02	0	< 0.1	N/A
mmu-miR-7117-5p	631-637	7mer-m8	-0.04	52	-0.04	0	< 0.1	N/A
mmu-miR-7212-5p	631-637	7mer-m8	-0.03	47	-0.03	0	< 0.1	N/A
mmu-miR-6914-5p	632-638	7mer-m8	-0.02	42	-0.02	0	< 0.1	N/A
mmu-miR-6904-5p	632-638	7mer-m8	-0.02	42	-0.02	0	< 0.1	N/A
mmu-miR-6379	634-640	7mer-1A	-0.01	14	-0.01	0	< 0.1	N/A
mmu-miR-6996-5p	644-650	7mer-m8	-0.02	33	-0.02	0	< 0.1	N/A
mmu-miR-330-3p.2	647-653	7mer-m8	-0.02	73	-0.02	0	< 0.1	-3.192
mmu-miR-330-3p.1	648-654	7mer-m8	-0.02	40	-0.02	0	< 0.1	-2.506
mmu-miR-3552	656-662	7mer-1A	-0.1	57	-0.09	0.097	< 0.1	N/A
mmu-miR-7037-5p	659-665	7mer-m8	-0.02	35	-0.02	0	< 0.1	N/A
mmu-miR-7087-5p	662-668	7mer-m8	-0.02	30	-0.02	0	< 0.1	N/A
mmu-miR-326-5p	664-670	7mer-m8	-0.02	26	-0.02	0	< 0.1	N/A
mmu-miR-486a-3p	664-670	7mer-m8	-0.02	18	-0.02	0	< 0.1	N/A
mmu-miR-486b-3p	664-670	7mer-m8	-0.02	18	-0.02	0	< 0.1	N/A
mmu-miR-6954-5p	664-670	7mer-m8	-0.02	17	-0.02	0	< 0.1	N/A
mmu-miR-6953-5p	665-671	7mer-m8	-0.02	7	-0.02	0	< 0.1	N/A
mmu-miR-423-5p	666-672	7mer-m8	-0.05	57	-0.05	1.149	< 0.1	-4.677
mmu-miR-7058-5p	667-673	7mer-m8	-0.02	35	-0.02	0	< 0.1	N/A
mmu-miR-7063-5p	669-675	7mer-m8	-0.02	35	-0.02	0	< 0.1	N/A
mmu-miR-7031-5p	670-676	7mer-m8	-0.02	43	-0.02	0	< 0.1	N/A
mmu-miR-125b-5p	672-678	7mer-m8	-0.02	31	-0.02	0	< 0.1	-3.42
mmu-miR-125a-5p	672-678	7mer-m8	-0.02	31	-0.02	0	< 0.1	-3.42
mmu-miR-351-5p	672-678	7mer-m8	-0.02	30	-0.02	0	< 0.1	-4.358
mmu-miR-7671-5p	683-689	7mer-1A	-0.09	66	-0.09	0	< 0.1	N/A
mmu-miR-149-5p	684-690	7mer-m8	-0.03	60	-0.03	0.575	< 0.1	-2.586
mmu-miR-5125	688-694	7mer-m8	-0.02	46	-0.02	0	< 0.1	N/A
mmu-miR-7016-3p	689-695	7mer-m8	-0.02	27	-0.02	0	< 0.1	N/A
mmu-miR-504-5p	692-699	8mer	-0.13	64	-0.12	0.097	< 0.1	-3.233
mmu-miR-6966-3p	698-704	7mer-1A	-0.07	67	-0.07	0	< 0.1	N/A
mmu-miR-683	699-706	8mer	-0.05	69	-0.05	0	< 0.1	N/A
mmu-miR-93-3p	700-706	7mer-1A	-0.15	89	-0.15	0.097	< 0.1	N/A
mmu-miR-3098-3p	700-706	7mer-m8	-0.03	47	-0.03	0	< 0.1	-3.259
mmu-miR-3569-3p	703-709	7mer-m8	-0.02	42	-0.02	0	< 0.1	N/A
mmu-miR-7680-5p	706-713	8mer	-0.03	66	-0.03	0	< 0.1	N/A
mmu-miR-145a-5p	706-712	7mer-1A	-0.01	35	-0.01	0	< 0.1	-3.621
mmu-miR-145b	706-712	7mer-1A	-0.01	35	-0.01	0	< 0.1	-3.621
mmu-miR-1224-3p	738-744	7mer-1A	-0.03	52	-0.02	0	< 0.1	N/A
mmu-miR-532-3p	739-746	8mer	-0.06	74	-0.05	0	< 0.1	-2.059
mmu-miR-150-5p	740-746	7mer-1A	-0.01	33	-0.01	1.412	< 0.1	-1.16
mmu-miR-3473c	742-748	7mer-1A	-0.1	68	-0.09	0	< 0.1	N/A
mmu-miR-7649-3p	742-748	7mer-1A	-0.07	60	-0.07	0	< 0.1	N/A
mmu-miR-6975-3p	742-748	7mer-1A	-0.01	22	-0.01	0	< 0.1	N/A
mmu-miR-3063-3p	756-763	8mer	-0.07	80	-0.06	0	< 0.1	-5.35
mmu-miR-6925-5p	757-763	7mer-1A	-0.02	30	-0.02	0	< 0.1	N/A
mmu-miR-6985-5p	759-765	7mer-m8	-0.02	49	-0.02	0	< 0.1	N/A
mmu-miR-674-5p	760-766	7mer-m8	-0.02	50	-0.02	0	< 0.1	-3.786
mmu-miR-713	761-768	8mer	-0.09	68	-0.09	0	< 0.1	N/A
mmu-miR-32-5p	764-770	7mer-m8	-0.05	71	-0.05	0	< 0.1	-4.56
mmu-miR-367-3p	764-770	7mer-m8	-0.05	69	-0.05	0	< 0.1	-5.261
mmu-miR-92a-3p	764-770	7mer-m8	-0.03	68	-0.03	0	< 0.1	-4.953
mmu-miR-363-3p	764-770	7mer-m8	-0.03	62	-0.03	0	< 0.1	-5.161
mmu-miR-92b-3p	764-770	7mer-m8	-0.02	61	-0.02	0	< 0.1	-4.93
mmu-miR-25-3p	764-770	7mer-m8	-0.02	58	-0.02	0	< 0.1	-5.007
mmu-miR-6340	776-782	7mer-1A	-0.06	78	-0.06	0.325	< 0.1	N/A
mmu-miR-6999-3p	777-783	7mer-1A	-0.06	65	-0.06	0	< 0.1	N/A
mmu-miR-1191a	782-788	7mer-1A	-0.05	64	-0.05	0	< 0.1	N/A
mmu-miR-743b-3p	798-804	7mer-m8	-0.02	41	-0.02	0.097	< 0.1	-3.34
mmu-miR-743a-3p	798-804	7mer-m8	-0.02	41	-0.02	0.097	< 0.1	-2.671
mmu-miR-669c-3p	804-810	7mer-m8	-0.02	27	-0.02	0	< 0.1	N/A
mmu-miR-7226-3p	806-812	7mer-1A	-0.01	22	-0.01	0	< 0.1	N/A
mmu-miR-543-5p	817-823	7mer-m8	-0.02	27	-0.02	0.097	< 0.1	N/A
mmu-miR-672-3p	822-828	7mer-m8	-0.02	62	-0.02	0.097	< 0.1	N/A
mmu-miR-5626-5p	837-843	7mer-m8	-0.02	55	-0.02	0	< 0.1	-1.348
mmu-miR-3072-3p	840-846	7mer-1A	-0.16	75	-0.16	0.376	< 0.1	-4.513
mmu-miR-7023-3p	845-851	7mer-m8	-0.04	56	-0.04	0.325	< 0.1	N/A
mmu-miR-7018-3p	845-851	7mer-m8	-0.02	35	-0.02	0.325	< 0.1	N/A
mmu-miR-7068-3p	845-851	7mer-m8	-0.02	33	-0.02	0.325	< 0.1	N/A
mmu-miR-7040-3p	847-854	8mer	-0.24	92	-0.24	0	< 0.1	N/A
mmu-miR-3966	850-857	8mer	-0.04	29	-0.04	0	< 0.1	N/A
mmu-miR-5116	870-876	7mer-1A	-0.01	34	-0.01	0	< 0.1	N/A
mmu-miR-29b-3p	877-883	7mer-1A	-0.27	93	-0.26	2.011	0.1	-3.876
mmu-miR-29c-3p	877-883	7mer-1A	-0.27	93	-0.26	2.011	0.1	-3.876
mmu-miR-29a-3p	877-883	7mer-1A	-0.25	91	-0.24	2.011	0.1	-3.528
mmu-miR-3102-3p	877-883	7mer-1A	-0.02	53	-0.02	0.325	< 0.1	-4.151
mmu-miR-673-5p	889-895	7mer-1A	-0.01	44	-0.01	0.097	< 0.1	-1.799
mmu-miR-27b-3p	889-895	7mer-1A	-0.01	35	-0.01	0.428	< 0.1	-2.097
mmu-miR-27a-3p	889-895	7mer-1A	-0.01	35	-0.01	0.428	< 0.1	-2.097
mmu-miR-1224-3p	903-909	7mer-1A	-0.07	74	-0.07	0	< 0.1	N/A
mmu-miR-188-3p	904-910	7mer-1A	-0.13	75	-0.13	0.097	< 0.1	N/A
mmu-miR-7685-5p	907-913	7mer-1A	-0.11	78	-0.11	0	< 0.1	N/A
mmu-miR-712-5p	908-914	7mer-1A	-0.1	78	-0.1	0	< 0.1	N/A
mmu-miR-3102-3p	920-926	7mer-1A	-0.02	58	-0.02	0.325	< 0.1	-3.083
mmu-miR-3099-5p	929-936	8mer	-0.19	92	-0.18	0	< 0.1	N/A
mmu-miR-693-3p	930-936	7mer-1A	-0.01	41	-0.01	0	< 0.1	N/A
mmu-miR-7050-3p	932-938	7mer-1A	-0.01	43	-0.01	0	< 0.1	N/A
mmu-miR-451b	939-945	7mer-m8	-0.18	77	-0.18	0	< 0.1	N/A
mmu-miR-1966-5p	940-947	8mer	-0.35	98	-0.34	0	< 0.1	N/A
mmu-miR-1943-5p	941-947	7mer-1A	-0.12	73	-0.12	0	< 0.1	-3.803
mmu-miR-3108-3p	944-950	7mer-m8	-0.15	69	-0.15	0	< 0.1	N/A
mmu-miR-5135	945-952	8mer	-0.25	89	-0.24	0	< 0.1	N/A
mmu-miR-138-5p	949-955	7mer-1A	-0.13	61	-0.12	0.551	< 0.1	-1.497
mmu-miR-3078-3p	950-956	7mer-1A	-0.08	64	-0.08	0	< 0.1	N/A
mmu-miR-494-3p	957-963	7mer-m8	-0.03	70	-0.03	0	< 0.1	-4.41
mmu-miR-434-3p	968-974	7mer-1A	-0.01	42	-0.01	0	< 0.1	-3.239
mmu-miR-186-5p	984-990	7mer-m8	-0.07	96	-0.07	0	< 0.1	-3.338
mmu-miR-672-3p	1019-1025	7mer-1A	-0.12	94	-0.12	0.097	< 0.1	N/A
mmu-miR-377-3p	1019-1026	8mer	-0.2	87	-0.2	0.097	< 0.1	-4.956
mmu-miR-7119-3p	1061-1067	7mer-m8	-0.02	39	-0.02	0	< 0.1	N/A
mmu-miR-7119-3p	1081-1087	7mer-m8	-0.02	39	-0.02	0	< 0.1	N/A
mmu-miR-7220-3p	1089-1095	7mer-1A	-0.04	77	-0.04	0.542	< 0.1	-3.854
mmu-miR-873a-5p.1	1089-1095	7mer-1A	-0.01	55	-0.01	0.542	< 0.1	-2.91
mmu-miR-29a-3p	1097-1103	7mer-1A	-0.38	97	-0.37	2.492	0.51	-3.364
mmu-miR-29c-3p	1097-1103	7mer-1A	-0.38	97	-0.37	2.492	0.51	-3.78
mmu-miR-29b-3p	1097-1103	7mer-1A	-0.38	97	-0.37	2.492	0.51	-3.78
mmu-miR-3102-3p	1097-1103	7mer-1A	-0.08	78	-0.08	0.325	< 0.1	-3.391
mmu-miR-3473f	1101-1107	7mer-1A	-0.01	54	-0.01	0	< 0.1	N/A
mmu-miR-544-5p	1106-1112	7mer-m8	-0.06	70	-0.06	0.097	< 0.1	-1.79
mmu-miR-343	1110-1117	8mer	-0.39	99	-0.38	0	< 0.1	N/A
mmu-miR-6976-3p	1111-1118	8mer	-0.2	90	-0.19	0	< 0.1	N/A
mmu-miR-1894-5p	1112-1118	7mer-1A	-0.02	45	-0.02	0	< 0.1	N/A
mmu-miR-207	1113-1120	8mer	-0.03	69	-0.03	0	< 0.1	N/A
mmu-miR-7028-3p	1114-1120	7mer-1A	-0.01	27	-0.01	0	< 0.1	N/A
mmu-miR-6908-3p	1119-1125	7mer-m8	-0.02	54	-0.02	0	< 0.1	N/A
mmu-miR-3076-3p	1120-1126	7mer-m8	-0.02	30	-0.02	0	< 0.1	-3.992
mmu-miR-7218-5p	1136-1142	7mer-m8	-0.02	26	-0.02	0	< 0.1	N/A
mmu-miR-346-3p	1137-1143	7mer-m8	-0.05	52	-0.04	0	< 0.1	-3.193
mmu-miR-6998-5p	1139-1145	7mer-m8	-0.03	45	-0.03	0	< 0.1	N/A
mmu-miR-5107-5p	1139-1145	7mer-1A	-0.03	28	-0.03	0	< 0.1	N/A
mmu-miR-7676-5p	1139-1145	7mer-1A	-0.01	17	-0.01	0	< 0.1	N/A
mmu-miR-3061-5p	1141-1147	7mer-m8	-0.15	82	-0.15	0	< 0.1	-3.693
mmu-miR-6956-5p	1142-1148	7mer-m8	-0.1	60	-0.1	0	< 0.1	N/A
mmu-miR-881-5p	1146-1152	7mer-1A	-0.08	69	-0.08	0	< 0.1	N/A
mmu-miR-881-5p	1154-1160	7mer-m8	-0.06	58	-0.06	0	< 0.1	N/A
mmu-miR-185-5p	1156-1163	8mer	-0.18	85	-0.18	0.539	< 0.1	-4.842
mmu-miR-7240-5p	1157-1163	7mer-m8	-0.13	83	-0.13	0	< 0.1	N/A
mmu-miR-7216-5p	1157-1163	7mer-1A	-0.1	80	-0.09	0	< 0.1	N/A
mmu-miR-6957-5p	1164-1171	8mer	-0.09	83	-0.09	0	< 0.1	N/A
mmu-miR-708-3p	1168-1174	7mer-m8	-0.06	66	-0.06	0	< 0.1	N/A
mmu-miR-298-3p	1171-1177	7mer-m8	-0.02	48	-0.02	0	< 0.1	N/A
mmu-miR-873a-5p.1	1172-1178	7mer-m8	-0.08	91	-0.07	0	< 0.1	-3.286
mmu-miR-7220-3p	1172-1178	7mer-m8	-0.07	84	-0.07	0	< 0.1	-3.104
mmu-miR-383-5p.1	1185-1191	7mer-m8	-0.11	66	-0.11	0	< 0.1	-5.113
mmu-miR-383-5p.2	1186-1192	7mer-m8	-0.11	80	-0.11	0	< 0.1	-3.639
mmu-miR-741-3p	1189-1195	7mer-m8	-0.12	93	-0.12	0	< 0.1	-4.116
mmu-miR-881-5p	1190-1196	7mer-m8	-0.13	83	-0.12	0	< 0.1	N/A
mmu-miR-881-5p	1192-1198	7mer-m8	-0.12	82	-0.12	0	< 0.1	N/A
mmu-miR-7661-5p	1196-1202	7mer-m8	-0.02	44	-0.02	0	< 0.1	N/A
mmu-miR-7007-5p	1200-1207	8mer	-0.11	88	-0.11	0	< 0.1	N/A
mmu-miR-7670-5p	1203-1209	7mer-1A	-0.06	82	-0.06	0.325	< 0.1	N/A
mmu-miR-3074-2-3p	1204-1210	7mer-m8	-0.06	70	-0.06	0.648	< 0.1	N/A
mmu-miR-7017-5p	1208-1214	7mer-m8	-0.15	77	-0.15	0	< 0.1	N/A
mmu-miR-7075-5p	1211-1217	7mer-m8	-0.19	75	-0.19	0	< 0.1	N/A
mmu-miR-7030-5p	1211-1217	7mer-m8	-0.18	74	-0.18	0	< 0.1	N/A
mmu-miR-7076-5p	1211-1217	7mer-m8	-0.17	69	-0.17	0	< 0.1	N/A
mmu-miR-7072-5p	1212-1218	7mer-m8	-0.12	80	-0.11	0	< 0.1	N/A
mmu-miR-7058-5p	1214-1220	7mer-m8	-0.22	90	-0.21	0	< 0.1	N/A
mmu-miR-15a-5p	1221-1227	7mer-m8	-0.12	79	-0.11	0.097	< 0.1	-3.772
mmu-miR-15b-5p	1221-1227	7mer-m8	-0.12	79	-0.11	0.097	< 0.1	-3.772
mmu-miR-497a-5p	1221-1227	7mer-m8	-0.1	77	-0.1	0.097	< 0.1	-4.335
mmu-miR-195b	1221-1227	7mer-m8	-0.08	72	-0.08	0.097	< 0.1	-3.772
mmu-miR-322-5p	1221-1227	7mer-m8	-0.08	72	-0.08	0.097	< 0.1	-4.863
mmu-miR-195a-5p	1221-1227	7mer-m8	-0.08	72	-0.08	0.097	< 0.1	-3.772
mmu-miR-16-5p	1221-1227	7mer-m8	-0.07	69	-0.07	0.097	< 0.1	-3.666
mmu-miR-1906	1223-1229	7mer-m8	-0.17	83	-0.16	0	< 0.1	N/A
mmu-miR-16-5p	1224-1230	7mer-m8	-0.06	64	-0.06	0.097	< 0.1	N/A
mmu-miR-195a-5p	1224-1230	7mer-m8	-0.06	63	-0.06	0.097	< 0.1	N/A
mmu-miR-195b	1224-1230	7mer-m8	-0.06	63	-0.06	0.097	< 0.1	N/A
mmu-miR-15b-5p	1224-1230	7mer-m8	-0.06	62	-0.06	0.097	< 0.1	N/A
mmu-miR-15a-5p	1224-1230	7mer-m8	-0.06	62	-0.06	0.097	< 0.1	N/A
mmu-miR-497a-5p	1224-1230	7mer-m8	-0.05	57	-0.04	0.097	< 0.1	N/A
mmu-miR-322-5p	1224-1230	7mer-m8	-0.03	50	-0.03	0.097	< 0.1	N/A
mmu-miR-451b	1227-1233	7mer-m8	-0.21	82	-0.2	0	< 0.1	N/A
mmu-miR-1966-5p	1228-1234	7mer-m8	-0.19	91	-0.18	0	< 0.1	N/A
mmu-miR-7047-5p	1229-1235	7mer-m8	-0.1	59	-0.1	0	< 0.1	N/A
mmu-miR-3103-5p	1229-1235	7mer-m8	-0.04	55	-0.04	0	< 0.1	N/A
mmu-miR-6965-5p	1229-1235	7mer-m8	-0.08	53	-0.08	0	< 0.1	N/A
mmu-miR-7235-5p	1229-1235	7mer-m8	-0.02	35	-0.02	0	< 0.1	N/A
mmu-miR-1249-5p	1230-1236	7mer-m8	-0.11	63	-0.1	0.04	< 0.1	N/A
mmu-miR-7030-5p	1232-1238	7mer-m8	-0.16	69	-0.16	0	< 0.1	N/A
mmu-miR-7075-5p	1232-1238	7mer-m8	-0.16	66	-0.16	0	< 0.1	N/A
mmu-miR-7076-5p	1232-1238	7mer-m8	-0.14	61	-0.14	0	< 0.1	N/A
mmu-miR-7072-5p	1233-1239	7mer-m8	-0.11	79	-0.11	0	< 0.1	N/A
mmu-miR-7058-5p	1235-1241	7mer-m8	-0.15	82	-0.15	0	< 0.1	N/A
mmu-miR-298-5p	1237-1243	7mer-m8	-0.04	64	-0.03	0	< 0.1	-3.834
mmu-miR-709	1240-1246	7mer-m8	-0.18	93	-0.18	0	< 0.1	N/A
mmu-miR-881-5p	1245-1251	7mer-m8	-0.05	55	-0.05	0	< 0.1	N/A
mmu-miR-7646-5p	1247-1253	7mer-m8	-0.02	28	-0.02	0	< 0.1	N/A
mmu-miR-873a-5p.2	1259-1265	7mer-1A	-0.14	80	-0.13	0.444	< 0.1	-2.882
mmu-miR-6984-5p	1272-1278	7mer-1A	-0.01	40	-0.01	0.344	< 0.1	N/A
mmu-miR-875-3p	1272-1278	7mer-1A	-0.01	31	-0.01	0	< 0.1	N/A
mmu-miR-7227-3p	1272-1278	7mer-1A	-0.01	30	-0.01	0	< 0.1	N/A
mmu-miR-7215-3p	1274-1281	8mer	-0.15	87	-0.14	0	< 0.1	N/A
mmu-miR-3070-2-3p	1278-1284	7mer-1A	-0.13	73	-0.13	0	< 0.1	-2.571
mmu-miR-3070-3p	1278-1284	7mer-1A	-0.12	70	-0.12	0	< 0.1	-2.685
mmu-miR-667-5p	1278-1284	7mer-1A	-0.13	61	-0.13	0.097	< 0.1	N/A
mmu-miR-3102-5p.2-5p	1279-1285	7mer-m8	-0.18	94	-0.18	0	< 0.1	-5.588
mmu-miR-7010-5p	1285-1291	7mer-1A	-0.13	83	-0.12	0	< 0.1	N/A
mmu-miR-7027-5p	1285-1291	7mer-1A	-0.07	71	-0.07	0	< 0.1	N/A
mmu-miR-7683-3p	1285-1291	7mer-1A	-0.06	69	-0.06	0	< 0.1	N/A
mmu-miR-3101-3p	1289-1296	8mer	-0.27	96	-0.26	0	< 0.1	-2.704
mmu-miR-1251-3p	1290-1296	7mer-1A	-0.01	37	-0.01	0.344	< 0.1	N/A
mmu-miR-7026-3p	1291-1298	8mer	-0.15	85	-0.14	0	< 0.1	N/A
mmu-miR-7008-3p	1292-1298	7mer-1A	-0.05	62	-0.05	0	< 0.1	N/A
mmu-miR-5104	1293-1299	7mer-1A	-0.22	95	-0.22	0	< 0.1	N/A
mmu-miR-669n	1295-1301	7mer-1A	-0.02	60	-0.02	0	< 0.1	N/A
mmu-miR-669b-5p	1296-1303	8mer	-0.03	45	-0.03	0	< 0.1	-2.568
mmu-miR-19b-1-5p	1297-1303	7mer-1A	-0.03	61	-0.03	0	< 0.1	N/A
mmu-miR-19b-2-5p	1297-1303	7mer-1A	-0.03	61	-0.03	0	< 0.1	N/A
mmu-miR-452-5p	1299-1305	7mer-m8	-0.1	84	-0.1	0.297	< 0.1	-3.116
mmu-miR-7119-3p	1304-1310	7mer-1A	-0.01	29	-0.01	0	< 0.1	N/A
mmu-miR-3059-5p	1323-1329	7mer-1A	-0.01	28	-0.01	0	< 0.1	-1.485
mmu-miR-670-3p	1323-1329	7mer-1A	-0.01	22	-0.01	0.343	< 0.1	-2.18
mmu-miR-544-5p	1328-1334	7mer-1A	-0.06	70	-0.06	0.343	< 0.1	-1.629
mmu-miR-7221-5p	1331-1337	7mer-m8	-0.08	71	-0.08	0	< 0.1	N/A
mmu-miR-6898-3p	1332-1338	7mer-m8	-0.16	87	-0.15	0	< 0.1	N/A
mmu-miR-3082-5p	1336-1343	8mer	-0.07	91	-0.07	0	< 0.1	-4.764
mmu-miR-3473f	1344-1350	7mer-m8	-0.09	91	-0.08	0	< 0.1	N/A
mmu-miR-466m-3p	1351-1357	7mer-m8	-0.13	83	-0.13	0	< 0.1	-2.581
mmu-miR-466o-3p	1351-1357	7mer-m8	-0.11	79	-0.11	0	< 0.1	-3.131
mmu-miR-466f-3p	1355-1362	8mer	-0.24	95	-0.23	0.097	< 0.1	N/A
mmu-miR-467f	1356-1363	8mer	-0.25	98	-0.24	0.325	< 0.1	N/A
mmu-let-7a-1-3p	1357-1363	7mer-1A	-0.1	89	-0.09	0.924	< 0.1	N/A
mmu-let-7b-3p	1357-1363	7mer-1A	-0.1	89	-0.09	0.924	< 0.1	N/A
mmu-let-7c-2-3p	1357-1363	7mer-1A	-0.1	89	-0.09	0.924	< 0.1	N/A
mmu-miR-98-3p	1357-1363	7mer-1A	-0.1	88	-0.09	0.924	< 0.1	N/A
mmu-let-7f-1-3p	1357-1363	7mer-1A	-0.07	84	-0.07	0.924	< 0.1	N/A
mmu-miR-467b-3p	1357-1363	7mer-1A	-0.05	82	-0.05	0.097	< 0.1	-3.699
mmu-miR-467d-3p	1357-1363	7mer-1A	-0.05	82	-0.05	0.097	< 0.1	-3.699
mmu-miR-467e-3p	1357-1363	7mer-1A	-0.05	81	-0.05	0.097	< 0.1	-3.699
mmu-miR-467c-3p	1357-1363	7mer-1A	-0.05	81	-0.05	0.097	< 0.1	-3.699
mmu-let-7f-2-3p	1357-1363	7mer-1A	-0.06	78	-0.05	0.894	< 0.1	N/A
mmu-miR-126a-5p	1361-1367	7mer-m8	-0.02	51	-0.02	1.497	< 0.1	-1.884
mmu-miR-295-5p	1366-1373	8mer	-0.18	98	-0.17	0.396	< 0.1	N/A
mmu-miR-292b-5p	1367-1373	7mer-1A	-0.1	93	-0.1	0	< 0.1	N/A
mmu-miR-294-5p	1367-1373	7mer-1A	-0.09	91	-0.09	0	< 0.1	N/A
mmu-miR-7119-3p	1374-1381	8mer	-0.03	76	-0.03	0	< 0.1	N/A
mmu-miR-206-5p	1403-1409	7mer-m8	-0.14	88	-0.13	0.097	< 0.1	N/A

## Sheet: Col1a2
Table S8. A list of miRNAs that were identified by the TargetScan to have putative MREs in the 3′ UTR of the mouse Col1a2 mRNA
miRNA	Position in the UTR	seed match	context++ score	context++ score percentile	weighted context++ score	conserved branch length	Pct	Predicted relative KD
Conserved sites
mmu-miR-25-3p	172-179	8mer	-0.34	96	-0.33	2.621	0.15	N/A
mmu-miR-367-3p	172-179	8mer	-0.32	95	-0.31	2.621	0.15	N/A
mmu-miR-363-3p	172-179	8mer	-0.32	95	-0.31	2.621	0.15	N/A
mmu-miR-92b-3p	172-179	8mer	-0.29	94	-0.28	2.621	0.15	N/A
mmu-miR-92a-3p	172-179	8mer	-0.29	94	-0.28	2.621	0.15	N/A
mmu-miR-32-5p	172-179	8mer	-0.3	94	-0.29	2.621	0.15	N/A
mmu-miR-7b-5p	369-375	7mer-1A	-0.11	82	-0.09	4.695	0.1	N/A
mmu-miR-7a-5p	369-375	7mer-1A	-0.11	82	-0.09	4.695	0.1	N/A
mmu-miR-196a-5p	414-420	7mer-m8	-0.27	93	-0.23	4.495	0.81	N/A
mmu-miR-196b-5p	414-420	7mer-m8	-0.27	93	-0.23	4.495	0.81	N/A
mmu-let-7g-5p	415-422	8mer	-0.41	94	-0.35	4.875	0.95	N/A
mmu-let-7e-5p	415-422	8mer	-0.4	94	-0.35	4.875	0.95	N/A
mmu-let-7d-5p	415-422	8mer	-0.42	94	-0.36	4.875	0.95	N/A
mmu-miR-98-5p	415-422	8mer	-0.4	94	-0.35	4.875	0.95	N/A
mmu-let-7k	415-422	8mer	-0.4	94	-0.35	4.875	0.95	N/A
mmu-let-7i-5p	415-422	8mer	-0.41	94	-0.35	4.875	0.95	N/A
mmu-let-7b-5p	415-422	8mer	-0.4	94	-0.35	4.875	0.95	N/A
mmu-let-7a-5p	415-422	8mer	-0.4	94	-0.35	4.875	0.95	N/A
mmu-let-7c-5p	415-422	8mer	-0.4	94	-0.35	4.875	0.95	N/A
mmu-let-7f-5p	415-422	8mer	-0.4	94	-0.35	4.875	0.95	N/A
mmu-miR-1961	415-422	8mer	-0.4	93	-0.34	4.875	0.95	N/A
mmu-miR-29c-3p	516-522	7mer-1A	-0.35	94	-0.3	4.463	0.88	N/A
mmu-miR-29b-3p	516-522	7mer-1A	-0.35	94	-0.3	4.463	0.88	N/A
mmu-miR-29a-3p	516-522	7mer-1A	-0.32	93	-0.28	4.463	0.88	N/A
mmu-miR-26b-5p	540-547	8mer	-0.24	94	-0.21	4.308	0.81	N/A
mmu-miR-26a-5p	540-547	8mer	-0.24	94	-0.21	4.308	0.81	N/A
Poorly conserved sites
mmu-miR-7065-3p	20-27	8mer	-0.41	99	-0.41	0	N/A	N/A
mmu-miR-6338	21-27	7mer-1A	-0.18	91	-0.18	0	N/A	N/A
mmu-miR-29b-2-5p	21-27	7mer-1A	-0.15	89	-0.15	0	N/A	N/A
mmu-miR-5615-5p	22-28	7mer-1A	-0.19	90	-0.19	0	N/A	N/A
mmu-miR-193b-5p	28-34	7mer-m8	-0.33	93	-0.33	0	N/A	N/A
mmu-miR-6418-5p	31-37	7mer-1A	-0.27	91	-0.27	0	N/A	N/A
mmu-miR-30a-3p	34-40	7mer-1A	-0.09	85	-0.09	0.277	N/A	N/A
mmu-miR-30d-3p	34-40	7mer-1A	-0.09	85	-0.09	0.277	N/A	N/A
mmu-miR-30e-3p	34-40	7mer-1A	-0.09	85	-0.09	0.277	N/A	N/A
mmu-miR-6986-3p	35-41	7mer-1A	-0.01	58	-0.01	0	N/A	N/A
mmu-miR-335-3p	35-41	7mer-1A	-0.01	44	-0.01	0.239	N/A	N/A
mmu-miR-7116-3p	36-42	7mer-m8	-0.02	85	-0.02	0	N/A	N/A
mmu-miR-6951-3p	36-42	7mer-m8	-0.02	83	-0.02	0	N/A	N/A
mmu-miR-6416-3p	47-53	7mer-m8	-0.11	94	-0.11	0.224	N/A	N/A
mmu-miR-8100	58-64	7mer-m8	-0.31	96	-0.31	0	N/A	N/A
mmu-miR-6942-5p	59-65	7mer-m8	-0.34	98	-0.34	0	N/A	N/A
mmu-miR-6916-5p	59-65	7mer-m8	-0.33	98	-0.32	0	N/A	N/A
mmu-miR-1971	63-69	7mer-1A	-0.05	80	-0.05	0	N/A	N/A
mmu-miR-1981-5p	63-69	7mer-1A	-0.05	79	-0.05	0	N/A	N/A
mmu-miR-7116-3p	68-74	7mer-1A	-0.01	30	-0.01	0	N/A	N/A
mmu-miR-6951-3p	68-74	7mer-1A	-0.01	30	-0.01	0	N/A	N/A
mmu-miR-6951-3p	69-75	7mer-1A	-0.01	30	-0.01	0	N/A	N/A
mmu-miR-7116-3p	69-75	7mer-1A	-0.01	30	-0.01	0	N/A	N/A
mmu-miR-7116-3p	70-76	7mer-1A	-0.01	30	-0.01	0	N/A	N/A
mmu-miR-6951-3p	70-76	7mer-1A	-0.01	30	-0.01	0	N/A	N/A
mmu-miR-7116-3p	71-77	7mer-1A	-0.01	30	-0.01	0	N/A	N/A
mmu-miR-6951-3p	71-77	7mer-1A	-0.01	30	-0.01	0	N/A	N/A
mmu-miR-7116-3p	72-78	7mer-1A	-0.01	30	-0.01	0	N/A	N/A
mmu-miR-6951-3p	72-78	7mer-1A	-0.01	30	-0.01	0	N/A	N/A
mmu-miR-7234-5p	75-81	7mer-1A	-0.04	86	-0.04	0	N/A	N/A
mmu-miR-5101	76-82	7mer-1A	-0.08	86	-0.08	0	N/A	N/A
mmu-miR-129-5p	79-85	7mer-1A	-0.02	77	-0.02	0	< 0.1	N/A
mmu-miR-7234-5p	82-88	7mer-1A	-0.01	39	-0.01	0	N/A	N/A
mmu-miR-5101	83-89	7mer-1A	-0.08	87	-0.08	0	N/A	N/A
mmu-miR-7651-3p	89-95	7mer-1A	-0.2	96	-0.2	0	N/A	N/A
mmu-miR-30e-3p	91-97	7mer-m8	-0.18	94	-0.18	0.814	N/A	N/A
mmu-miR-30a-3p	91-97	7mer-m8	-0.18	94	-0.18	0.814	N/A	N/A
mmu-miR-30d-3p	91-97	7mer-m8	-0.18	94	-0.18	0.814	N/A	N/A
mmu-miR-3095-5p	94-100	7mer-m8	-0.26	97	-0.26	0	N/A	N/A
mmu-miR-693-3p	95-102	8mer	-0.26	98	-0.26	0	N/A	N/A
mmu-miR-3099-5p	96-102	7mer-1A	-0.14	83	-0.14	0	N/A	N/A
mmu-miR-6999-3p	97-103	7mer-m8	-0.24	92	-0.24	0	N/A	N/A
mmu-miR-8095	102-108	7mer-m8	-0.12	86	-0.12	0.338	N/A	N/A
mmu-miR-6983-5p	105-111	7mer-m8	-0.28	95	-0.28	0.224	N/A	N/A
mmu-miR-7232-5p	108-114	7mer-m8	-0.21	91	-0.21	0	N/A	N/A
mmu-miR-7116-5p	112-118	7mer-m8	-0.22	89	-0.22	0	N/A	N/A
mmu-miR-6957-5p	114-120	7mer-1A	-0.15	90	-0.15	0	N/A	N/A
mmu-miR-3112-5p	116-122	7mer-m8	-0.09	63	-0.08	0.07	N/A	N/A
mmu-miR-153-3p	118-124	7mer-m8	-0.23	90	-0.23	0.15	< 0.1	N/A
mmu-miR-669h-3p	119-125	7mer-m8	-0.15	88	-0.15	0	N/A	N/A
mmu-miR-669k-3p	119-125	7mer-m8	-0.13	85	-0.13	0	N/A	N/A
mmu-miR-5123	124-130	7mer-1A	-0.1	74	-0.1	0	N/A	N/A
mmu-miR-376a-5p	124-130	7mer-1A	-0.05	63	-0.05	0	N/A	N/A
mmu-miR-3057-3p	138-144	7mer-m8	-0.25	93	-0.25	0	N/A	N/A
mmu-miR-6393	140-147	8mer	-0.48	99	-0.48	0	N/A	N/A
mmu-miR-702-3p	140-146	7mer-1A	-0.19	80	-0.19	0.07	N/A	N/A
mmu-miR-7660-5p	142-148	7mer-1A	-0.22	86	-0.22	0	N/A	N/A
mmu-miR-130a-5p	146-153	8mer	-0.03	74	-0.03	0.261	N/A	N/A
mmu-miR-692	147-154	8mer	-0.16	91	-0.16	0.223	N/A	N/A
mmu-miR-7215-5p	147-153	7mer-1A	-0.08	88	-0.08	0	N/A	N/A
mmu-miR-7014-3p	147-153	7mer-1A	-0.11	86	-0.11	0.7	N/A	N/A
mmu-miR-130b-5p	147-153	7mer-1A	-0.09	82	-0.09	0.7	N/A	N/A
mmu-miR-7028-3p	149-155	7mer-m8	-0.14	86	-0.14	0	N/A	N/A
mmu-miR-320-5p	150-157	8mer	-0.3	98	-0.29	0.07	N/A	N/A
mmu-miR-6952-3p	161-167	7mer-m8	-0.19	93	-0.19	0.07	N/A	N/A
mmu-miR-301b-5p	161-167	7mer-m8	-0.11	91	-0.11	0.07	N/A	N/A
mmu-miR-301a-5p	161-167	7mer-m8	-0.11	91	-0.11	0.07	N/A	N/A
mmu-miR-7215-3p	162-169	8mer	-0.26	95	-0.25	0	N/A	N/A
mmu-miR-7083-3p	164-170	7mer-m8	-0.19	90	-0.18	0	N/A	N/A
mmu-miR-7038-3p	165-171	7mer-m8	-0.25	94	-0.24	0	N/A	N/A
mmu-miR-466q	170-177	8mer	-0.28	97	-0.27	0	N/A	N/A
mmu-miR-669c-5p	185-191	7mer-1A	-0.09	64	-0.09	0	N/A	N/A
mmu-miR-6397	191-197	7mer-m8	-0.25	92	-0.25	0	N/A	N/A
mmu-miR-6929-5p	195-201	7mer-m8	-0.16	81	-0.15	0	N/A	N/A
mmu-miR-1943-5p	196-202	7mer-m8	-0.23	89	-0.22	0.262	N/A	N/A
mmu-miR-7016-5p	196-202	7mer-m8	-0.22	89	-0.22	0.262	N/A	N/A
mmu-miR-149-3p	196-202	7mer-m8	-0.17	89	-0.16	0.262	N/A	N/A
mmu-miR-6967-5p	196-202	7mer-m8	-0.22	89	-0.22	0.262	N/A	N/A
mmu-miR-1894-3p	198-204	7mer-m8	-0.04	49	-0.04	0	N/A	N/A
mmu-miR-7077-5p	200-206	7mer-m8	-0.08	73	-0.08	0	N/A	N/A
mmu-miR-3096-5p	201-207	7mer-m8	-0.18	83	-0.18	0	N/A	N/A
mmu-miR-423-5p	205-211	7mer-m8	-0.3	91	-0.29	0	N/A	N/A
mmu-miR-6921-5p	205-211	7mer-m8	-0.27	88	-0.26	0	N/A	N/A
mmu-miR-7076-5p	208-215	8mer	-0.37	94	-0.35	0	N/A	N/A
mmu-miR-7075-5p	208-215	8mer	-0.37	94	-0.35	0	N/A	N/A
mmu-miR-7030-5p	208-215	8mer	-0.34	93	-0.33	0	N/A	N/A
mmu-miR-8093	209-216	8mer	-0.29	94	-0.28	0	N/A	N/A
mmu-miR-6986-5p	209-215	7mer-1A	-0.1	70	-0.09	0	N/A	N/A
mmu-miR-450a-2-3p	210-217	8mer	-0.26	88	-0.25	0.07	N/A	N/A
mmu-miR-7231-5p	210-216	7mer-1A	-0.16	82	-0.16	0	N/A	N/A
mmu-miR-6989-5p	210-216	7mer-1A	-0.08	69	-0.08	0	N/A	N/A
mmu-miR-1892	211-218	8mer	-0.34	96	-0.33	0	N/A	N/A
mmu-miR-5120	211-217	7mer-1A	-0.12	76	-0.11	0.223	N/A	N/A
mmu-miR-141-3p	225-232	8mer	-0.28	97	-0.27	0.07	< 0.1	N/A
mmu-miR-200a-3p	225-232	8mer	-0.28	97	-0.27	0.07	< 0.1	N/A
mmu-miR-344d-3-5p	257-263	7mer-1A	-0.11	70	-0.1	0	N/A	N/A
mmu-miR-344b-5p	257-263	7mer-1A	-0.08	63	-0.08	0	N/A	N/A
mmu-miR-344-5p	257-263	7mer-1A	-0.07	59	-0.07	0	N/A	N/A
mmu-miR-344d-1-5p	257-263	7mer-1A	-0.07	59	-0.07	0	N/A	N/A
mmu-miR-344c-5p	257-263	7mer-1A	-0.07	59	-0.07	0	N/A	N/A
mmu-miR-344g-5p	257-263	7mer-1A	-0.07	58	-0.07	0	N/A	N/A
mmu-miR-3097-5p	262-268	7mer-m8	-0.2	91	-0.19	0.234	N/A	N/A
mmu-miR-6989-3p	270-276	7mer-1A	-0.16	77	-0.16	0	N/A	N/A
mmu-miR-758-5p	279-285	7mer-m8	-0.32	93	-0.3	0.359	N/A	N/A
mmu-miR-1197-5p	279-285	7mer-m8	-0.31	92	-0.29	0.359	N/A	N/A
mmu-miR-6994-5p	283-289	7mer-m8	-0.15	91	-0.14	0	N/A	N/A
mmu-miR-429-5p	289-295	7mer-1A	-0.06	78	-0.06	0.224	N/A	N/A
mmu-miR-7214-5p	292-298	7mer-m8	-0.09	78	-0.09	0	N/A	N/A
mmu-miR-335-3p	311-317	7mer-1A	-0.02	62	-0.02	0.239	N/A	N/A
mmu-miR-6986-3p	311-317	7mer-1A	-0.01	58	-0.01	0	N/A	N/A
mmu-miR-129b-5p	324-330	7mer-1A	-0.07	96	-0.06	0	N/A	N/A
mmu-miR-675-5p	345-351	7mer-1A	-0.25	66	-0.22	0	N/A	N/A
mmu-miR-3102-5p.2-5p	346-352	7mer-m8	-0.18	91	-0.15	0	N/A	N/A
mmu-miR-7088-5p	349-355	7mer-m8	-0.07	81	-0.06	0	N/A	N/A
mmu-miR-693-5p	354-360	7mer-m8	-0.11	73	-0.09	0.239	N/A	N/A
mmu-miR-7007-5p	359-365	7mer-1A	-0.08	80	-0.07	0	N/A	N/A
mmu-miR-344i	362-368	7mer-1A	-0.11	74	-0.1	0	N/A	N/A
mmu-miR-6917-5p	370-377	8mer	-0.29	94	-0.25	0.223	N/A	N/A
mmu-miR-7682-3p	373-379	7mer-1A	-0.12	75	-0.11	0.239	N/A	N/A
mmu-miR-7021-3p	374-380	7mer-m8	-0.03	44	-0.02	0.587	N/A	N/A
mmu-miR-6915-3p	381-387	7mer-m8	-0.06	72	-0.05	0	N/A	N/A
mmu-miR-6983-5p	399-405	7mer-1A	-0.04	54	-0.04	0.224	N/A	N/A
mmu-miR-703	405-411	7mer-m8	-0.02	46	-0.02	0	N/A	N/A
mmu-miR-6997-3p	406-413	8mer	-0.15	90	-0.13	0	N/A	N/A
mmu-miR-6715-3p	407-413	7mer-1A	-0.08	68	-0.07	0.07	N/A	N/A
mmu-miR-202-3p	416-422	7mer-1A	-0.08	57	-0.07	0.271	N/A	N/A
mmu-let-7j	416-422	7mer-1A	-0.06	49	-0.05	0.271	N/A	N/A
mmu-miR-327	418-425	8mer	-0.22	90	-0.19	0.07	N/A	N/A
mmu-miR-431-5p	421-427	7mer-1A	-0.09	74	-0.08	0.311	N/A	N/A
mmu-miR-669e-5p	421-427	7mer-1A	-0.06	52	-0.05	0.07	N/A	N/A
mmu-miR-324-3p	432-438	7mer-1A	-0.12	81	-0.1	0	N/A	N/A
mmu-miR-7015-3p	433-439	7mer-m8	-0.06	68	-0.05	0	N/A	N/A
mmu-miR-6992-3p	433-439	7mer-m8	-0.05	64	-0.04	0	N/A	N/A
mmu-miR-6401	437-443	7mer-m8	-0.13	86	-0.12	0	N/A	N/A
mmu-miR-5135	442-448	7mer-1A	-0.15	62	-0.13	0	N/A	N/A
mmu-miR-7020-5p	446-453	8mer	-0.27	87	-0.23	0	N/A	N/A
mmu-miR-30b-3p	447-454	8mer	-0.2	85	-0.17	0	N/A	N/A
mmu-miR-3071-5p	453-459	7mer-1A	-0.01	25	-0.01	0	N/A	N/A
mmu-miR-1897-3p	458-464	7mer-1A	-0.12	84	-0.1	0	N/A	N/A
mmu-miR-1898	461-467	7mer-1A	-0.13	64	-0.11	0	N/A	N/A
mmu-miR-3073b-5p	462-468	7mer-1A	-0.15	78	-0.13	0	N/A	N/A
mmu-miR-3073a-5p	462-468	7mer-1A	-0.08	77	-0.07	0	N/A	N/A
mmu-miR-7115-3p	463-469	7mer-m8	-0.21	90	-0.18	0	N/A	N/A
mmu-miR-6348	467-474	8mer	-0.08	83	-0.07	0	N/A	N/A
mmu-miR-6971-3p	468-474	7mer-1A	-0.06	74	-0.05	0	N/A	N/A
mmu-miR-6947-3p	468-474	7mer-1A	-0.01	48	-0.01	0	N/A	N/A
mmu-miR-187-3p	473-479	7mer-1A	-0.26	77	-0.23	0	< 0.1	N/A
mmu-miR-7213-3p	482-488	7mer-1A	-0.12	80	-0.1	0	N/A	N/A
mmu-miR-7a-2-3p	488-494	7mer-m8	-0.08	83	-0.07	0.07	N/A	N/A
mmu-miR-7b-3p	488-494	7mer-m8	-0.06	80	-0.06	0.07	N/A	N/A
mmu-miR-1931	503-509	7mer-1A	-0.05	53	-0.05	0	N/A	N/A
mmu-miR-592-5p	509-515	7mer-1A	-0.03	55	-0.02	0.07	N/A	N/A
mmu-miR-669n	509-515	7mer-m8	-0.02	45	-0.02	0	N/A	N/A
mmu-miR-3102-3p	516-522	7mer-1A	-0.16	87	-0.13	0.223	N/A	N/A
mmu-miR-875-3p	533-539	7mer-1A	-0.06	77	-0.05	0	N/A	N/A
mmu-miR-6984-5p	533-539	7mer-1A	-0.04	71	-0.04	0.239	N/A	N/A
mmu-miR-7227-3p	533-539	7mer-1A	-0.04	70	-0.03	0	N/A	N/A
mmu-miR-6371	541-547	7mer-1A	-0.13	86	-0.11	0	N/A	N/A
mmu-miR-3065-3p	558-564	7mer-m8	-0.32	97	-0.28	0	N/A	N/A
mmu-miR-338-3p	560-566	7mer-1A	-0.11	84	-0.1	0.478	< 0.1	N/A
mmu-miR-7048-3p	563-569	7mer-1A	-0.04	65	-0.04	0	N/A	N/A
mmu-miR-7077-3p	563-569	7mer-1A	-0.04	62	-0.03	0	N/A	N/A
mmu-miR-7686-5p	563-569	7mer-1A	-0.02	52	-0.02	0	N/A	N/A
mmu-miR-7660-3p	571-578	8mer	-0.16	88	-0.14	0	N/A	N/A
mmu-miR-6946-3p	575-582	8mer	-0.08	76	-0.07	0.223	N/A	N/A
mmu-miR-7011-5p	585-592	8mer	-0.3	97	-0.26	0	N/A	N/A
mmu-miR-6982-5p	586-592	7mer-m8	-0.2	86	-0.18	0	N/A	N/A
mmu-miR-8100	586-592	7mer-1A	-0.14	74	-0.12	0	N/A	N/A
mmu-miR-7056-5p	587-594	8mer	-0.35	95	-0.3	0	N/A	N/A
mmu-miR-6355	602-608	7mer-m8	-0.2	94	-0.17	0	N/A	N/A
mmu-miR-6920-5p	603-609	7mer-m8	-0.08	73	-0.07	0	N/A	N/A
mmu-miR-669c-3p	606-612	7mer-m8	-0.16	81	-0.14	0	N/A	N/A
mmu-miR-672-3p	608-614	7mer-1A	-0.12	89	-0.1	0	N/A	N/A
mmu-miR-377-3p	608-614	7mer-m8	-0.17	81	-0.15	0.123	N/A	N/A
mmu-miR-224-5p	625-631	7mer-1A	-0.04	68	-0.03	0.558	N/A	N/A
mmu-miR-6366	628-634	7mer-1A	-0.11	67	-0.1	0	N/A	N/A
mmu-miR-7230-5p	631-637	7mer-m8	-0.22	84	-0.19	0	N/A	N/A
mmu-miR-7661-5p	639-645	7mer-m8	-0.02	44	-0.02	0	N/A	N/A
mmu-miR-539-5p	641-647	7mer-1A	-0.01	48	-0.01	0	N/A	N/A
mmu-miR-706	641-647	7mer-1A	-0.01	45	-0.01	0	N/A	N/A
mmu-miR-6928-5p	652-658	7mer-1A	-0.23	85	-0.2	0	N/A	N/A
mmu-miR-7231-5p	653-659	7mer-1A	-0.18	86	-0.16	0	N/A	N/A
mmu-miR-8093	653-659	7mer-1A	-0.18	82	-0.16	0	N/A	N/A
mmu-miR-450a-2-3p	653-659	7mer-m8	-0.2	80	-0.18	0.07	N/A	N/A
mmu-miR-6989-5p	653-659	7mer-1A	-0.12	75	-0.1	0	N/A	N/A
mmu-miR-3094-5p	654-660	7mer-m8	-0.32	91	-0.28	0	N/A	N/A
mmu-miR-486b-5p	661-667	7mer-1A	-0.02	34	-0.02	0	N/A	N/A
mmu-miR-486a-5p	661-667	7mer-1A	-0.02	34	-0.02	0	N/A	N/A
mmu-miR-3058-3p	662-668	7mer-1A	-0.07	70	-0.06	0	N/A	N/A
mmu-miR-7681-5p	662-668	7mer-1A	-0.06	63	-0.05	0	N/A	N/A
mmu-miR-7053-3p	662-668	7mer-1A	-0.09	62	-0.08	0	N/A	N/A
mmu-miR-20a-3p	667-673	7mer-m8	-0.02	33	-0.02	0	N/A	N/A
mmu-miR-7088-5p	675-681	7mer-m8	-0.02	55	-0.02	0	N/A	N/A
mmu-miR-326-5p	680-686	7mer-1A	-0.1	58	-0.08	0.07	N/A	N/A
mmu-miR-6954-5p	680-686	7mer-1A	-0.12	51	-0.1	0.07	N/A	N/A
mmu-miR-486a-3p	680-686	7mer-1A	-0.12	49	-0.1	0.07	N/A	N/A
mmu-miR-486b-3p	680-686	7mer-1A	-0.12	49	-0.1	0.07	N/A	N/A
mmu-miR-6914-5p	682-688	7mer-m8	-0.22	91	-0.19	0	N/A	N/A
mmu-miR-6904-5p	682-688	7mer-m8	-0.19	88	-0.16	0	N/A	N/A
mmu-miR-490-3p	684-690	7mer-m8	-0.07	68	-0.06	0	< 0.1	N/A
mmu-miR-7217-3p	687-693	7mer-m8	-0.28	95	-0.23	0	N/A	N/A
mmu-miR-881-5p	690-696	7mer-m8	-0.1	73	-0.08	0	N/A	N/A
mmu-miR-300-5p	693-699	7mer-m8	-0.14	87	-0.12	0	N/A	N/A
mmu-miR-7013-5p	694-700	7mer-m8	-0.07	73	-0.06	0	N/A	N/A
mmu-miR-186-5p	715-722	8mer	-0.03	86	-0.03	0	N/A	N/A
mmu-miR-485-5p	724-731	8mer	-0.44	98	-0.36	0.353	N/A	N/A
mmu-miR-1962	724-731	8mer	-0.4	98	-0.33	0.353	N/A	N/A
mmu-miR-7068-5p	725-731	7mer-m8	-0.2	93	-0.17	0	N/A	N/A
mmu-miR-879-5p	725-731	7mer-1A	-0.14	80	-0.11	0.07	N/A	N/A
mmu-miR-31-5p	739-745	7mer-m8	-0.19	82	-0.16	0	< 0.1	N/A
mmu-miR-7075-3p	746-752	7mer-m8	-0.02	36	-0.02	0	N/A	N/A
mmu-miR-9-5p	753-759	7mer-1A	-0.06	66	-0.05	1.383	< 0.1	N/A
mmu-miR-7079-3p	757-763	7mer-m8	-0.12	73	-0.1	0	N/A	N/A
mmu-miR-3967	774-781	8mer	-0.33	95	-0.27	0	N/A	N/A
mmu-miR-5121	775-781	7mer-1A	-0.14	68	-0.12	0	N/A	N/A
mmu-miR-7680-3p	776-783	8mer	-0.29	97	-0.24	0	N/A	N/A
mmu-miR-7663-5p	776-783	8mer	-0.21	97	-0.17	0	N/A	N/A
mmu-miR-3105-3p	777-783	7mer-1A	-0.09	72	-0.07	0	N/A	N/A
mmu-miR-7011-3p	777-783	7mer-1A	-0.01	33	-0.01	0	N/A	N/A
mmu-miR-1904	778-785	8mer	-0.19	93	-0.15	0	N/A	N/A
mmu-miR-3098-3p	778-784	7mer-1A	-0.1	71	-0.08	0.223	N/A	N/A
mmu-miR-544-3p	779-785	7mer-1A	-0.15	80	-0.13	0.444	N/A	N/A
mmu-miR-3473f	798-804	7mer-m8	-0.11	91	-0.09	0	N/A	N/A
mmu-miR-98-3p	804-810	7mer-m8	-0.1	85	-0.09	0.754	N/A	N/A
mmu-miR-539-3p	804-810	7mer-1A	-0.08	84	-0.07	3.005	N/A	N/A
mmu-miR-381-3p	804-810	7mer-1A	-0.06	83	-0.05	3.005	N/A	N/A
mmu-let-7c-2-3p	804-810	7mer-m8	-0.08	81	-0.07	0.754	N/A	N/A
mmu-let-7a-1-3p	804-810	7mer-m8	-0.08	81	-0.07	0.754	N/A	N/A
mmu-let-7b-3p	804-810	7mer-m8	-0.07	79	-0.06	0.754	N/A	N/A
mmu-let-7f-1-3p	804-810	7mer-m8	-0.07	78	-0.06	0.754	N/A	N/A
mmu-miR-669b-3p	805-811	7mer-m8	-0.08	75	-0.06	0	N/A	N/A
mmu-miR-467a-3p	805-811	7mer-m8	-0.06	73	-0.05	0	N/A	N/A
mmu-miR-669f-3p	805-811	7mer-m8	-0.06	73	-0.05	0	N/A	N/A
mmu-miR-342-3p	811-817	7mer-1A	-0.13	86	-0.11	2.994	N/A	N/A
mmu-miR-30f	817-824	8mer	-0.05	92	-0.04	0	N/A	N/A
mmu-miR-6920-5p	829-835	7mer-1A	-0.18	91	-0.14	0	N/A	N/A
mmu-miR-350-3p	830-836	7mer-1A	-0.19	94	-0.15	0.277	N/A	N/A
mmu-miR-6986-3p	832-839	8mer	-0.16	98	-0.13	0	N/A	N/A
mmu-miR-335-3p	833-839	7mer-1A	-0.01	44	-0.01	0.239	N/A	N/A
mmu-miR-1897-5p	862-868	7mer-1A	-0.17	94	-0.14	0	N/A	N/A
