# Supplementary material for: Transcript shortening via alternative polyadenylation promotes gene expression during fracture healing
Source: Bone Res. 2023 Jan 3;11:5. doi: 10.1038/s41413-022-00236-7 (PMC9810729; doi:10.1038/s41413-022-00236-7)
Supplement: Supplementary file 11 — Elbarbary-Table S9 [file 41413_2022_236_MOESM11_ESM.xlsx]

## Sheet: Col1a1
Table S9. A list of miRNAs that were identified by the miRDB to have putative MREs in the 3′ UTR of the mouse Col1a1 mRNA
miRNA Name	Target Rank	Target Score	Target Details
mmu-miR-7119-3p	1	99	Details
mmu-miR-467f	2	96	Details
mmu-miR-12185-5p	3	96	Details
mmu-miR-7073-5p	4	95	Details
mmu-miR-29c-3p	5	95	Details
mmu-miR-29a-3p	6	95	Details
mmu-miR-29b-3p	7	95	Details
mmu-miR-6971-5p	8	92	Details
mmu-miR-6986-5p	9	90	Details
mmu-miR-6980-5p	10	89	Details
mmu-miR-295-5p	11	89	Details
mmu-miR-7024-5p	12	88	Details
mmu-miR-684	13	87	Details
mmu-miR-762	14	86	Details
mmu-miR-466f-3p	15	85	Details
mmu-miR-6940-5p	16	84	Details
mmu-miR-7069-5p	17	84	Details
mmu-miR-6941-5p	18	84	Details
mmu-miR-7023-5p	19	84	Details
mmu-miR-1892	20	84	Details
mmu-miR-7119-5p	21	84	Details
mmu-miR-7007-5p	22	84	Details
mmu-miR-7648-3p	23	84	Details
mmu-miR-7116-3p	24	84	Details
mmu-miR-6994-5p	25	83	Details
mmu-miR-450a-2-3p	26	82	Details
mmu-miR-5107-5p	27	82	Details
mmu-miR-7231-5p	28	82	Details
mmu-miR-3073a-5p	29	82	Details
mmu-miR-6927-5p	30	81	Details
mmu-miR-7070-5p	31	81	Details
mmu-miR-7026-3p	32	80	Details
mmu-miR-712-5p	33	78	Details
mmu-miR-150-5p	34	78	Details
mmu-miR-6951-3p	35	78	Details
mmu-miR-7032-5p	36	78	Details
mmu-miR-5127	37	78	Details
mmu-miR-6990-5p	38	78	Details
mmu-miR-7215-3p	39	77	Details
mmu-miR-3073b-5p	40	77	Details
mmu-miR-532-3p	41	76	Details
mmu-miR-7002-3p	42	75	Details
mmu-miR-186-5p	43	75	Details
mmu-miR-511-5p	44	75	Details
mmu-miR-218-5p	45	75	Details
mmu-miR-6939-5p	46	72	Details
mmu-miR-488-3p	47	72	Details
mmu-miR-669m-3p	48	72	Details
mmu-miR-881-5p	49	71	Details
mmu-miR-3102-3p	50	71	Details
mmu-miR-3061-5p	51	71	Details
mmu-miR-7065-3p	52	69	Details
mmu-miR-7058-5p	53	68	Details
mmu-miR-423-5p	54	67	Details
mmu-miR-471-3p	55	67	Details
mmu-miR-6921-5p	56	67	Details
mmu-miR-8093	57	67	Details
mmu-miR-7053-3p	58	67	Details
mmu-miR-7053-5p	59	66	Details
mmu-miR-3082-5p	60	66	Details
mmu-miR-6988-5p	61	66	Details
mmu-miR-7066-5p	62	65	Details
mmu-let-7c-2-3p	63	64	Details
mmu-let-7b-3p	64	64	Details
mmu-miR-98-3p	65	64	Details
mmu-miR-467e-3p	66	64	Details
mmu-miR-483-5p	67	64	Details
mmu-miR-669l-3p	68	64	Details
mmu-let-7f-2-3p	69	64	Details
mmu-let-7f-1-3p	70	64	Details
mmu-let-7a-1-3p	71	64	Details
mmu-miR-467c-3p	72	64	Details
mmu-miR-467b-3p	73	64	Details
mmu-miR-669d-2-3p	74	64	Details
mmu-miR-467d-3p	75	64	Details
mmu-miR-6998-5p	76	63	Details
mmu-miR-3078-3p	77	62	Details
mmu-miR-1966-5p	78	62	Details
mmu-miR-343	79	61	Details
mmu-miR-451b	80	61	Details
mmu-miR-3092-5p	81	61	Details
mmu-miR-874-5p	82	60	Details
mmu-miR-129-5p	83	60	Details
mmu-miR-741-3p	84	59	Details
mmu-miR-1955-5p	85	59	Details
mmu-miR-185-5p	86	58	Details
mmu-miR-298-5p	87	58	Details
mmu-miR-3099-5p	88	58	Details
mmu-miR-3473a	89	58	Details
mmu-miR-7030-5p	90	58	Details
mmu-miR-7075-5p	91	57	Details
mmu-miR-7076-5p	92	57	Details
mmu-miR-5120	93	57	Details
mmu-miR-207	94	57	Details
mmu-miR-6949-5p	95	54	Details
mmu-miR-3473f	96	54	Details
mmu-miR-709	97	54	Details
mmu-miR-3083b-3p	98	54	Details
mmu-miR-882	99	53	Details
mmu-miR-713	100	53	Details
mmu-miR-5615-5p	101	53	Details
mmu-miR-1249-5p	102	52	Details
mmu-miR-6989-5p	103	52	Details
mmu-miR-5627-5p	104	52	Details
mmu-miR-92a-1-5p	105	50	Details

## Sheet: Col1a2
Table S9. A list of miRNAs that were identified by the miRDB to have putative MREs in the 3′ UTR of the mouse Col1a2 mRNA
miRNA Name	Target Rank	Target Score	Target Detail
mmu-miR-7116-3p	1	99	Details
mmu-miR-6951-3p	2	99	Details
mmu-miR-6393	3	96	Details
mmu-miR-1962	4	93	Details
mmu-miR-485-5p	5	93	Details
mmu-miR-7065-3p	6	92	Details
mmu-miR-1961	7	92	Details
mmu-miR-6917-5p	8	91	Details
mmu-miR-6986-3p	9	91	Details
mmu-miR-26a-5p	10	91	Details
mmu-miR-26b-5p	11	91	Details
mmu-miR-693-3p	12	91	Details
mmu-let-7a-5p	13	90	Details
mmu-let-7f-5p	14	90	Details
mmu-let-7b-5p	15	90	Details
mmu-miR-7660-5p	16	90	Details
mmu-let-7c-5p	17	90	Details
mmu-let-7i-5p	18	90	Details
mmu-miR-98-5p	19	90	Details
mmu-let-7e-5p	20	90	Details
mmu-let-7g-5p	21	90	Details
mmu-let-7k	22	90	Details
mmu-miR-335-3p	23	88	Details
mmu-miR-3057-3p	24	88	Details
mmu-miR-12201-5p	25	88	Details
mmu-miR-92b-3p	26	87	Details
mmu-miR-92a-3p	27	87	Details
mmu-miR-32-5p	28	87	Details
mmu-let-7d-5p	29	86	Details
mmu-miR-3094-5p	30	85	Details
mmu-miR-32-3p	31	85	Details
mmu-miR-7056-5p	32	85	Details
mmu-miR-342-3p	33	84	Details
mmu-miR-6989-3p	34	83	Details
mmu-miR-30f	35	83	Details
mmu-let-7f-1-3p	36	83	Details
mmu-let-7a-1-3p	37	83	Details
mmu-let-7b-3p	38	83	Details
mmu-miR-98-3p	39	83	Details
mmu-let-7c-2-3p	40	83	Details
mmu-miR-6983-5p	41	83	Details
mmu-miR-320-5p	42	83	Details
mmu-miR-6338	43	82	Details
mmu-miR-25-3p	44	82	Details
mmu-miR-363-3p	45	82	Details
mmu-miR-29b-2-5p	46	82	Details
mmu-miR-367-3p	47	82	Details
mmu-miR-30e-3p	48	81	Details
mmu-miR-30d-3p	49	81	Details
mmu-miR-30a-3p	50	81	Details
mmu-miR-327	51	80	Details
mmu-miR-702-3p	52	79	Details
mmu-miR-6997-3p	53	79	Details
mmu-miR-29b-3p	54	78	Details
mmu-miR-29a-3p	55	78	Details
mmu-miR-29c-3p	56	78	Details
mmu-miR-3065-3p	57	74	Details
mmu-miR-758-5p	58	74	Details
mmu-miR-3102-3p	59	74	Details
mmu-miR-1197-5p	60	74	Details
mmu-miR-6916-5p	61	74	Details
mmu-miR-6942-5p	62	74	Details
mmu-miR-1892	63	69	Details
mmu-miR-6999-3p	64	68	Details
mmu-miR-3095-5p	65	68	Details
mmu-miR-466q	66	67	Details
mmu-miR-7214-5p	67	66	Details
mmu-miR-193b-5p	68	65	Details
mmu-miR-129b-5p	69	65	Details
mmu-miR-6416-3p	70	65	Details
mmu-miR-7088-5p	71	65	Details
mmu-miR-6994-5p	72	64	Details
mmu-miR-5615-5p	73	63	Details
mmu-miR-692	74	60	Details
mmu-miR-6401	75	60	Details
mmu-miR-196b-5p	76	59	Details
mmu-miR-196a-5p	77	59	Details
mmu-miR-8100	78	59	Details
mmu-miR-450a-2-3p	79	57	Details
mmu-miR-7215-3p	80	57	Details
mmu-miR-669h-3p	81	56	Details
mmu-miR-3099-5p	82	56	Details
mmu-let-7j	83	56	Details
mmu-miR-8093	84	55	Details
mmu-miR-7663-5p	85	55	Details
mmu-miR-7680-3p	86	55	Details
mmu-miR-6957-5p	87	54	Details
mmu-miR-186-5p	88	54	Details
mmu-miR-6371	89	51	Details
