# Supplementary material for: Transcript shortening via alternative polyadenylation promotes gene expression during fracture healing
Source: Bone Res. 2023 Jan 3;11:5. doi: 10.1038/s41413-022-00236-7 (PMC9810729; doi:10.1038/s41413-022-00236-7)
Supplement: Supplementary file 12 — Elbarbary-Table S10 [file 41413_2022_236_MOESM12_ESM.xlsx]

## Sheet: Sheet1
Table S10. Results of the miR-seq that was performed on the callus of day 14 post-fracture (N = 3)
name	Average Counts Per Million (CPM)
mmu-miR-1a-3p	107407
mmu-miR-16-5p	72840.8
mmu-miR-199a-3p/mmu-miR-199b-3p	67167.7
mmu-let-7f-5p	63651.6
mmu-let-7c-5p	45591.6
mmu-let-7i-5p	38348.8
mmu-miR-140-3p	35376.5
mmu-let-7a-5p	32170.7
mmu-miR-21a-5p	29053.6
mmu-miR-143-3p	27982.6
mmu-miR-126a-3p	25436.6
mmu-let-7b-5p	25187.9
mmu-miR-29a-3p	19602.3
mmu-miR-26a-5p	18342.2
mmu-miR-148a-3p	15554.9
mmu-miR-133a-3p	15113.1
mmu-miR-125b-5p	14905.9
mmu-miR-181a-5p	14187.6
mmu_piR_000619/gb/DQ540976/Mus_musculus:17:39454691:39454717:Plus	11657
mmu_piR_002643/gb/DQ547181/Mus_musculus:3:5843705:5843732:Plus	11578.5
mmu-miR-27b-3p	11535.3
mmu-miR-378a-3p	8884.67
mmu-miR-26b-5p	8679.48
mmu-miR-152-3p	8560.31
mmu-miR-24-3p	6982.81
mmu-miR-142a-3p	6907.02
mmu_piR_039147/gb/piRNA_2740/Mus_musculus:6:87962869:87962889:Minus	5719.93
mmu-miR-206-3p	5559.42
mmu-miR-30d-5p	5468.6
mmu-miR-199a-5p	5412.26
mmu_piR_039147/gb/piRNA_2740/Mus_musculus:9:118523649:118523669:Minus	5277.27
mmu-miR-223-3p	4798.17
mmu_piR_000958/gb/DQ541851/Mus_musculus:17:39456228:39456254:Plus	4620.55
mmu_piR_000159/gb/DQ539904/Mus_musculus:9:118523651:118523678:Minus	4554.23
mmu-miR-195a-5p	4534.34
mmu-miR-30a-5p	4518.22
mmu-miR-23a-3p	4278.2
mmu-let-7d-5p	4275.44
mmu-let-7e-5p	4275.21
mmu-let-7g-5p	4216.93
mmu-miR-125a-5p	3941.05
mmu-miR-27a-3p	3843.02
mmu-miR-103-3p	3795.57
mmu_piR_000159/gb/DQ539904/Mus_musculus:6:87962871:87962898:Minus	3754.58
mmu-miR-3963	3611.46
mmu-miR-146a-5p	3203.56
mmu-miR-99a-5p	3170.16
mmu-miR-191-5p	3089.92
mmu-miR-7015-5p	3081.65
mmu-miR-30e-5p	3069.44
mmu-miR-196a-5p	3010.09
mmu-miR-93-5p	2950.08
mmu-miR-23b-3p	2833.65
mmu-miR-497a-5p	2701.2
mmu-miR-7004-5p	2689.81
mmu-miR-29c-3p	2538.5
mmu_piR_000691/gb/DQ541218/Mus_musculus:8:126484247:126484272:Minus	2473.63
mmu-miR-322-5p	2472.92
mmu-miR-451a	2233.78
mmu-miR-181b-5p	2233.31
mmu-miR-25-3p	2196.78
mmu-miR-22-3p	2014.49
mmu-miR-148b-3p	1954.56
mmu-miR-1b-5p	1950.04
mmu-miR-126a-5p	1943
mmu_piR_000159/gb/DQ539904/Mus_musculus:2:73668844:73668871:Plus	1870.94
mmu-miR-140-5p	1746.17
mmu-miR-196b-5p	1650.86
mmu-miR-1198-5p	1611.11
mmu-miR-199b-5p	1599.87
mmu-miR-101a-3p	1474.07
mmu_piR_000691/gb/DQ541218/Mus_musculus:8:126492702:126492727:Minus	1423.19
mmu_piR_000691/gb/DQ541218/Mus_musculus:8:126494409:126494434:Minus	1370.73
mmu-miR-501-5p	1369.54
mmu-miR-34a-5p	1365.21
mmu-miR-5627-3p	1304.26
mmu_piR_000639/gb/DQ541113/Mus_musculus:17:39455268:39455298:Plus	1240.4
mmu_piR_000691/gb/DQ541218/Mus_musculus:8:126485950:126485975:Minus	1215.41
mmu-miR-30c-5p	1161.67
mmu-miR-15a-5p	1151.31
mmu_piR_000691/gb/DQ541218/Mus_musculus:8:126462165:126462190:Minus	1119.52
mmu-miR-10a-5p	1092.83
mmu-miR-101b-3p	1070.32
mmu-miR-218-5p	1050.7
mmu-miR-146b-5p	1031.71
mmu-miR-99b-5p	1008.84
mmu-miR-335-5p	985.152
mmu_piR_000691/gb/DQ541218/Mus_musculus:8:126457090:126457115:Minus	965.992
mmu_piR_008475/gb/DQ567581/Mus_musculus:6:69446003:69446032:Plus	965.011
mmu-miR-10b-5p	962.031
mmu-miR-221-3p	947.904
mmu-miR-486b-5p	947.174
mmu-miR-107-3p	926.897
mmu-miR-133a-5p	920.255
mmu-miR-92a-3p	913.341
mmu_piR_038322/gb/piRNA-T33/Mus_musculus:6:3151475:3151505:Plus	900.405
mmu-miR-6378	858.315
mmu-miR-342-3p	854.071
mmu_piR_004567/gb/DQ553409/Mus_musculus:17:39455256:39455282:Plus	841.356
mmu_piR_000216/gb/DQ540053/Mus_musculus:3:83210045:83210073:Minus	826.312
mmu_piR_000578/gb/DQ540853/Mus_musculus:17:39456112:39456137:Plus	810.988
mmu_piR_008475/gb/DQ567581/Mus_musculus:12:70077986:70078015:Plus	810.734
mmu-miR-3968	792.607
mmu-miR-19b-3p	782.098
mmu-miR-5627-5p	780.079
mmu-miR-145a-5p	776.963
mmu-miR-127-3p	763.868
mmu-miR-6412	759.19
mmu-miR-6537-5p	733.513
mmu-miR-7a-5p	705.897
mmu-miR-6998-3p	705.745
mmu-miR-100-5p	704.616
mmu-miR-30b-5p	691.445
mmu-miR-3071-5p	690.302
mmu-miR-3091-5p	675.836
mmu-miR-15b-5p	668.09
mmu_piR_003758/gb/DQ550742/Mus_musculus:12:70077989:70078018:Plus	666.189
mmu_piR_005109/gb/DQ555094/Mus_musculus:5:146565258:146565289:Plus	645.531
mmu-miR-6236	627.23
mmu-miR-181a-1-3p	586.973
mmu-miR-29b-3p	585.139
mmu_piR_032974/gb/DQ719597/Mus_musculus:4:130021751:130021778:Plus	572.488
mmu_piR_000691/gb/DQ541218/Mus_musculus:8:126428267:126428292:Minus	562.787
mmu-miR-101c	551.354
mmu_piR_007729/gb/DQ564913/Mus_musculus:9:123310826:123310855:Plus	539.408
mmu-miR-214-3p	531.163
mmu-miR-34c-5p	522.898
mmu-miR-339-5p	519.963
mmu_piR_007729/gb/DQ564913/Mus_musculus:17:70868542:70868571:Plus	511.936
mmu-miR-379-5p	499.834
mmu-miR-351-5p	487.05
mmu-miR-8092	485.318
mmu_piR_000620/gb/DQ540981/Mus_musculus:3:5843782:5843811:Plus	477.962
mmu_piR_005355/gb/DQ555882/Mus_musculus:17:39454700:39454728:Plus	476.852
mmu-miR-149-5p	467.381
mmu_piR_000216/gb/DQ540053/Mus_musculus:16:11057584:11057612:Plus	465.515
mmu-miR-425-5p	459.867
mmu_piR_007729/gb/DQ564913/Mus_musculus:2:102630254:102630283:Minus	459.466
mmu-miR-98-5p	445.094
mmu-miR-185-5p	444.954
mmu_piR_000362/gb/DQ540403/Mus_musculus:6:3151474:3151503:Plus	441.241
mmu-miR-144-5p	434.136
mmu-miR-133b-3p	431.766
mmu_piR_001570/gb/DQ543701/Mus_musculus:3:5843412:5843441:Plus	425.539
mmu-miR-20a-5p	408.289
mmu-miR-532-5p	395.269
mmu-miR-7672-5p	394.305
mmu_piR_000620/gb/DQ540981/Mus_musculus:18:54824345:54824374:Minus	393.05
mmu-miR-1839-5p	385.509
mmu-miR-150-5p	372.499
mmu_piR_001570/gb/DQ543701/Mus_musculus:2:5296574:5296603:Minus	369.209
mmu-miR-3473b	364.059
mmu_piR_003758/gb/DQ550742/Mus_musculus:12:70279968:70279997:Minus	362.116
mmu-miR-503-5p	350.987
mmu-miR-142a-5p	336.767
mmu-miR-340-5p	336.021
mmu-miR-378a-5p	333.137
mmu-miR-128-3p	332.698
mmu-miR-378c	304.691
mmu-miR-574-3p	294.639
mmu_piR_008475/gb/DQ567581/Mus_musculus:12:70279971:70280000:Minus	290.436
mmu_piR_000216/gb/DQ540053/Mus_musculus:17:70868708:70868736:Plus	288.945
mmu-miR-210-3p	281.362
mmu-miR-30a-3p	280.62
mmu_piR_000580/gb/DQ540862/Mus_musculus:11:106317126:106317155:Plus	276.989
mmu-miR-676-3p	275.85
mmu_piR_004374/gb/DQ552696/Mus_musculus:9:110126452:110126481:Plus	265.458
mmu-miR-7237-3p	264.363
mmu_piR_000691/gb/DQ541218/Mus_musculus:8:126509726:126509751:Minus	261.626
mmu-miR-31-5p	260.068
mmu-miR-186-5p	258.394
mmu-miR-411-5p	255.453
mmu-miR-872-5p	254.153
mmu-miR-5106	252.537
mmu_piR_018323/gb/DQ698371/Mus_musculus:16:57312815:57312840:Minus	250.246
mmu_piR_022097/gb/DQ703900/Mus_musculus:17:25602688:25602719:Plus	249.804
mmu_piR_004374/gb/DQ552696/Mus_musculus:18:85832427:85832456:Minus	247.608
mmu-miR-130a-3p	247.368
mmu-miR-320-3p	243.944
mmu-miR-455-3p	241.602
mmu-miR-455-5p	239.502
mmu_piR_038323/gb/piRNA-T34/Mus_musculus:14:18071278:18071308:Plus	238.357
mmu_piR_003758/gb/DQ550742/Mus_musculus:6:69446006:69446035:Plus	230.177
mmu-miR-361-5p	227.61
mmu-miR-7211-3p	216.828
mmu_piR_000644/gb/DQ541118/Mus_musculus:12:70279965:70279993:Minus	212.422
mmu-miR-192-5p	212.312
mmu-miR-190a-5p	211.151
mmu_piR_000216/gb/DQ540053/Mus_musculus:9:56021969:56021997:Minus	210.206
mmu-miR-541-5p	210.18
mmu_piR_003770/gb/DQ550765/Mus_musculus:15:82977530:82977560:Plus	209.381
mmu-miR-671-5p	208.945
mmu_piR_000691/gb/DQ541218/Mus_musculus:8:126455417:126455442:Minus	208.174
mmu_piR_038323/gb/piRNA-T34/Mus_musculus:9:3258895:3258925:Minus	207.092
mmu-miR-182-5p	199.021
mmu_piR_000644/gb/DQ541118/Mus_musculus:6:69446010:69446038:Plus	198.433
mmu_piR_038323/gb/piRNA-T34/Mus_musculus:13:44880547:44880577:Minus	196.099
mmu-miR-542-3p	195.055
mmu-miR-151-3p	192.75
mmu-miR-106b-3p	191.686
mmu-miR-365-3p	190.126
mmu-miR-423-3p	189.545
mmu-miR-668-5p	187.638
mmu-miR-18b-5p	184.734
mmu-miR-1893	182.321
mmu-miR-7654-3p	180.128
mmu-miR-28a-3p	172.726
mmu-miR-486a-5p	172.408
mmu-miR-708-5p	171.144
mmu-miR-30e-3p	169.548
mmu-miR-125b-2-3p	169.237
mmu_piR_000691/gb/DQ541218/Mus_musculus:8:126502899:126502924:Minus	167.928
mmu-miR-338-3p	165.059
mmu-miR-155-5p	164.731
mmu_piR_000691/gb/DQ541218/Mus_musculus:8:126463844:126463869:Minus	163.578
mmu_piR_022097/gb/DQ703900/Mus_musculus:6:86369527:86369558:Plus	162.89
mmu-miR-378b	162.862
mmu-let-7a-1-3p/mmu-let-7c-2-3p	159.43
mmu-miR-148b-5p	159.133
mmu-miR-3473e	158.611
mmu_piR_000585/gb/DQ540868/Mus_musculus:16:57312957:57312982:Minus	158.553
mmu_piR_000616/gb/DQ540965/Mus_musculus:2:5296571:5296602:Minus	158.083
mmu-miR-423-5p	156.781
mmu_piR_002435/gb/DQ546549/Mus_musculus:17:39454808:39454832:Plus	156.416
mmu-miR-345-3p	155.821
mmu_piR_027673/gb/DQ711996/Mus_musculus:11:106317081:106317102:Plus	152.67
mmu-miR-6541	151.749
mmu-miR-6977-3p	142.244
mmu-miR-6240	142.16
mmu_piR_000949/gb/DQ541806/Mus_musculus:16:35901360:35901386:Plus	135.537
mmu_piR_000622/gb/DQ540988/Mus_musculus:3:5843428:5843455:Plus	131.371
mmu-miR-674-5p	130.832
mmu-miR-8101	129.054
mmu-miR-574-5p	128.718
mmu-miR-222-3p	127.674
mmu_piR_038312/gb/piRNA-T12/Mus_musculus:3:83210072:83210098:Minus	126.639
mmu_piR_000644/gb/DQ541118/Mus_musculus:12:70077993:70078021:Plus	126.316
mmu-miR-17-3p	123.296
mmu-miR-505-5p	122.905
mmu-miR-678	122.626
mmu-miR-363-5p	122.577
mmu-miR-322-3p	119.143
mmu-miR-504-3p	113.46
mmu-miR-152-5p	113.279
mmu-miR-183-5p	108.025
mmu-miR-2137	107.983
mmu-miR-3535	107.866
mmu_piR_000414/gb/DQ540526/Mus_musculus:16:18446800:18446827:Minus	107.045
mmu-miR-718	106.766
mmu-miR-224-5p	103.387
mmu-miR-683	101.794
mmu-let-7b-3p	101.347
mmu-miR-350-3p	100.958
mmu-miR-300-3p	100.233
mmu-miR-875-3p	100.136
mmu-miR-203-3p	99.406
mmu-miR-434-5p	99.2533
mmu-miR-301a-3p	97.4877
mmu-miR-466i-5p	95.7123
mmu_piR_038328/gb/piRNA-T47/Mus_musculus:19:13121850:13121879:Plus	95.521
mmu_piR_020492/gb/DQ701563/Mus_musculus:11:108827972:108827997:Minus	93.684
mmu_piR_000219/gb/DQ540058/Mus_musculus:17:39455665:39455691:Plus	93.6553
mmu-let-7d-3p	93.4667
mmu_piR_022877/gb/DQ705026/Mus_musculus:16:23024323:23024351:Plus	93.3517
mmu-miR-17-5p	92.8363
mmu-miR-767	92.3107
mmu-miR-27a-5p	92.0863
mmu-miR-361-3p	91.8467
mmu-miR-142b	91.5463
mmu-miR-669a-3p/mmu-miR-669o-3p	90.7077
mmu-miR-382-5p	90.5257
mmu-miR-5124a	89.789
mmu-miR-194-5p	89.7117
mmu-miR-5100	89.1717
mmu-miR-5616-5p	88.8277
mmu-miR-744-5p	88.3953
mmu-miR-125b-1-3p	87.114
mmu_piR_000414/gb/DQ540526/Mus_musculus:17:39454472:39454499:Plus	86.9203
mmu-miR-16-2-3p	85.2633
mmu_piR_000870/gb/DQ541630/Mus_musculus:1:138181396:138181420:Plus	81.9157
mmu-miR-219c-3p	81.483
mmu-miR-15b-3p	81.154
mmu-miR-501-3p	81.033
mmu-miR-214-5p	80.8057
mmu-miR-19a-3p	80.0873
mmu-miR-134-5p	78.399
mmu-miR-151-5p	77.849
mmu_piR_000870/gb/DQ541630/Mus_musculus:9:56021962:56021986:Minus	77.7327
mmu-miR-126b-5p	76.628
mmu_piR_038312/gb/piRNA-T12/Mus_musculus:9:56021996:56022022:Minus	76.5863
mmu-miR-328-3p	74.8447
mmu-miR-143-5p	74.489
mmu-miR-1898	73.3017
mmu_piR_000870/gb/DQ541630/Mus_musculus:3:83210038:83210062:Minus	72.9697
mmu-miR-7084-3p	72.5527
mmu_piR_004086/gb/DQ551625/Mus_musculus:2:129969457:129969485:Plus	71.8477
mmu_piR_038328/gb/piRNA-T47/Mus_musculus:6:3151091:3151120:Plus	71.787
mmu_piR_000616/gb/DQ540965/Mus_musculus:3:5843413:5843444:Plus	71.3273
mmu-miR-7648-5p	71.2597
mmu_piR_003040/gb/DQ548430/Mus_musculus:17:70868553:70868582:Plus	71.2383
mmu-miR-1902	71.081
mmu-miR-653-5p	70.303
mmu-miR-674-3p	69.789
mmu-miR-7072-5p	69.773
mmu-miR-744-3p	69.7197
mmu-miR-22-5p	69.4953
mmu-miR-1843a-5p	68.9983
mmu-miR-219a-5p	68.6387
mmu-miR-30c-2-3p	67.808
mmu-miR-362-3p	67.4603
mmu-miR-804	66.627
mmu-miR-3618-5p	66.1387
mmu-miR-145a-3p	66.0953
mmu-miR-542-5p	65.991
mmu-miR-434-3p	64.848
mmu-miR-7227-3p	63.9017
mmu_piR_002962/gb/DQ548183/Mus_musculus:5:146565277:146565304:Plus	63.4057
mmu-miR-99b-3p	62.9863
mmu_piR_000691/gb/DQ541218/Mus_musculus:8:126424875:126424900:Minus	62.6393
mmu-miR-132-3p	62.5273
mmu-miR-181c-5p	61.876
mmu_piR_017289/gb/DQ696831/Mus_musculus:6:128804704:128804734:Plus	61.765
mmu-miR-374b-5p	61.6893
mmu-miR-99a-3p	61.2337
mmu_piR_000691/gb/DQ541218/Mus_musculus:16:32921744:32921769:Plus	61.0803
mmu_piR_000691/gb/DQ541218/Mus_musculus:8:126426582:126426607:Minus	60.2763
mmu-miR-500-3p	59.574
mmu-miR-503-3p	58.818
mmu-miR-6390	58.732
mmu-miR-1a-1-5p	58.6687
mmu-miR-3068-5p	58.4647
mmu_piR_000935/gb/DQ541777/Mus_musculus:6:47717737:47717766:Minus	58.1413
mmu-miR-669c-5p	57.831
mmu-miR-362-5p	57.5463
mmu-miR-6538	57.4007
mmu_piR_034793/gb/DQ722288/Mus_musculus:1:162875028:162875055:Plus	57.2507
mmu-miR-690	57.1877
mmu-miR-431-5p	56.823
mmu-miR-6968-5p	56.7087
mmu_piR_003040/gb/DQ548430/Mus_musculus:1:104455844:104455873:Minus	56.4453
mmu-miR-3074-5p	55.2953
mmu-miR-195a-3p	54.9297
mmu-miR-34b-5p	54.576
mmu-miR-425-3p	54.4907
mmu-miR-484	54.2547
mmu-miR-6715-3p	54.2367
mmu-miR-223-5p	53.467
mmu-miR-8103	53.3383
mmu-miR-615-3p	53.051
mmu_piR_000622/gb/DQ540988/Mus_musculus:18:54824707:54824734:Minus	52.8643
mmu-miR-21c	52.7563
mmu-miR-706	52.743
mmu-miR-154-5p	52.1397
mmu-miR-6994-5p	52.0593
mmu-miR-144-3p	51.9857
mmu_piR_000691/gb/DQ541218/Mus_musculus:8:126472331:126472356:Minus	51.1347
mmu_piR_000691/gb/DQ541218/Mus_musculus:8:126480843:126480868:Minus	51.1337
mmu-miR-3620-5p	50.751
mmu_piR_017289/gb/DQ696831/Mus_musculus:6:128764513:128764543:Minus	50.3023
mmu-miR-127-5p	49.026
mmu-miR-345-5p	48.9603
mmu-miR-3058-3p	48.928
mmu-miR-712-3p	48.1597
mmu-miR-453	48.1453
mmu-miR-181b-1-3p	48.1443
mmu_piR_038328/gb/piRNA-T47/Mus_musculus:X:23165477:23165506:Plus	48.1023
mmu_piR_000310/gb/DQ540285/Mus_musculus:17:39451052:39451083:Plus	47.996
mmu-let-7i-3p	47.993
mmu-miR-6967-5p	47.9613
mmu-miR-324-5p	47.8277
mmu-miR-1258-5p	47.7883
mmu-miR-652-3p	47.5137
mmu-miR-6949-5p	47.0897
mmu_piR_000622/gb/DQ540988/Mus_musculus:2:5296560:5296587:Minus	46.7743
mmu-miR-335-3p	46.5987
mmu_piR_000691/gb/DQ541218/Mus_musculus:8:126433354:126433379:Minus	46.462
mmu-miR-10a-3p	46.4067
mmu-miR-714	46.2673
mmu-miR-1956	46.1207
mmu-miR-181d-5p	45.7537
mmu-miR-7058-3p	45.7273
mmu_piR_002962/gb/DQ548183/Mus_musculus:1:133401379:133401406:Plus	45.5883
mmu-miR-148a-5p	45.267
mmu-miR-3473c	45.176
mmu_piR_017289/gb/DQ696831/Mus_musculus:16:32967374:32967404:Plus	45.0707
mmu-miR-184-5p	44.995
mmu-miR-6957-5p	44.9787
mmu-miR-5126	44.3627
mmu_piR_000622/gb/DQ540988/Mus_musculus:X:112404287:112404314:Minus	44.353
mmu-miR-466i-3p	44.2287
mmu-miR-3960	42.789
mmu-miR-32-5p	42.7243
mmu_piR_017289/gb/DQ696831/Mus_musculus:3:89341683:89341713:Minus	42.581
mmu-miR-326-3p	42.3937
mmu-miR-139-5p	42.3817
mmu-miR-381-3p	42.2243
mmu-miR-700-3p	42.0887
mmu-miR-676-5p	41.9083
mmu-miR-669i	41.7467
mmu-miR-298-5p	41.4683
mmu-miR-329-5p	41.3437
mmu-miR-218-2-3p	41.248
mmu-miR-125a-3p	40.7787
mmu-miR-16-1-3p	40.5043
mmu-miR-130b-3p	39.85
mmu-miR-3060-3p	39.762
mmu-miR-181c-3p	39.2073
mmu_piR_017289/gb/DQ696831/Mus_musculus:6:128725729:128725759:Minus	39.1867
mmu-let-7f-1-3p	38.9677
mmu_piR_000634/gb/DQ541100/Mus_musculus:5:146565397:146565424:Plus	38.7593
mmu-miR-376c-3p	38.6047
mmu_piR_017289/gb/DQ696831/Mus_musculus:3:46956408:46956438:Minus	38.6023
mmu-miR-712-5p	37.9153
mmu-miR-106b-5p	37.8913
mmu-miR-1981-5p	37.889
mmu-miR-9-5p	37.6553
mmu_piR_002490/gb/DQ546708/Mus_musculus:16:57312741:57312770:Minus	37.6337
mmu_piR_038312/gb/piRNA-T12/Mus_musculus:16:11057559:11057585:Plus	37.4263
mmu-miR-770-5p	37.2737
mmu-miR-7073-3p	36.9417
mmu-let-7j	36.9333
mmu_piR_002490/gb/DQ546708/Mus_musculus:12:100046377:100046406:Plus	36.9193
mmu-miR-98-3p	36.7847
mmu_piR_001256/gb/DQ542844/Mus_musculus:11:103244363:103244394:Plus	36.6807
mmu-miR-136-3p	35.8893
mmu-miR-29a-5p	35.5513
mmu_piR_038328/gb/piRNA-T47/Mus_musculus:17:39455055:39455084:Plus	35.4667
mmu-miR-7001-5p	35.3867
mmu-miR-491-3p	34.915
mmu-miR-6906-5p	34.7753
mmu-miR-7116-5p	34.374
mmu-miR-664-5p	34.3383
mmu-miR-466a-3p/mmu-miR-466e-3p	34.2473
mmu-miR-201-3p	34.221
mmu-miR-96-5p	34.171
mmu-miR-7658-3p	33.9137
mmu_piR_000691/gb/DQ541218/Mus_musculus:11:74136081:74136106:Plus	33.868
mmu-miR-204-5p	33.816
mmu_piR_032865/gb/DQ719430/Mus_musculus:2:116876592:116876614:Plus	33.5547
mmu_piR_017289/gb/DQ696831/Mus_musculus:17:27580702:27580732:Minus	33.5483
mmu-miR-511-3p	33.506
mmu-miR-200a-3p	33.4137
mmu-miR-421-3p	33.3097
mmu-miR-126b-3p	33.0563
mmu-miR-1195	32.846
mmu-miR-1953	32.838
mmu-miR-221-5p	32.7863
mmu_piR_000691/gb/DQ541218/Mus_musculus:8:126467244:126467269:Minus	32.719
mmu-miR-5121	32.681
mmu-miR-3470b	32.5207
mmu-miR-6950-5p	32.0443
mmu-miR-296-3p	31.7923
mmu-miR-499-5p	31.4453
mmu-miR-7649-5p	31.3997
mmu-miR-539-3p	31.233
mmu-miR-18a-5p	31.2127
mmu-miR-26a-2-3p	31.0253
mmu-miR-532-3p	31.0197
mmu-miR-450b-5p	30.971
mmu-miR-34b-3p	30.6633
mmu-miR-664-3p	30.6037
mmu-miR-1843b-5p	30.597
mmu_piR_018323/gb/DQ698371/Mus_musculus:13:44880952:44880977:Minus	30.2297
mmu-miR-29c-5p	30.119
mmu_piR_018323/gb/DQ698371/Mus_musculus:14:49387992:49388017:Plus	29.9497
mmu-miR-495-3p	29.8123
mmu-miR-759	29.6483
mmu_piR_002490/gb/DQ546708/Mus_musculus:8:15519797:15519826:Plus	29.5457
mmu-miR-1983	29.4763
mmu-miR-3470a	29.363
mmu_piR_002490/gb/DQ546708/Mus_musculus:13:108242188:108242217:Plus	29.2753
mmu-miR-467h	29.2187
mmu-miR-698-3p	29.1543
mmu-miR-3067-5p	29.0123
mmu-miR-330-5p	28.9223
mmu-miR-1903	28.8683
mmu-miR-30d-3p	28.853
mmu-miR-6383	28.6687
mmu_piR_000691/gb/DQ541218/Mus_musculus:8:126496106:126496131:Minus	28.5787
mmu-miR-342-5p	28.389
mmu-miR-7653-3p	28.3023
mmu-miR-5615-3p	28.1603
mmu-miR-331-3p	27.8127
mmu_piR_018323/gb/DQ698371/Mus_musculus:6:145890159:145890184:Minus	27.6803
mmu-miR-369-3p	27.6083
mmu-miR-10b-3p	27.607
mmu-miR-92b-3p	27.4307
mmu_piR_002490/gb/DQ546708/Mus_musculus:6:44722603:44722632:Plus	27.342
mmu-miR-6238	27.159
mmu-miR-1928	26.5963
mmu-miR-1940	26.476
mmu-miR-592-3p	26.46
mmu-miR-30b-3p	26.3637
mmu-miR-671-3p	26.321
mmu-miR-6380	26.125
mmu-miR-8120	26.0437
mmu-miR-134-3p	25.8797
mmu-miR-370-3p	25.815
mmu-miR-20b-5p	25.803
mmu-miR-3572-3p	25.7367
mmu_piR_017289/gb/DQ696831/Mus_musculus:18:60298547:60298577:Plus	25.6437
mmu-miR-351-3p	25.5803
mmu-miR-6391	25.448
mmu-miR-3473d	25.3717
mmu-miR-324-3p	25.3013
mmu-miR-486a-3p	25.0137
mmu-miR-3082-5p	24.9957
mmu-miR-463-3p	24.8933
mmu-miR-6981-5p	24.757
mmu-miR-3970	24.7507
mmu_piR_002142/gb/DQ545444/Mus_musculus:11:69166653:69166679:Minus	24.7453
mmu-miR-93-3p	24.625
mmu-miR-139-3p	24.6047
mmu-miR-1967	24.5467
mmu-miR-6984-3p	24.4797
mmu-miR-187-3p	24.3193
mmu-miR-709	24.1917
mmu-miR-6957-3p	24.109
mmu-miR-34c-3p	24.07
mmu-miR-3112-3p	24.0377
mmu-miR-6935-5p	23.9013
mmu-miR-1901	23.8817
mmu-miR-208b-3p	23.8563
mmu-miR-3068-3p	23.721
mmu_piR_000870/gb/DQ541630/Mus_musculus:16:11057595:11057619:Plus	23.676
mmu-miR-7675-5p	23.654
mmu-miR-7027-5p	23.6123
mmu-miR-378d	23.6
mmu-miR-23b-5p	23.5757
mmu-miR-7027-3p	23.4467
mmu-miR-3967	23.4463
mmu-miR-6912-5p	23.4337
mmu-miR-872-3p	23.4153
mmu-miR-136-5p	23.263
mmu-miR-186-3p	23.205
mmu-let-7c-1-3p	23.1537
mmu-miR-6237	23.133
mmu-miR-703	23.1207
mmu-miR-409-3p	23.082
mmu-miR-450b-3p	23.031
mmu_piR_003040/gb/DQ548430/Mus_musculus:9:123310837:123310866:Plus	22.9827
mmu-miR-494-3p	22.9217
mmu-miR-466f-3p	22.844
mmu-miR-467e-5p	22.7653
mmu-miR-344b-5p	22.7193
mmu-miR-5134-5p	22.585
mmu-miR-762	22.559
mmu-miR-302d-3p	22.5363
mmu-miR-3095-3p	22.482
mmu-miR-7a-1-3p	22.467
mmu-miR-6343	22.4127
mmu-miR-483-3p	22.313
mmu-miR-582-3p	22.223
mmu-miR-6976-3p	22.192
mmu-miR-138-5p	22.165
mmu_piR_006854/gb/DQ562105/Mus_musculus:11:101461976:101462004:Minus	22.1167
mmu-miR-6933-3p	22.1063
mmu_piR_000818/gb/DQ541506/Mus_musculus:17:39451051:39451078:Plus	22.0487
mmu-miR-6976-5p	22.0083
mmu-miR-760-5p	21.9813
mmu-miR-5130	21.947
mmu-miR-6946-5p	21.9037
mmu-miR-1912-3p	21.7103
mmu-miR-7079-5p	21.7077
mmu-miR-491-5p	21.6857
mmu-miR-21b	21.6563
mmu-miR-7668-5p	21.5577
mmu-miR-299a-5p	21.542
mmu-miR-3108-3p	21.4367
mmu-miR-7685-5p	21.3497
mmu-miR-7036b-5p	21.291
mmu-miR-7092-3p	21.2677
mmu-miR-1192	21.1623
mmu-miR-467b-3p	21.15
mmu-miR-376b-3p	21.1137
mmu-miR-300-5p	21.0713
mmu-miR-341-3p	20.9837
mmu-miR-7647-3p	20.9767
mmu-miR-92a-1-5p	20.9713
mmu-miR-499-3p	20.8317
mmu-miR-1964-5p	20.7777
mmu-miR-21a-3p	20.7123
mmu-miR-7647-5p	20.683
mmu-miR-376a-3p	20.6067
mmu-miR-7056-5p	20.5437
mmu-miR-6769b-3p	20.5357
mmu-miR-5125	20.4713
mmu-miR-1191a	20.438
mmu-miR-207	20.3997
mmu-miR-6970-5p	20.3637
mmu-miR-483-5p	20.357
mmu-let-7k	20.3447
mmu-miR-7225-5p	20.2853
mmu-miR-5615-5p	20.2767
mmu-miR-200c-3p	20.2393
mmu-miR-291b-5p	20.2313
mmu-miR-6955-5p	20.1913
mmu_piR_025475/gb/DQ708811/Mus_musculus:18:67183041:67183071:Minus	20.1883
mmu-miR-3620-3p	20.1137
mmu-miR-7014-5p	20.0587
mmu-miR-7016-3p	20.0417
mmu-miR-8109	19.9753
mmu-miR-1943-3p	19.9593
mmu-miR-675-5p	19.9507
mmu-miR-1964-3p	19.9363
mmu-miR-1900	19.9237
mmu-miR-135a-5p	19.839
mmu-let-7f-2-3p	19.7513
mmu-miR-6365	19.71
mmu-miR-6995-3p	19.6933
mmu-miR-615-5p	19.6773
mmu_piR_002490/gb/DQ546708/Mus_musculus:15:47370147:47370176:Plus	19.6763
mmu_piR_002490/gb/DQ546708/Mus_musculus:6:109471212:109471241:Minus	19.6697
mmu-miR-7117-3p	19.6557
mmu-miR-297a-3p/mmu-miR-297b-3p/mmu-miR-297c-3p	19.5403
mmu-miR-3089-3p	19.493
mmu-miR-7218-3p	19.49
mmu-miR-7021-5p	19.4867
mmu-miR-6898-3p	19.4623
mmu-miR-1930-3p	19.4237
mmu-miR-6917-3p	19.423
mmu-miR-190b-5p	19.4173
mmu-miR-1966-5p	19.4107
mmu-miR-672-5p	19.3813
mmu-miR-3961	19.336
mmu-miR-874-3p	19.3297
mmu-miR-191-3p	19.248
mmu-miR-25-5p	19.2447
mmu-miR-9769-3p	19.2007
mmu-miR-3077-5p	19.1733
mmu-miR-1929-3p	19.14
mmu-miR-6357	19.116
mmu-miR-376b-5p	19.1093
mmu-miR-673-5p	19.0403
mmu-miR-6993-3p	19.0173
mmu-miR-466d-3p	19.0093
mmu_piR_002490/gb/DQ546708/Mus_musculus:11:33655010:33655039:Minus	18.9927
mmu-miR-7061-5p	18.959
mmu-miR-1934-5p	18.916
mmu-miR-7235-3p	18.886
mmu-miR-7078-5p	18.8557
mmu-miR-5099	18.767
mmu-miR-6397	18.7607
mmu-miR-7b-5p	18.7057
mmu-miR-7003-5p	18.704
mmu-miR-1291	18.6453
mmu-miR-6537-3p	18.618
mmu-miR-708-3p	18.6067
mmu-miR-3472	18.5373
mmu-miR-212-5p	18.471
mmu-miR-141-5p	18.444
mmu-miR-6363	18.4197
mmu-miR-7068-3p	18.401
mmu-miR-1927	18.29
mmu-miR-6964-5p	18.29
mmu-miR-871-5p	18.2877
mmu-miR-6948-5p	18.2747
mmu-miR-1929-5p	18.2693
mmu-miR-6996-5p	18.236
mmu_piR_032175/gb/DQ718418/Mus_musculus:6:87953274:87953303:Minus	18.2273
mmu-miR-92b-5p	18.163
mmu-miR-6385	18.0797
mmu-miR-3099-5p	18.0463
mmu-miR-7013-3p	18.0153
mmu-miR-6416-3p	17.941
mmu-miR-3966	17.895
mmu-miR-487b-5p	17.8407
mmu-miR-6367	17.8077
mmu-miR-697	17.7833
mmu-miR-540-3p	17.7743
mmu-miR-7678-3p	17.636
mmu-miR-6388	17.631
mmu_piR_002490/gb/DQ546708/Mus_musculus:2:20817661:20817690:Plus	17.6297
mmu-miR-337-5p	17.6023
mmu-miR-7057-5p	17.548
mmu-miR-7214-5p	17.5337
mmu-miR-710	17.513
mmu-miR-132-5p	17.44
mmu-miR-8096	17.4123
mmu-miR-7676-3p	17.395
mmu-miR-5129-5p	17.386
mmu-miR-27b-5p	17.3527
mmu-miR-3075-5p	17.3347
mmu-miR-654-5p	17.3343
mmu-miR-7083-5p	17.305
mmu-miR-6960-5p	17.2897
mmu-miR-6961-3p	17.1847
mmu-miR-5620-5p	17.1357
mmu-miR-28a-5p	17.124
mmu-miR-3079-5p	17.0577
mmu-miR-195b	17.0483
mmu-miR-7006-5p	17.0253
mmu-miR-1912-5p	17.022
mmu-miR-344d-1-5p	17.0083
mmu-miR-6925-5p	16.998
mmu-miR-30c-1-3p	16.997
mmu_piR_002490/gb/DQ546708/Mus_musculus:13:44880878:44880907:Minus	16.955
mmu-miR-452-3p	16.9397
mmu-miR-1962	16.892
mmu-miR-6991-3p	16.865
mmu-miR-1907	16.841
mmu-miR-7010-3p	16.79
mmu-miR-409-5p	16.723
mmu-miR-7222-5p	16.714
mmu-miR-205-5p	16.641
mmu-miR-488-3p	16.6297
mmu-miR-203-5p	16.609
mmu-miR-1971	16.593
mmu-miR-222-5p	16.546
mmu-miR-7651-3p	16.5087
mmu-miR-3058-5p	16.506
mmu-miR-5136	16.4843
mmu-miR-7667-5p	16.4433
mmu-miR-6339	16.4397
mmu-miR-486b-3p	16.439
mmu-miR-5123	16.4217
mmu-miR-669h-3p	16.3883
mmu-miR-6344	16.283
mmu-miR-7060-5p	16.26
mmu_piR_000870/gb/DQ541630/Mus_musculus:17:70868719:70868743:Plus	16.2533
mmu-miR-1970	16.2533
mmu-miR-701-5p	16.22
mmu-miR-7079-3p	16.2167
mmu-miR-429-5p	16.1863
mmu-miR-6992-5p	16.1863
mmu-miR-5113	16.1653
mmu-miR-1966-3p	16.1537
mmu-miR-5119	16.1377
mmu-miR-5108	16.1377
mmu-miR-6942-3p	16.0843
mmu-miR-5110	16.075
mmu-miR-138-2-3p	16.0683
mmu-miR-6539	16.051
mmu-miR-7049-5p	16.0303
mmu-miR-6400	16.0213
mmu-miR-1231-5p	15.988
mmu-miR-1197-3p	15.9843
mmu-miR-669c-3p	15.9727
mmu-miR-3066-5p	15.9697
mmu-miR-6342	15.9687
mmu-miR-7000-5p	15.964
mmu-miR-6990-5p	15.9173
mmu-miR-7655-3p	15.9123
mmu-miR-344d-3-5p	15.897
mmu-miR-7012-5p	15.897
mmu-miR-7217-3p	15.8883
mmu-miR-330-3p	15.8763
mmu-miR-7230-5p	15.8523
mmu-miR-193a-5p	15.843
mmu-miR-383-5p	15.837
mmu-miR-7215-5p	15.834
mmu-miR-6946-3p	15.819
mmu-miR-7043-5p	15.7983
mmu-miR-3057-5p	15.7407
mmu-miR-18a-3p	15.74
mmu-miR-7046-5p	15.701
mmu-miR-6988-3p	15.693
mmu-miR-467f	15.686
mmu_piR_003040/gb/DQ548430/Mus_musculus:2:102630243:102630272:Minus	15.6713
mmu-miR-298-3p	15.6683
mmu-miR-7219-5p	15.6563
mmu-miR-466q	15.6507
mmu-miR-293-5p	15.6493
mmu-miR-466h-5p	15.6443
mmu-miR-6414	15.5983
mmu-let-7g-3p	15.5983
mmu-miR-5101	15.5897
mmu-miR-5625-3p	15.5687
mmu-miR-7664-5p	15.5597
mmu-miR-669m-3p	15.551
mmu-miR-7023-5p	15.5263
mmu-miR-7093-5p	15.4903
mmu-miR-7653-5p	15.4817
mmu-miR-181d-3p	15.4633
mmu-miR-6984-5p	15.4483
mmu-miR-686	15.4417
mmu-miR-466b-3p/mmu-miR-466c-3p/mmu-miR-466p-3p	15.4393
mmu-miR-301a-5p	15.4123
mmu-miR-7042-3p	15.379
mmu-miR-291b-3p	15.3583
mmu-miR-7578	15.343
mmu-miR-7029-3p	15.316
mmu-miR-382-3p	15.303
mmu-miR-450a-5p	15.2953
mmu-miR-6973a-3p	15.2833
mmu-miR-7117-5p	15.27
mmu-miR-717	15.2673
mmu-miR-3062-3p	15.2583
mmu-miR-7047-5p	15.2467
mmu-miR-101a-5p	15.2467
mmu-miR-7661-5p	15.1803
mmu-miR-301b-3p	15.147
mmu-miR-5622-5p	15.1373
mmu-miR-7213-5p	15.071
mmu-miR-466g	15.0503
mmu-miR-147-3p	15.0353
mmu-miR-452-5p	15.0263
mmu-miR-149-3p	15.021
mmu-miR-3072-3p	15.017
mmu-miR-1247-3p	14.9993
mmu-miR-1955-3p	14.9753
mmu-miR-3097-5p	14.9723
mmu-miR-130b-5p	14.966
mmu-miR-3059-3p	14.9597
mmu-miR-6933-5p	14.9477
mmu-miR-147-5p	14.9477
mmu-miR-6974-3p	14.9453
mmu_piR_021459/gb/DQ702948/Mus_musculus:9:119287481:119287506:Plus	14.9367
mmu-miR-7022-5p	14.8813
mmu-miR-3076-5p	14.875
mmu-miR-3084-3p	14.857
mmu-miR-6973b-5p	14.8237
mmu-miR-6354	14.8183
mmu-miR-669n	14.8183
mmu-miR-296-5p	14.8033
mmu_piR_006854/gb/DQ562105/Mus_musculus:1:72159464:72159492:Plus	14.7943
mmu-miR-3103-5p	14.7913
mmu-miR-6915-5p	14.761
mmu-miR-7670-5p	14.7427
mmu-miR-505-3p	14.7403
mmu-miR-7217-5p	14.7403
mmu-miR-6336	14.734
mmu-miR-540-5p	14.7187
mmu-miR-7212-3p	14.715
mmu-miR-8100	14.6863
mmu-miR-6950-3p	14.683
mmu-miR-5107-3p	14.6687
mmu-miR-7654-5p	14.6527
mmu-miR-6416-5p	14.644
mmu-miR-193b-3p	14.6377
mmu-miR-5104	14.625
mmu-miR-1843a-3p	14.6047
mmu-miR-7090-5p	14.604
mmu-miR-494-5p	14.6017
mmu-miR-7074-5p	14.59
mmu-miR-6955-3p	14.58
mmu-miR-7652-5p	14.5593
mmu-miR-450a-1-3p	14.5347
mmu-miR-365-2-5p	14.4967
mmu-miR-6966-5p	14.4867
mmu-miR-3572-5p	14.4837
mmu-miR-670-5p	14.4837
mmu-miR-6995-5p	14.4813
mmu-miR-7216-5p	14.475
mmu-miR-670-3p	14.475
mmu-miR-211-5p	14.463
mmu-miR-504-5p	14.4597
mmu-miR-7673-5p	14.4477
mmu-miR-7118-5p	14.4327
mmu-miR-6979-5p	14.3633
mmu-miR-292a-5p	14.3157
mmu-miR-3097-3p	14.294
mmu-miR-7018-5p	14.2787
mmu-miR-8094	14.1977
mmu-miR-6961-5p	14.1977
mmu-miR-3473a	14.1887
mmu_piR_025576/gb/DQ708952/Mus_musculus:X:6405415:6405436:Minus	14.1873
mmu-miR-802-5p	14.164
mmu-miR-3070-5p	14.152
mmu-miR-448-5p	14.1313
mmu-miR-7033-5p	14.089
mmu-miR-3063-5p	14.077
mmu-miR-7220-3p	14.0643
mmu-miR-677-5p	14.062
mmu-miR-130a-5p	13.999
mmu-miR-130c	13.9863
mmu-miR-6983-3p	13.9657
mmu-miR-295-3p	13.9567
mmu-miR-1941-5p	13.9567
mmu-miR-7050-5p	13.9143
mmu-miR-760-3p	13.9057
mmu_piR_003399/gb/DQ549760/Mus_musculus:5:108144856:108144884:Plus	13.881
mmu-miR-192-3p	13.8787
mmu-miR-7092-5p	13.857
mmu_piR_006854/gb/DQ562105/Mus_musculus:12:59958363:59958391:Plus	13.8517
mmu-miR-7013-5p	13.8147
mmu-miR-7009-5p	13.8117
mmu_piR_000705/gb/DQ541249/Mus_musculus:7:99356985:99357015:Minus	13.8117
mmu-miR-6941-5p	13.7757
mmu-miR-764-3p	13.7687
mmu-miR-669e-3p	13.767
mmu-miR-1188-5p	13.7447
mmu-miR-449a-5p	13.712
mmu-miR-6907-5p	13.7063
mmu_piR_001756/gb/DQ544344/Mus_musculus:8:96308211:96308237:Minus	13.7063
mmu-miR-6948-3p	13.7
mmu-miR-1249-3p	13.6977
mmu-miR-185-3p	13.689
mmu-miR-1943-5p	13.6793
mmu-miR-196a-2-3p	13.6673
mmu-miR-182-3p	13.6673
mmu-miR-3063-3p	13.661
mmu-miR-669e-5p	13.6553
mmu-miR-7025-3p	13.6553
mmu-miR-7229-3p	13.6467
mmu-miR-376c-5p	13.6337
mmu-miR-7652-3p	13.6013
mmu-miR-6931-3p	13.6013
mmu-miR-7651-5p	13.598
mmu-miR-1194	13.586
mmu-let-7e-3p	13.5527
mmu-miR-6540-3p	13.5503
mmu-miR-6977-5p	13.5343
mmu-miR-1947-3p	13.5103
mmu-miR-327	13.5103
mmu-miR-6372	13.5017
mmu-miR-6975-3p	13.4927
mmu-miR-485-3p	13.4897
mmu-miR-1191b-5p	13.4863
mmu-miR-1839-3p	13.4833
mmu-miR-6934-5p	13.4833
mmu-miR-7226-5p	13.481
mmu-miR-7061-3p	13.468
mmu-miR-6361	13.441
mmu-miR-700-5p	13.4233
mmu-miR-666-5p	13.417
mmu-miR-344c-3p	13.39
mmu-miR-216c-3p	13.363
mmu-miR-6419	13.354
mmu-miR-7239-5p	13.3477
mmu-miR-6925-3p	13.3447
mmu-miR-122-5p	13.3207
mmu-miR-764-5p	13.3023
mmu-miR-3091-3p	13.2967
mmu-miR-468-5p	13.287
mmu-miR-292a-3p	13.2847
mmu-miR-7661-3p	13.2847
mmu-miR-146b-3p	13.2783
mmu-miR-7689-3p	13.2783
mmu-miR-7089-5p	13.2697
mmu-miR-7116-3p	13.2697
mmu-miR-721	13.2663
mmu-miR-802-3p	13.2003
mmu-miR-675-3p	13.185
mmu-miR-8117	13.173
mmu-miR-877-3p	13.173
mmu-miR-216c-5p	13.1667
mmu-miR-6356	13.1643
mmu-miR-100-3p	13.1643
mmu-miR-6974-5p	13.1637
mmu-miR-6911-3p	13.146
mmu-miR-339-3p	13.145
mmu-miR-1187	13.1343
mmu-miR-135b-5p	13.122
mmu-miR-876-5p	13.1157
mmu-miR-7683-5p	13.1127
mmu-miR-6959-5p	13.1037
mmu-miR-8099	13.0943
mmu-miR-5623-3p	13.0887
mmu-miR-133c	13.0857
mmu-miR-6369	13.0857
mmu-miR-1948-3p	13.055
mmu-miR-3089-5p	13.041
mmu-miR-344g-3p	13.031
mmu-miR-1306-3p	13.0193
mmu-miR-3071-3p	13.0163
mmu-miR-6921-5p	13.004
mmu-miR-8114	13.001
mmu-miR-6919-5p	12.9923
mmu-miR-6999-3p	12.9857
mmu-miR-5617-3p	12.9803
mmu-miR-145b	12.977
mmu-miR-1960	12.9587
mmu-miR-291a-3p	12.9293
mmu-miR-3070-2-3p	12.899
mmu-miR-743a-3p	12.8687
mmu-miR-7660-5p	12.8653
mmu-miR-3083-3p	12.8537
mmu-miR-1942	12.836
mmu-miR-7038-5p	12.8297
mmu-miR-7004-3p	12.8273
mmu-miR-669b-3p	12.8207
mmu-miR-202-3p	12.804
mmu-miR-7677-3p	12.799
mmu-miR-489-3p	12.781
mmu-miR-6371	12.7753
mmu-miR-2183	12.7713
mmu-miR-1938	12.769
mmu-miR-875-5p	12.7667
mmu_piR_000691/gb/DQ541218/Mus_musculus:8:126446977:126447002:Minus	12.7603
mmu-miR-29b-2-5p	12.7507
mmu-miR-1969	12.7397
mmu-miR-6952-5p	12.7357
mmu-miR-7218-5p	12.6997
mmu-miR-6929-5p	12.6997
mmu-miR-302b-3p	12.6757
mmu-miR-7678-5p	12.6757
mmu-miR-135a-1-3p	12.675
mmu-miR-7226-3p	12.667
mmu-miR-7669-5p	12.655
mmu-miR-7082-3p	12.655
mmu-miR-6935-3p	12.655
mmu-miR-363-3p	12.6517
mmu-miR-3094-5p	12.6397
mmu-miR-1668	12.6367
mmu-miR-31-3p	12.6303
mmu-miR-711	12.6247
mmu-miR-7048-3p	12.6127
mmu-miR-34a-3p	12.6063
mmu-miR-7031-5p	12.5857
mmu-miR-881-3p	12.573
mmu-miR-6352	12.537
mmu-miR-350-5p	12.5283
mmu-miR-344c-5p	12.521
mmu-miR-7086-5p	12.513
mmu-miR-8095	12.513
mmu-miR-421-5p	12.5067
mmu-miR-6951-5p	12.501
mmu-miR-6943-5p	12.4947
mmu-miR-653-3p	12.4947
mmu-miR-6715-5p	12.4797
mmu-miR-212-3p	12.47
mmu-miR-3112-5p	12.459
mmu-miR-6986-3p	12.4557
mmu-miR-128-1-5p	12.4523
mmu-miR-881-5p	12.4253
mmu-miR-7051-5p	12.4167
mmu-miR-3081-3p	12.4143
mmu-miR-667-3p	12.4137
mmu-miR-665-5p	12.4047
mmu-miR-200b-3p	12.4047
mmu-miR-7665-5p	12.4013
mmu-miR-544-5p	12.3983
mmu-miR-6392-5p	12.3897
mmu-miR-6420	12.3743
mmu_piR_000691/gb/DQ541218/Mus_musculus:8:126474048:126474073:Minus	12.3743
mmu-miR-7210-5p	12.3657
mmu-miR-1193-3p	12.353
mmu-miR-7084-5p	12.3233
mmu-miR-7088-5p	12.3203
mmu-miR-7041-5p	12.2963
mmu-miR-7009-3p	12.2923
mmu-miR-489-5p	12.2897
mmu-miR-7065-5p	12.278
mmu-miR-7026-3p	12.278
mmu-miR-761	12.2627
mmu-miR-7070-5p	12.2357
mmu-miR-6899-3p	12.2357
mmu-miR-5623-5p	12.2303
mmu-miR-741-3p	12.2117
mmu-miR-6911-5p	12.1997
mmu-miR-215-5p	12.1997
mmu-miR-193a-3p	12.1933
mmu-miR-5124b	12.1783
mmu-miR-6945-3p	12.1663
mmu-miR-1949	12.1577
mmu-miR-6997-5p	12.1543
mmu_piR_006854/gb/DQ562105/Mus_musculus:5:123888835:123888863:Plus	12.1153
mmu-miR-1897-5p	12.0907
mmu-miR-216b-3p	12.086
mmu-miR-511-5p	12.073
mmu-miR-7066-5p	12.061
mmu-miR-1936	12.046
mmu-miR-6937-5p	12.0307
mmu-miR-466n-3p	12.0307
mmu-miR-1958	12.019
mmu-miR-7019-5p	12.0123
mmu-miR-3085-5p	12.006
mmu-miR-466m-3p	12.0037
mmu-miR-297b-5p	12.0037
mmu-miR-7007-5p	12.0037
mmu-miR-6337	11.9917
mmu-miR-7010-5p	11.9917
mmu-miR-6896-3p	11.9853
mmu-miR-763	11.983
mmu-miR-598-3p	11.976
mmu-miR-7675-3p	11.9693
mmu-miR-184-3p	11.9613
mmu-miR-669b-5p	11.9497
mmu-miR-7221-5p	11.943
mmu-miR-485-5p	11.943
mmu-miR-7686-5p	11.928
mmu-miR-340-3p	11.9257
mmu-miR-1955-5p	11.919
mmu-miR-6923-5p	11.9073
mmu-miR-1954	11.892
mmu-miR-541-3p	11.877
mmu-miR-150-3p	11.865
mmu-miR-669a-5p/mmu-miR-669p-5p	11.865
mmu-miR-7036a-5p	11.8587
mmu-miR-3081-5p	11.841
mmu-miR-1961	11.838
mmu-miR-1198-3p	11.838
mmu-miR-7041-3p	11.8317
mmu-miR-7a-2-3p	11.8227
mmu-miR-1843b-3p	11.8227
mmu-miR-6963-5p	11.814
mmu-miR-344e-5p/mmu-miR-344h-5p	11.814
mmu-miR-1190	11.811
mmu-miR-129-5p	11.8077
mmu-miR-188-5p	11.7957
mmu-miR-6930-5p	11.7957
mmu-miR-3544-5p	11.7803
mmu-miR-7017-5p	11.7773
mmu-miR-672-3p	11.7717
mmu-miR-344g-5p	11.7717
mmu-miR-299b-3p	11.771
mmu-miR-7650-5p	11.7687
mmu-miR-216b-5p	11.7493
mmu-miR-3106-5p	11.747
mmu-miR-6932-5p	11.747
mmu-miR-1899	11.7447
mmu-miR-6916-3p	11.7417
mmu-miR-7028-5p	11.7293
mmu-miR-7220-5p	11.7263
mmu-miR-704	11.7263
mmu-miR-6905-5p	11.7177
mmu-miR-7074-3p	11.6483
mmu-miR-6989-5p	11.633
mmu-miR-1933-3p	11.633
mmu-miR-299a-3p	11.6323
mmu-miR-6413	11.6237
mmu-miR-5127	11.621
mmu-miR-141-3p	11.606
mmu-miR-344d-3p	11.5997
mmu-miR-6410	11.597
mmu-miR-6913-5p	11.5907
mmu-miR-873a-5p	11.5907
mmu-miR-7b-3p	11.5813
mmu-miR-6901-3p	11.579
mmu-miR-7687-5p	11.5637
mmu-miR-6409	11.5367
mmu-miR-1298-5p	11.5367
mmu-miR-1957b	11.5333
mmu-miR-449b	11.5277
mmu-miR-6978-3p	11.5213
mmu-miR-344-5p	11.5213
mmu-miR-7072-3p	11.5213
mmu-miR-7094b-2-5p	11.5127
mmu-miR-6407	11.5037
mmu-miR-26b-3p	11.4967
mmu-miR-6395	11.4943
mmu-miR-365-1-5p	11.465
mmu-miR-6375	11.464
mmu_piR_004983/gb/DQ554689/Mus_musculus:3:109091267:109091297:Plus	11.4583
mmu-miR-3475-5p	11.452
mmu-miR-466l-3p	11.452
mmu-miR-6951-3p	11.4497
mmu-miR-216a-3p	11.4403
mmu-miR-20b-3p	11.425
mmu-miR-1224-5p	11.4157
mmu-miR-6384	11.413
mmu-miR-6929-3p	11.398
mmu-miR-6386	11.377
mmu-miR-1931	11.3707
mmu-miR-294-3p	11.365
mmu-miR-5709-5p	11.362
mmu-miR-105	11.3587
mmu-miR-3104-5p	11.3557
mmu-miR-7087-5p	11.347
mmu-miR-1963	11.3133
mmu-miR-1306-5p	11.3047
mmu-miR-7075-3p	11.2893
mmu-miR-6918-5p	11.2623
mmu-miR-466h-3p	11.2623
mmu-miR-188-3p	11.2623
mmu-miR-3105-5p	11.2537
mmu-miR-7212-5p	11.2417
mmu-miR-5626-5p	11.229
mmu-miR-2861	11.229
mmu-miR-7682-3p	11.2263
mmu-miR-3084-5p	11.22
mmu-miR-7035-5p	11.22
mmu-miR-7000-3p	11.169
mmu-miR-8112	11.1357
mmu-miR-6965-5p	11.1237
mmu-miR-6997-3p	11.1083
mmu-miR-219a-2-3p	11.1083
mmu-miR-7228-5p	11.1083
mmu-miR-3086-3p	11.105
mmu-miR-6969-5p	11.0877
mmu-miR-467c-5p	11.0813
mmu-miR-7232-5p	11.0727
mmu-miR-377-3p	11.0637
mmu_piR_018323/gb/DQ698371/Mus_musculus:15:86022679:86022704:Plus	11.039
mmu-miR-7649-3p	11.0303
mmu-miR-1904	11.0303
mmu-miR-7060-3p	11.015
mmu-miR-691	11.0033
mmu-miR-6953-5p	10.997
mmu-miR-6903-3p	10.9943
mmu-miR-880-3p	10.9943
mmu-miR-3098-5p	10.988
mmu-miR-3088-5p	10.985
mmu-miR-7006-3p	10.973
mmu-miR-496b	10.9547
mmu-miR-3473f	10.9457
mmu-miR-7055-5p	10.9457
mmu-miR-3093-3p	10.9427
mmu-miR-6952-3p	10.934
mmu-miR-7243-5p	10.934
mmu-miR-497a-3p	10.9187
mmu-miR-1946a	10.9187
mmu-miR-432	10.9003
mmu-miR-6922-5p	10.883
mmu-miR-5046	10.8763
mmu-miR-6373	10.8763
mmu-miR-106a-5p	10.8677
mmu-miR-677-3p	10.8647
mmu-miR-3092-3p	10.8583
mmu-miR-6516-3p	10.8493
mmu-miR-7021-3p	10.831
mmu-miR-8091	10.8253
mmu-miR-7670-3p	10.8223
mmu-miR-873a-3p	10.8223
mmu-miR-329-3p	10.8223
mmu-miR-5120	10.816
mmu-miR-302d-5p	10.7977
mmu-miR-6938-5p	10.7977
mmu-miR-6898-5p	10.7823
mmu-miR-1906	10.753
mmu-miR-7234-5p	10.7377
mmu-miR-883a-5p	10.729
mmu-miR-128-2-5p	10.7073
mmu-miR-7078-3p	10.6837
mmu-miR-684	10.6683
mmu-miR-33-3p	10.6477
mmu-miR-216a-5p	10.6443
mmu-miR-3090-3p	10.6327
mmu-miR-8090	10.6327
mmu-miR-880-5p	10.6263
mmu-miR-6360	10.6173
mmu-miR-146a-3p	10.611
mmu-miR-6406	10.6023
mmu_piR_028252/gb/DQ712837/Mus_musculus:7:81403433:81403455:Plus	10.6023
mmu-miR-487b-3p	10.572
mmu-miR-7688-5p	10.5657
mmu-miR-7087-3p	10.548
mmu_piR_000691/gb/DQ541218/Mus_musculus:8:126468939:126468964:Minus	10.548
mmu-miR-450a-2-3p	10.548
mmu-miR-6904-3p	10.521
mmu-miR-133b-5p	10.5147
mmu-miR-3087-5p	10.5123
mmu-miR-6904-5p	10.5057
mmu-miR-295-5p	10.4787
mmu-miR-673-3p	10.4787
mmu-miR-7007-3p	10.4787
mmu-miR-7241-5p	10.4603
mmu-miR-1957a	10.458
mmu-miR-5621-5p	10.454
mmu-miR-5129-3p	10.443
mmu-miR-6540-5p	10.443
mmu-miR-23a-5p	10.4213
mmu-miR-3083-5p	10.4157
mmu-miR-3102-3p.2-3p	10.4093
mmu-miR-153-3p	10.4007
mmu-miR-6999-5p	10.4007
mmu-miR-6986-5p	10.3943
mmu-miR-493-3p	10.3943
mmu-miR-679-3p	10.3943
mmu-miR-6972-5p	10.3823
mmu-miR-7069-5p	10.3823
mmu-miR-3103-3p	10.3823
mmu-miR-6347	10.376
mmu-miR-3473g	10.3737
mmu-miR-599	10.343
mmu-miR-7211-5p	10.34
mmu-miR-6922-3p	10.34
mmu-miR-470-3p	10.3337
mmu-miR-412-5p	10.313
mmu-miR-6927-5p	10.3067
mmu-miR-7054-5p	10.2977
mmu-miR-7059-5p	10.2953
mmu-miR-6382	10.289
mmu-miR-6399	10.2827
mmu-miR-6971-3p	10.2707
mmu-miR-107-5p	10.2707
mmu-miR-217-3p	10.262
mmu-miR-743b-3p	10.2373
mmu-miR-384-3p	10.2043
mmu-miR-6958-5p	10.1927
mmu-miR-6362	10.1927
mmu-miR-7656-5p	10.1773
mmu-miR-6978-5p	10.1773
mmu-miR-1895	10.171
mmu-miR-7681-5p	10.171
mmu-miR-7219-3p	10.171
mmu-miR-8093	10.1687
mmu-miR-7646-3p	10.159
mmu-miR-7083-3p	10.1503
mmu-miR-7655-5p	10.1417
mmu-miR-1932	10.135
mmu-miR-194-1-3p	10.135
mmu-miR-3075-3p	10.1143
mmu-miR-331-5p	10.068
mmu-miR-7058-5p	10.0657
mmu-miR-5098	10.0593
mmu-miR-883a-3p	10.0507
mmu_piR_000802/gb/DQ541470/Mus_musculus:16:48508897:48508923:Minus	10.0387
mmu-miR-3080-5p	10.0387
mmu-miR-6931-5p	10.03
mmu-miR-200c-5p	10.0237
mmu-miR-7242-3p	9.99633
mmu-miR-217-5p	9.99633
mmu-miR-679-5p	9.99633
mmu-miR-6928-3p	9.96933
mmu-miR-5625-5p	9.966
mmu-miR-9768-3p	9.96067
mmu-miR-6924-3p	9.96067
mmu-miR-7015-3p	9.96067
mmu-miR-665-3p	9.94233
mmu-miR-3102-3p	9.927
mmu-miR-669p-3p	9.91833
mmu-miR-468-3p	9.91833
mmu-miR-7047-3p	9.903
mmu-miR-6994-3p	9.90233
mmu-miR-743a-5p	9.849
mmu-miR-490-3p	9.849
mmu-miR-7646-5p	9.83367
mmu-miR-7668-3p	9.83067
mmu-miR-693-3p	9.825
mmu-miR-325-5p	9.822
mmu-miR-7025-5p	9.81867
mmu-miR-208a-3p	9.79167
mmu-miR-6359	9.786
mmu-miR-6993-5p	9.771
mmu-miR-1258-3p	9.75733
mmu-miR-6358	9.75267
mmu-miR-28b	9.74033
mmu-miR-7037-5p	9.73733
mmu-miR-770-3p	9.71333
mmu-miR-224-3p	9.695
mmu-miR-344d-2-5p	9.68633
mmu-let-7a-2-3p	9.671
mmu-miR-5617-5p	9.668
mmu-miR-384-5p	9.668
mmu-miR-6418-3p	9.66467
mmu-miR-6981-3p	9.66167
mmu-miR-6516-5p	9.65933
mmu-miR-5709-3p	9.653
mmu-miR-758-5p	9.644
mmu-miR-496a-3p	9.63767
mmu-miR-320-5p	9.62567
mmu-miR-7231-3p	9.62233
mmu-miR-7682-5p	9.60167
mmu-miR-6936-5p	9.59233
mmu-miR-344e-3p	9.57467
mmu-miR-7034-3p	9.56533
mmu-miR-8107	9.54133
mmu-miR-490-5p	9.52067
mmu-miR-6926-5p	9.52067
mmu-miR-6938-3p	9.499
mmu-miR-5114	9.499
mmu-miR-7094-3p	9.49667
mmu-miR-7005-5p	9.487
mmu-miR-702-3p	9.48067
mmu-miR-6239	9.47833
mmu-miR-26a-1-3p	9.47833
mmu-miR-544-3p	9.46967
mmu-miR-3093-5p	9.463
mmu-miR-1188-3p	9.463
mmu-miR-582-5p	9.463
mmu-miR-200a-5p	9.463
mmu-miR-7073-5p	9.45667
mmu-miR-8097	9.42967
mmu-miR-1952	9.40033
mmu_piR_018323/gb/DQ698371/Mus_musculus:15:47370077:47370102:Plus	9.39367
mmu-miR-6902-5p	9.39367
mmu-miR-6393	9.36333
mmu-miR-3099-3p	9.35167
mmu-miR-7242-5p	9.34267
mmu-miR-2136	9.34267
mmu-miR-3069-5p	9.33633
mmu-miR-1a-2-5p	9.33333
mmu-miR-879-5p	9.32433
mmu_piR_006854/gb/DQ562105/Mus_musculus:3:72825866:72825894:Minus	9.321
mmu-miR-879-3p	9.31567
mmu-miR-6902-3p	9.30933
mmu-miR-6418-5p	9.29733
mmu-miR-1894-5p	9.28233
mmu-miR-32-3p	9.28233
mmu-miR-5118	9.27333
mmu-miR-1b-3p	9.27333
mmu-miR-187-5p	9.24633
mmu-miR-7674-5p	9.24
mmu-miR-3080-3p	9.24
mmu-miR-6338	9.24
mmu-miR-1941-3p	9.231
mmu-miR-6962-5p	9.213
mmu-miR-470-5p	9.204
mmu-miR-7666-5p	9.19233
mmu-miR-1231-3p	9.189
mmu-miR-367-3p	9.18233
mmu-miR-6953-3p	9.176
mmu-miR-883b-5p	9.17067
mmu-miR-153-5p	9.15467
mmu-miR-8105	9.14667
mmu-miR-379-3p	9.14367
mmu-miR-7064-5p	9.13467
mmu-miR-5619-5p	9.10133
mmu-miR-6370	9.10133
mmu-miR-448-3p	9.09233
mmu-miR-293-3p	9.09233
mmu-miR-9-3p	9.09233
mmu-miR-7059-3p	9.09233
mmu-miR-7214-3p	9.09233
mmu_piR_002490/gb/DQ546708/Mus_musculus:6:145890085:145890114:Minus	9.07733
mmu-miR-29b-1-5p	9.07733
mmu-miR-3108-5p	9.07433
mmu-miR-8119	9.06533
mmu-miR-3060-5p	9.062
mmu-miR-219b-5p	9.059
mmu-miR-3109-3p	9.059
mmu-miR-1251-3p	9.05033
mmu-miR-590-3p	9.04133
mmu-miR-7042-5p	9.03733
mmu-miR-6335	9.032
mmu-miR-5107-5p	9.032
mmu-miR-669o-5p	9.02967
mmu-miR-7665-3p	8.972
mmu-miR-3064-5p	8.95367
mmu-miR-6402	8.95367
mmu-miR-3088-3p	8.93867
mmu-miR-7030-3p	8.93867
mmu-miR-3090-5p	8.93867
mmu-miR-1298-3p	8.93867
mmu-miR-6956-5p	8.93633
mmu-miR-6988-5p	8.92967
mmu-miR-8108	8.92967
mmu-miR-7687-3p	8.92667
mmu-miR-33-5p	8.92667
mmu-miR-6404	8.92033
mmu-miR-7002-5p	8.91167
mmu-miR-7053-3p	8.905
mmu-miR-467g	8.90267
mmu_piR_000802/gb/DQ541470/Mus_musculus:6:47606245:47606271:Minus	8.89633
mmu-miR-6897-3p	8.89633
mmu-miR-6364	8.87567
mmu-miR-205-3p	8.87567
mmu-miR-5618-5p	8.87567
mmu-miR-698-5p	8.851
mmu-miR-7241-3p	8.84867
mmu-miR-1946b	8.84867
mmu-miR-743b-5p	8.84533
mmu-miR-6920-3p	8.84233
mmu_piR_020554/gb/DQ701662/Mus_musculus:2:92351039:92351069:Plus	8.82933
mmu-miR-8118	8.80633
mmu-miR-6987-5p	8.80633
mmu-miR-669k-5p	8.788
mmu-miR-509-3p	8.78167
mmu-miR-551b-3p	8.776
mmu-miR-3095-5p	8.764
mmu-miR-3964	8.749
mmu-miR-877-5p	8.749
mmu_piR_000691/gb/DQ541218/Mus_musculus:8:126435045:126435070:Minus	8.72167
mmu-miR-7020-3p	8.72167
mmu-miR-370-5p	8.71867
mmu-miR-20a-3p	8.71533
mmu_piR_000536/gb/DQ540780/Mus_musculus:17:39454802:39454827:Plus	8.713
mmu-miR-7091-5p	8.713
mmu-miR-8102	8.70667
mmu-miR-7650-3p	8.70367
mmu-miR-3105-3p	8.69067
mmu-miR-201-5p	8.68833
mmu-miR-410-3p	8.67067
mmu-miR-190b-3p	8.659
mmu-miR-8104	8.65233
mmu-miR-3061-5p	8.65233
mmu-miR-7229-5p	8.646
mmu-miR-6920-5p	8.64367
mmu-miR-6381	8.63733
mmu-miR-6411	8.63733
mmu-miR-7656-3p	8.63733
mmu-miR-1892	8.62833
mmu-miR-194-2-3p	8.61033
mmu-miR-6962-3p	8.60133
mmu-miR-6546-5p	8.583
mmu-miR-6989-3p	8.57967
mmu-miR-7224-3p	8.57667
mmu-miR-6940-5p	8.55267
mmu-miR-7677-5p	8.54733
mmu-miR-467d-3p	8.532
mmu-miR-883b-3p	8.52567
mmu-miR-6996-3p	8.52567
mmu-miR-3098-3p	8.52567
mmu-miR-1982-5p	8.52033
mmu-miR-8106	8.48967
mmu-miR-18b-3p	8.48967
mmu_piR_009321/gb/DQ684704/Mus_musculus:7:72988380:72988411:Plus	8.48967
mmu-miR-6932-3p	8.46267
mmu-miR-7223-5p	8.45967
mmu-miR-1934-3p	8.45633
mmu-miR-375-3p	8.441
mmu-miR-1968-5p	8.441
mmu-miR-218-1-3p	8.441
mmu-miR-3062-5p	8.42033
mmu-miR-7233-5p	8.42033
mmu-miR-1948-5p	8.39333
mmu-miR-7684-5p	8.39333
mmu-miR-3065-5p	8.39
mmu-miR-6914-5p	8.387
mmu-miR-7679-3p	8.37833
mmu-miR-6928-5p	8.37833
mmu-miR-5122	8.36933
mmu-miR-539-5p	8.35767
mmu-miR-3057-3p	8.351
mmu-miR-6963-3p	8.351
mmu_piR_000802/gb/DQ541470/Mus_musculus:9:110086995:110087021:Plus	8.351
mmu-miR-7094-1-5p	8.34467
mmu-miR-7118-3p	8.336
mmu-miR-341-5p	8.336
mmu-miR-8098	8.324
mmu-miR-1905	8.309
mmu-miR-1981-3p	8.309
mmu-miR-431-3p	8.29367
mmu-miR-669g	8.29367
mmu-miR-451b	8.28167
mmu-miR-3100-5p	8.27533
mmu-miR-106a-3p	8.26667
mmu-miR-24-1-5p	8.26667
mmu-miR-7081-3p	8.23967
mmu-miR-6971-5p	8.23067
mmu-miR-7236-5p	8.23067
mmu-miR-6954-3p	8.22433
mmu-miR-5132-5p	8.22433
mmu-miR-5133	8.22433
mmu-miR-3113-3p	8.21233
mmu-miR-696	8.19733
mmu-miR-3094-3p	8.18833
mmu-miR-6345	8.179
mmu-miR-6376	8.155
mmu-miR-6987-3p	8.155
mmu-miR-369-5p	8.13967
mmu-miR-7048-5p	8.128
mmu-miR-3106-3p	8.119
mmu-miR-7215-3p	8.119
mmu-miR-5620-3p	8.11033
mmu-miR-1224-3p	8.092
mmu-miR-7240-5p	8.088
mmu-miR-3474	8.08567
mmu-miR-7674-3p	8.08333
mmu-miR-292b-5p	8.077
mmu-miR-7671-5p	8.077
mmu-miR-449c-3p	8.065
mmu-miR-15a-3p	8.05867
mmu-miR-7224-5p	8.05867
mmu-miR-7230-3p	8.04967
mmu-miR-7089-3p	8.04967
mmu-miR-6396	8.04967
mmu-miR-376a-5p	8.04333
mmu-miR-7115-5p	8.03467
mmu-miR-344f-5p	8.02267
mmu-miR-7063-5p	8.00767
mmu-miR-302b-5p	7.98933
mmu-miR-138-1-3p	7.98933
mmu-miR-1945	7.97167
mmu-miR-693-5p	7.97167
mmu-miR-3087-3p	7.96533
mmu-miR-3082-3p	7.95633
mmu-miR-135a-2-3p	7.95633
mmu-miR-6910-5p	7.95333
mmu-miR-7213-3p	7.95
mmu-miR-6991-5p	7.911
mmu_piR_015668/gb/DQ694433/Mus_musculus:4:116652070:116652094:Minus	7.90467
mmu-miR-8113	7.90467
mmu-miR-1251-5p	7.90167
mmu-miR-7057-3p	7.896
mmu-miR-1896	7.896
mmu-miR-380-5p	7.87767
mmu-miR-1894-3p	7.869
mmu-miR-500-5p	7.869
mmu-miR-206-5p	7.869
mmu-miR-7030-5p	7.86233
mmu-miR-96-3p	7.86
mmu-miR-7225-3p	7.82967
mmu-miR-19b-1-5p	7.82667
mmu-miR-7024-3p	7.82667
mmu-miR-6897-5p	7.81133
mmu-miR-7233-3p	7.79067
mmu-miR-337-3p	7.79067
mmu-miR-1982-3p	7.78433
mmu-miR-6908-5p	7.78433
mmu-miR-7657-3p	7.78433
mmu-miR-7222-3p	7.782
mmu-miR-7662-3p	7.75067
mmu-miR-496a-5p	7.74533
mmu-miR-6398	7.73333
mmu-miR-7053-5p	7.72133
mmu-miR-7039-3p	7.72133
mmu-miR-7070-3p	7.70633
mmu-miR-429-3p	7.70633
mmu-miR-5710	7.69967
mmu-miR-3079-3p	7.69967
mmu-miR-692	7.691
mmu-miR-7680-5p	7.679
mmu-miR-7657-5p	7.66933
mmu-miR-7088-3p	7.664
mmu-miR-3104-3p	7.65733
mmu-miR-383-3p	7.64867
mmu-miR-6964-3p	7.64867
mmu-miR-6998-5p	7.637
mmu-miR-3102-5p	7.62167
mmu-miR-328-5p	7.62167
mmu-miR-343	7.62167
mmu-miR-7673-3p	7.613
mmu-miR-7067-5p	7.6
mmu-miR-551b-5p	7.59467
mmu-miR-6949-3p	7.56767
mmu-miR-7038-3p	7.56767
mmu-miR-6936-3p	7.55233
mmu-miR-7221-3p	7.54033
mmu-miR-7081-5p	7.54033
mmu-miR-3072-5p	7.534
mmu-miR-7234-3p	7.52533
mmu-miR-7119-5p	7.52233
mmu-miR-6923-3p	7.52233
mmu-miR-871-3p	7.51867
mmu-miR-6903-5p	7.51633
mmu-miR-5103	7.51
mmu-miR-7011-3p	7.49833
mmu-miR-200b-5p	7.48933
mmu-miR-1191b-3p	7.47433
mmu-miR-3078-5p	7.46133
mmu-miR-3471	7.44933
mmu-miR-6392-3p	7.447
mmu-miR-547-3p	7.447
mmu-miR-466k	7.40733
mmu-miR-7091-3p	7.39833
mmu-miR-6942-5p	7.39833
mmu-miR-6944-5p	7.356
mmu-miR-493-5p	7.33567
mmu-miR-6967-3p	7.33567
mmu-miR-654-3p	7.314
mmu-miR-28c	7.30833
mmu-miR-1247-5p	7.302
mmu-miR-7020-5p	7.28133
mmu-miR-7659-5p	7.278
mmu_piR_000802/gb/DQ541470/Mus_musculus:11:108312867:108312893:Minus	7.26633
mmu_piR_017405/gb/DQ696996/Mus_musculus:11:65550994:65551015:Minus	7.26633
mmu-miR-7014-3p	7.251
mmu-miR-669f-3p	7.251
mmu-miR-466o-3p	7.23567
mmu-miR-6979-3p	7.23567
mmu-miR-6341	7.23033
mmu-miR-874-5p	7.197
mmu-miR-3618-3p	7.19033
mmu-miR-449a-3p	7.184
mmu-miR-433-5p	7.16633
mmu-miR-411-3p	7.16333
mmu-miR-8115	7.15467
mmu-miR-6927-3p	7.15467
mmu-miR-301b-5p	7.13067
mmu-miR-3110-3p	7.097
mmu-miR-3110-5p	7.08533
mmu-miR-3076-3p	7.07
mmu-miR-433-3p	7.07
mmu-miR-6900-5p	7.04933
mmu-miR-687	7.04933
mmu-miR-9768-5p	7.043
mmu-miR-3113-5p	7.03433
mmu-miR-6912-3p	7.03433
mmu-miR-7077-3p	7.019
mmu_piR_000802/gb/DQ541470/Mus_musculus:9:70353843:70353869:Plus	7.019
mmu-miR-30f	7.01267
mmu-miR-6944-3p	6.992
mmu-miR-3092-5p	6.97367
mmu-miR-5134-3p	6.953
mmu-miR-3569-3p	6.952
mmu-miR-7065-3p	6.952
mmu-miR-7062-5p	6.93767
mmu-miR-196b-3p	6.93433
mmu-miR-7075-5p	6.93133
mmu-miR-6901-5p	6.929
mmu-miR-190a-3p	6.916
mmu-miR-3065-3p	6.88667
mmu-miR-6917-5p	6.88033
mmu-miR-878-3p	6.862
mmu-miR-878-5p	6.85867
mmu-miR-3971	6.85333
mmu-miR-6939-5p	6.85333
mmu-miR-7663-3p	6.84433
mmu-miR-344f-3p	6.838
mmu-miR-196a-1-3p	6.838
mmu-miR-758-3p	6.82933
mmu-miR-7028-3p	6.81967
mmu-miR-3475-3p	6.81333
mmu-miR-7086-3p	6.81333
mmu-miR-6914-3p	6.811
mmu-miR-7051-3p	6.811
mmu-miR-6405	6.811
mmu-miR-6916-5p	6.799
mmu-miR-6346	6.76867
mmu-miR-6907-3p	6.74167
mmu-miR-488-5p	6.72
mmu-miR-6351	6.71467
mmu-miR-466c-5p	6.696
mmu-miR-694	6.69067
mmu-miR-193b-5p	6.67233
mmu-miR-410-5p	6.67233
mmu-miR-6241	6.67233
mmu-miR-6394	6.657
mmu-miR-24-2-5p	6.657
mmu-miR-6909-5p	6.63
mmu-miR-7017-3p	6.62767
mmu-miR-6965-3p	6.61467
mmu-miR-6983-5p	6.61467
mmu-miR-6913-3p	6.59433
mmu-miR-6368	6.58467
mmu-miR-6985-5p	6.579
mmu-miR-7689-5p	6.55733
mmu-miR-7683-3p	6.543
mmu-miR-3070-3p	6.525
mmu-miR-302a-5p	6.525
mmu-miR-6947-5p	6.512
mmu-miR-346-5p	6.50967
mmu-miR-7064-3p	6.489
mmu-miR-294-5p	6.488
mmu-miR-7235-5p	6.46733
mmu-miR-7039-5p	6.425
mmu-miR-6973a-5p	6.41333
mmu-miR-1947-5p	6.398
mmu-miR-6973b-3p	6.398
mmu-miR-6959-3p	6.371
mmu-miR-290a-3p	6.371
mmu-miR-5131	6.34067
mmu_piR_000802/gb/DQ541470/Mus_musculus:4:82800563:82800589:Plus	6.34067
mmu-miR-8111	6.33167
mmu-miR-463-5p	6.32533
mmu-miR-471-5p	6.32
mmu-miR-6403	6.32
mmu-miR-7011-5p	6.317
mmu-miR-1951	6.293
mmu-miR-6980-5p	6.293
mmu-miR-6947-3p	6.293
mmu-miR-7237-5p	6.28633
mmu-miR-3569-5p	6.28633
mmu-miR-103-1-5p	6.28
mmu-miR-3969	6.26567
mmu-miR-1264-5p	6.26233
mmu-miR-3109-5p	6.256
mmu-miR-5626-3p	6.25067
mmu-miR-7658-5p	6.244
mmu-miR-6910-3p	6.23533
mmu_piR_000691/gb/DQ541218/Mus_musculus:8:126438453:126438478:Minus	6.22
mmu-miR-103-2-5p	6.217
mmu-miR-6417	6.20833
mmu-miR-681	6.193
mmu-miR-181b-2-3p	6.18667
mmu_piR_000691/gb/DQ541218/Mus_musculus:8:126489336:126489361:Minus	6.18433
mmu-miR-297a-5p	6.16533
mmu-miR-367-5p	6.15067
mmu-miR-6990-3p	6.14133
mmu-miR-598-5p	6.139
mmu-miR-92a-2-5p	6.139
mmu-miR-6915-3p	6.11733
mmu-miR-3059-5p	6.11733
mmu-miR-7034-5p	6.10533
mmu-miR-6374	6.09667
mmu-miR-7080-3p	6.09333
mmu-miR-6960-3p	6.06967
mmu-miR-695	6.061
mmu-miR-7008-5p	6.05433
mmu-miR-7068-5p	6.05433
mmu-miR-1930-5p	6.05433
mmu-miR-6379	6.02733
mmu-miR-219c-5p	6.01867
mmu-miR-6340	6.012
mmu-miR-465d-5p	6.00033
mmu-miR-101b-5p	5.985
mmu-miR-7681-3p	5.97867
mmu-miR-7093-3p	5.97633
mmu-miR-509-5p	5.958
mmu-miR-7026-5p	5.958
mmu-miR-6975-5p	5.94933
mmu-miR-7684-3p	5.93733
mmu-miR-543-5p	5.88533
mmu-miR-5128	5.88533
mmu-miR-338-5p	5.88533
mmu-miR-3064-3p	5.86467
mmu_piR_002945/gb/DQ548138/Mus_musculus:3:96508164:96508190:Plus	5.83767
mmu-miR-7082-5p	5.83767
mmu-miR-7085-5p	5.83767
mmu-miR-211-3p	5.83767
mmu-miR-6389	5.816
mmu-miR-3073a-3p	5.81067
mmu-miR-208b-5p	5.78367
mmu_piR_006156/gb/DQ558403/Mus_musculus:2:102630242:102630267:Minus	5.75967
mmu-miR-7037-3p	5.753
mmu-miR-6481	5.753
mmu-miR-204-3p	5.74667
mmu-miR-299b-5p	5.729
mmu-miR-719	5.726
mmu-miR-6969-3p	5.726
mmu_piR_001662/gb/DQ544105/Mus_musculus:2:151104333:151104361:Minus	5.72533
mmu-miR-568	5.71067
mmu-miR-290a-5p	5.70767
mmu-miR-215-3p	5.68367
mmu-miR-497b	5.67733
mmu_piR_015386/gb/DQ694010/Mus_musculus:9:71973489:71973518:Minus	5.65667
mmu-miR-7210-3p	5.65333
mmu-miR-6906-3p	5.608
mmu-miR-467b-5p	5.60267
mmu-miR-1249-5p	5.58733
mmu-miR-181a-2-3p	5.51467
mmu-miR-7022-3p	5.50933
mmu-miR-7032-5p	5.494
mmu-miR-465d-3p	5.467
mmu-miR-547-5p	5.44633
mmu-miR-7080-5p	5.44533
mmu-miR-7679-5p	5.44533
mmu-miR-7052-3p	5.44
mmu-miR-5624-5p	5.42467
mmu-miR-935	5.424
mmu-miR-713	5.40067
mmu-miR-7071-5p	5.39767
mmu-miR-6937-3p	5.39767
mmu-miR-590-5p	5.376
mmu-miR-3965	5.376
mmu-miR-3077-3p	5.376
mmu-miR-7240-3p	5.34
mmu-miR-7029-5p	5.313
mmu-miR-6387	5.313
mmu-miR-7044-5p	5.30133
mmu-miR-6985-3p	5.27733
mmu-miR-7062-3p	5.259
mmu-miR-374c-3p	5.24367
mmu-miR-7077-5p	5.23733
mmu_piR_000691/gb/DQ541218/Mus_musculus:8:126506330:126506355:Minus	5.21333
mmu-miR-155-3p	5.21333
mmu-miR-3552	5.21333
mmu-miR-7090-3p	5.21333
mmu-miR-5621-3p	5.18967
mmu-miR-19b-2-5p	5.168
mmu-miR-495-5p	5.16567
mmu-miR-7676-5p	5.16567
mmu-miR-7685-3p	5.081
mmu-miR-7662-5p	5.07467
mmu-miR-6934-3p	5.06267
mmu_piR_030130/gb/DQ715526/Mus_musculus:2:143957422:143957449:Minus	5.054
mmu-miR-669h-5p	5.03333
mmu-miR-467a-3p	5.01167
mmu-miR-667-5p	5.01167
mmu-miR-876-3p	5.003
mmu-miR-7001-3p	4.99667
mmu-miR-449c-5p	4.99667
mmu-miR-6349	4.949
mmu-miR-466j	4.936
mmu-miR-669a-3-3p	4.912
mmu-miR-7216-3p	4.912
mmu-miR-6992-3p	4.912
mmu-miR-7067-3p	4.86667
mmu-miR-701-3p	4.82833
mmu_piR_006563/gb/DQ561416/Mus_musculus:1:173339776:173339805:Minus	4.81033
mmu-miR-7045-5p	4.81033
mmu-miR-7056-3p	4.81033
mmu-miR-3074-1-3p	4.79733
mmu-miR-7040-5p	4.795
mmu-miR-7031-3p	4.795
mmu_piR_003861/gb/DQ551040/Mus_musculus:11:101443585:101443614:Plus	4.78633
mmu-miR-6980-3p	4.77333
mmu-miR-465a-5p	4.75267
mmu-miR-7227-5p	4.73433
mmu-miR-7228-3p	4.728
mmu-miR-135b-3p	4.71033
mmu-miR-6921-3p	4.71033
mmu-miR-3962	4.704
mmu-miR-1897-3p	4.70167
mmu-miR-466b-5p/mmu-miR-466o-5p	4.665
mmu_piR_006854/gb/DQ562105/Mus_musculus:11:101443472:101443500:Plus	4.65933
mmu-miR-6954-5p	4.641
mmu-miR-124-5p	4.63467
mmu-miR-3078-3p	4.63467
mmu-miR-5616-3p	4.63233
mmu-miR-6930-3p	4.617
mmu-miR-19a-5p	4.61067
mmu-miR-6769b-5p	4.59867
mmu-miR-3067-3p	4.59
mmu-miR-3073b-5p	4.587
mmu-miR-6926-3p	4.58367
mmu-miR-7008-3p	4.536
mmu-miR-6958-3p	4.52
mmu-miR-3066-3p	4.52
mmu-miR-7050-3p	4.496
mmu-miR-129b-3p	4.496
mmu-miR-325-3p	4.472
mmu-miR-344-3p	4.46
mmu-miR-412-3p	4.45767
mmu_piR_000366/gb/DQ540412/Mus_musculus:6:86369552:86369578:Plus	4.42433
mmu-miR-543-3p	4.418
mmu-miR-7052-5p	4.40267
mmu-miR-6244	4.40267
mmu_piR_000691/gb/DQ541218/Mus_musculus:8:126475743:126475768:Minus	4.39733
mmu-miR-6366	4.39733
mmu-miR-669f-5p	4.34867
mmu-miR-3069-3p	4.33333
mmu_piR_015386/gb/DQ694010/Mus_musculus:4:3900677:3900706:Minus	4.30933
mmu-miR-219a-1-3p	4.28867
mmu-miR-380-3p	4.28567
mmu-miR-705	4.264
mmu-miR-668-3p	4.228
mmu-miR-6939-3p	4.21867
mmu-miR-669j	4.201
mmu-miR-6899-5p	4.19467
mmu-miR-1968-3p	4.19467
mmu-miR-6408	4.17067
mmu-miR-7648-3p	4.16533
mmu-miR-7119-3p	4.15867
mmu_piR_032533/gb/DQ718945/Mus_musculus:9:67540034:67540061:Plus	4.12933
mmu-miR-873b	4.10133
mmu-miR-466m-5p/mmu-miR-669m-5p	4.10133
mmu-miR-208a-5p	4.096
mmu-miR-682	4.032
mmu-miR-7660-3p	4.032
mmu-miR-5622-3p	4.01133
mmu-miR-6970-3p	3.98433
mmu-miR-669k-3p	3.96267
mmu_piR_000802/gb/DQ541470/Mus_musculus:17:46523816:46523842:Plus	3.954
mmu-miR-3061-3p	3.954
mmu_piR_006854/gb/DQ562105/Mus_musculus:11:101420956:101420984:Plus	3.92667
mmu_piR_015386/gb/DQ694010/Mus_musculus:8:73438582:73438611:Minus	3.90633
mmu-miR-326-5p	3.89967
mmu-miR-742-3p	3.89333
mmu-miR-6972-3p	3.89333
mmu-miR-6943-3p	3.89333
mmu-miR-7664-3p	3.83333
mmu-miR-1199-3p	3.824
mmu-miR-7238-5p	3.824
mmu-miR-202-5p	3.824
mmu-miR-3073a-5p	3.8
mmu-miR-7243-3p	3.8
mmu-miR-3547-5p	3.8
mmu-miR-6919-3p	3.75467
mmu-miR-5112	3.73067
mmu-miR-3086-5p	3.73067
mmu-miR-344i	3.73067
mmu-miR-7036a-3p	3.73067
mmu-miR-7043-3p	3.73067
mmu_piR_000802/gb/DQ541470/Mus_musculus:6:47614884:47614910:Minus	3.69467
mmu-miR-7686-3p	3.69467
mmu-miR-7035-3p	3.67667
mmu-miR-6355	3.64933
mmu-miR-344h-3p	3.64067
mmu-miR-7033-3p	3.63733
mmu_piR_000802/gb/DQ541470/Mus_musculus:8:18138283:18138309:Plus	3.62533
mmu-miR-6353	3.62533
mmu-miR-467c-3p	3.605
mmu-miR-1933-5p	3.592
mmu-miR-3101-3p	3.592
mmu-miR-465b-5p	3.592
mmu-miR-137-5p	3.568
mmu_piR_000802/gb/DQ541470/Mus_musculus:1:153453636:153453662:Minus	3.556
mmu-miR-3154	3.52267
mmu-miR-137-3p	3.52267
mmu-miR-7005-3p	3.514
mmu-miR-9769-5p	3.49867
mmu-miR-129b-5p	3.49867
mmu-miR-346-3p	3.49867
mmu-miR-7049-3p	3.49867
mmu-miR-6918-3p	3.45967
mmu-miR-129-1-3p	3.45967
mmu-miR-377-5p	3.45333
mmu-miR-1199-5p	3.451
mmu-miR-6968-3p	3.42933
mmu-miR-7659-3p	3.384
mmu-miR-7040-3p	3.38167
mmu-miR-6377	3.36
mmu-miR-741-5p	3.36
mmu-miR-6982-5p	3.31467
mmu-miR-6908-3p	3.31467
mmu-miR-7680-3p	3.31467
mmu_piR_025007/gb/DQ708131/Mus_musculus:19:8791079:8791105:Plus	3.30367
mmu-miR-465a-3p/mmu-miR-465b-3p/mmu-miR-465c-3p	3.27
mmu-miR-680	3.22133
mmu-miR-5132-3p	3.22133
mmu_piR_000802/gb/DQ541470/Mus_musculus:6:43265911:43265937:Plus	3.192
mmu-miR-3073b-3p	3.15833
mmu-miR-592-5p	3.152
mmu-miR-3101-5p	3.128
mmu-miR-7085-3p	3.05867
mmu-miR-471-3p	3.05867
mmu-miR-2139	3.01333
mmu-miR-7663-5p	3.01333
mmu-miR-467e-3p	2.98933
mmu-miR-3102-5p.2-5p	2.98933
mmu-miR-6982-3p	2.92633
mmu-miR-7036b-3p	2.91133
mmu_piR_000691/gb/DQ541218/Mus_musculus:8:126499503:126499528:Minus	2.89067
mmu-miR-6909-3p	2.857
mmu-miR-7024-5p	2.75733
mmu_piR_000802/gb/DQ541470/Mus_musculus:6:47697188:47697214:Minus	2.75733
mmu-miR-7016-5p	2.72133
mmu-miR-707	2.712
mmu-miR-323-3p	2.712
mmu-miR-669l-3p	2.712
mmu-miR-381-5p	2.688
mmu_piR_000802/gb/DQ541470/Mus_musculus:7:122683372:122683398:Plus	2.688
mmu-miR-5624-3p	2.688
mmu-miR-7239-3p	2.67933
mmu-miR-666-3p	2.634
mmu-miR-7667-3p	2.59467
mmu-miR-6900-3p	2.59467
mmu-miR-7669-3p	2.54933
mmu-miR-122-3p	2.52533
mmu-miR-7076-3p	2.47767
mmu-miR-154-3p	2.456
mmu-miR-7003-3p	2.43533
mmu-miR-6546-3p	2.41067
mmu-miR-129-2-3p	2.41067
[truncated: 145 more rows]
