# Supplementary material for: Transcript shortening via alternative polyadenylation promotes gene expression during fracture healing
Source: Bone Res. 2023 Jan 3;11:5. doi: 10.1038/s41413-022-00236-7 (PMC9810729; doi:10.1038/s41413-022-00236-7)
Supplement: Supplementary file 13 — Elbarbary-Table S11 [file 41413_2022_236_MOESM13_ESM.xls]

## Sheet: Supp Table 11-APAlyzer_IPA_d21 
Table S11. APAlyzer analysis of IPA events on days 14 and 21 post-fracture
gene_symbol	RED (d21 vs d14)	Padj	APAreg
Asxl2	-1.62246	6.94e-06	DN
Eif4g2	2.38877	7.38e-06	UP
Armc9	-2.20852	6.99e-05	DN
Ubap2l	5.74257	6.48e-05	UP
Afg3l2	1.34862	0.000266537	UP
Arhgap25	-1.60867	0.000156781	DN
Atp2a2	3.35615	0.000306155	UP
Bgn	2.61089	0.000276594	UP
Cmas	-4.42542	0.00028449	DN
Mkks	-0.898639	0.000174852	DN
Mrps6	0.926675	0.000329605	UP
Ppih	7.32507	0.000374817	UP
Rnf123	-3.42444	0.000353471	DN
Slc25a53	-2.63743	0.00018857	DN
Slc25a53	-2.50396	0.000253889	DN
Slc25a53	-2.41661	0.0001829	DN
Stt3a	1.5822	0.000360538	UP
Syne1	-7.61586	0.000366441	DN
Traf5	-1.48587	0.000209553	DN
Eif2ak4	1.89905	0.000430215	UP
Micu1	0.669761	0.000437375	UP
Ahi1	2.19494	0.00137538	UP
Amn1	1.59918	0.001333	UP
Ank2	2.54856	0.000970484	UP
Ano10	3.81582	0.00114386	UP
Arhgap25	-1.62109	0.000572006	DN
Atat1	-4.23308	0.00121962	DN
B4galnt2	-3.23858	0.00139877	DN
Bfar	2.0575	0.00138275	UP
Capn5	0.765539	0.000689966	UP
Cd47	1.63539	0.0012456	UP
Cdv3	1.30236	0.0013186	UP
Col5a2	10.1818	0.00131767	UP
Cops5	0.987204	0.000894864	UP
Ddx5	1.35761	0.00123468	UP
Efcab11	-5.66322	0.00136282	DN
Glb1l	-5.08017	0.00138558	DN
Glo1	1.5789	0.00141237	UP
Gm20498	1.78796	0.000824712	UP
Gm20498	1.72185	0.00138056	UP
Idua	3.69323	0.000674802	UP
Ifnar2	-1.97446	0.000846984	DN
Ift140	-2.67394	0.000600823	DN
Ift140	-2.52155	0.00104907	DN
Kazn	-1.77466	0.00080816	DN
Kif1c	6.12487	0.00108438	UP
Map4k3	9.07	0.00129448	UP
Mkks	-0.909914	0.00082071	DN
Net1	2.50753	0.00108585	UP
Os9	2.97341	0.00084751	UP
Ppih	8.4271	0.00080505	UP
Prkar1b	2.20228	0.000720016	UP
Prr14l	-1.06577	0.000886994	DN
Raver1	0.986668	0.00128188	UP
Rb1cc1	1.35622	0.0012581	UP
Rbm4b	-1.50514	0.00091592	DN
Rprd1a	1.12721	0.00142428	UP
Satb2	-7.41405	0.00135944	DN
Slc25a53	-3.10009	0.00102228	DN
Slc25a53	-3.07188	0.000596742	DN
Slc38a9	-1.74244	0.000663482	DN
Thoc7	1.58088	0.000561023	UP
Vezf1	5.41452	0.00064095	UP
Vezf1	5.38486	0.000511733	UP
Zbtb46	-0.978116	0.00120802	DN
Zfp982	1.27569	0.000862727	UP
Plekha1	6.28104	0.00144614	UP
Ank1	-2.33773	0.0026969	DN
Arhgef3	-1.8089	0.00237303	DN
Bfar	2.05551	0.00178526	UP
Bfar	2.05764	0.00184599	UP
Camk2d	-7.14066	0.00213156	DN
Ccar1	0.833312	0.00251952	UP
Cdc37l1	-0.640809	0.00208176	DN
Chmp3	-3.60837	0.00268763	DN
Cux1	-5.60174	0.00263585	DN
Exosc9	-2.84773	0.00184657	DN
Galns	6.91522	0.00180221	UP
Galns	6.88315	0.001914	UP
Gas2l1	-1.24945	0.00230193	DN
Gas2l1	-1.24608	0.00239659	DN
Gas2l1	-1.18257	0.00258478	DN
Gas2l1	-1.15272	0.00265099	DN
Gm20498	1.7158	0.00160112	UP
Gm20498	1.70835	0.00202517	UP
Gnal	-0.411841	0.00175698	DN
Gpc6	8.10007	0.00240816	UP
Gpr137c	-1.5371	0.00267235	DN
Hars2	5.35637	0.00223007	UP
Hbp1	7.26377	0.00254392	UP
Iars2	7.22224	0.00202463	UP
Irak1	-1.48615	0.00261013	DN
Lats1	4.56159	0.00208773	UP
Lman1	-2.72073	0.00239632	DN
Myzap	1.56519	0.00267736	UP
Net1	2.40744	0.00264021	UP
Papola	7.12	0.00253762	UP
Pbx3	8.38316	0.00181393	UP
Polr3e	-2.37825	0.00188254	DN
Pop5	6.2066	0.00184683	UP
Ppp2r5c	-0.662584	0.00250047	DN
Prr14l	-0.859463	0.00232051	DN
Prr14l	-1.18087	0.0022115	DN
Rmnd5a	1.04582	0.00192294	UP
Rnf38	4.67034	0.00253188	UP
Rpl4	0.50485	0.00241912	UP
Rtkn	1.79	0.00242145	UP
Serpina3g	1.33634	0.00264125	UP
Taok2	-1.1482	0.00180818	DN
Tmc6	5.32625	0.00248098	UP
Ttc39c	-4.98897	0.00170458	DN
Ube4a	7.39464	0.00176754	UP
Zfp207	-1.55695	0.00188886	DN
Zfp672	-5.17297	0.00264897	DN
Zfp982	1.07512	0.00265601	UP
Zranb3	1.45589	0.00270934	UP
Ppp2r5a	1.06449	0.00274425	UP
Gnal	-0.400921	0.00280509	DN
2022-09-08	2.35665	0.0028172	UP
2022-09-08	2.20168	0.00281261	UP
Prr14l	-1.0039	0.00287395	DN
Set	8.6451	0.00288054	UP
Zfp982	1.08907	0.00289692	UP
Papss1	-10.1343	0.00294153	DN
Tfcp2	1.5212	0.0029666	UP
Zfp746	8.60261	0.00303907	UP
Ankrd28	7.45735	0.00308813	UP
2810403A07Rik	7.96788	0.00445286	UP
Adk	-9.11243	0.00322172	DN
Ahi1	1.85612	0.00397738	UP
Aktip	-1.63358	0.00324589	DN
Ank1	-1.92863	0.00452365	DN
Arsg	3.01179	0.00405504	UP
Ccnk	2.22717	0.00438353	UP
Ccnl1	0.312752	0.00365792	UP
Cenpo	2.01241	0.0033822	UP
Fam71e1	3.41745	0.0044687	UP
Far1	8.27568	0.00386742	UP
Glb1	2.22727	0.00348583	UP
Gm20498	1.69495	0.00378018	UP
Gm20498	1.68288	0.00434523	UP
Gm20498	1.69332	0.00453225	UP
Gm20498	1.69748	0.00442822	UP
Gm20498	1.69878	0.00439733	UP
Gm21948	1.50623	0.00444078	UP
Gmds	12.1573	0.00388696	UP
Gprc5c	-1.0208	0.0036665	DN
Hnrnpa2b1	1.25591	0.00374933	UP
Lats1	-3.00038	0.00437594	DN
Mcee	8.6407	0.00451435	UP
Nt5dc1	-6.04921	0.00427425	DN
Oraov1	2.13475	0.00418858	UP
Pacs2	9.01721	0.00365341	UP
Plxdc1	1.41551	0.00432043	UP
Ppp2r5a	1.03961	0.0035517	UP
Ppp3ca	1.07179	0.00454149	UP
Recql	0.96821	0.00442341	UP
Recql	0.963215	0.00419616	UP
Rprd1a	1.00968	0.00335284	UP
Scarb2	-10.344	0.00392139	DN
Scyl1	12.4591	0.00333048	UP
Sf3b1	1.01784	0.00347522	UP
Sgsm2	7.60029	0.00335384	UP
Slc29a1	10.5229	0.00338358	UP
Slc38a9	-1.82871	0.00396795	DN
Srp68	9.02906	0.00450595	UP
Stag1	-2.61721	0.0032612	DN
Ston1	2.45286	0.00437385	UP
Stx8	2.76805	0.00429991	UP
Taok3	-2.3816	0.00399778	DN
Tfcp2	1.58029	0.00341013	UP
Timm10b	-1.60496	0.00419914	DN
Tmem108	-1.87852	0.00418986	DN
Tpm1	4.65199	0.00382438	UP
Tubgcp6	-1.02866	0.00367128	DN
Ubac2	-6.05948	0.00348448	DN
Wac	2.6668	0.00440149	UP
Wac	2.67156	0.00411297	UP
Wwc2	7.63345	0.00355689	UP
Ypel2	7.61333	0.00323965	UP
Zcchc6	0.796225	0.00452389	UP
Zfp207	-1.34523	0.00343964	DN
Zfp207	-1.3641	0.00384808	DN
Zfp207	-1.37433	0.00384294	DN
Zfp982	1.06024	0.0038996	UP
Zfp982	1.04761	0.00355762	UP
Auh	-4.2946	0.00465612	DN
Ppp1r3f	0.535585	0.00461931	UP
Usp8	2.90746	0.00464744	UP
Ankrd11	-6.37289	0.00468308	DN
Mocs1	4.32323	0.00472658	UP
Papola	-1.06527	0.00477502	DN
Rrm2b	-1.4431	0.00476582	DN
C1galt1	1.88754	0.00493011	UP
C1galt1	1.91255	0.00495236	UP
Ilf3	-4.17433	0.00494904	DN
Itsn1	1.77851	0.00490457	UP
Micu2	0.851631	0.00486813	UP
Glo1	1.07673	0.00508003	UP
Sp100	-1.49701	0.00507722	DN
Srsf11	-3.18707	0.00507378	DN
Cep164	6.1233	0.00517246	UP
Ints8	-4.90948	0.00519336	DN
Lifr	-1.60139	0.00519229	DN
Lrrfip1	2.58401	0.00514445	UP
Apol6	5.33866	0.00526979	UP
Fam126a	-1.3971	0.0052573	DN
Orc5	-1.63671	0.00526833	DN
Sptbn1	3.79493	0.00534705	UP
Trappc9	1.69472	0.00537128	UP
Zswim9	1.20958	0.00535313	UP
Bcar3	-1.2105	0.00566607	DN
C1galt1	1.97312	0.00568805	UP
Cacnb1	-1.72235	0.0054695	DN
Exoc6b	8.32441	0.00573495	UP
Gbe1	-5.36622	0.00559211	DN
Irak1	1.48047	0.00573277	UP
Kif1b	-3.1593	0.00552373	DN
Lrrfip1	1.15416	0.00573959	UP
Lrrfip1	2.66313	0.00579543	UP
Med14	-1.8341	0.00571811	DN
Nprl3	2.03032	0.00564781	UP
Polr3e	-2.59042	0.00553698	DN
Smchd1	-1.87182	0.00578657	DN
Sp100	-1.44879	0.00550786	DN
Spg7	1.47562	0.00558191	UP
Sptbn1	3.77253	0.00579138	UP
Bcl7b	-1.85808	0.00593231	DN
Caap1	-3.49635	0.0059311	DN
Dnajb4	2.23425	0.00598013	UP
Irak1	-1.23335	0.00595823	DN
Smap1	-1.23319	0.00586266	DN
Tulp4	-8.28813	0.00583173	DN
Zranb3	1.4218	0.00591013	UP
Dapk2	5.38696	0.00607892	UP
Hbs1l	1.49093	0.00607436	UP
Synpo2	3.32691	0.00605685	UP
Gls	2.084	0.00615714	UP
Lta4h	0.623792	0.0061422	UP
Ssu72	0.995797	0.00611759	UP
Gm21948	1.57641	0.00625069	UP
Sptbn1	3.82757	0.00626173	UP
Slc35e2	-1.71098	0.00630864	DN
Cops6	-1.69079	0.00634666	DN
Ankrd11	-5.58689	0.00678559	DN
Arhgef12	-2.61116	0.00754159	DN
Bptf	4.44948	0.00751176	UP
Caap1	-3.43263	0.00670935	DN
Cald1	2.59827	0.0067987	UP
Ccdc117	-5.36319	0.00707388	DN
Ccng1	1.63631	0.00642625	UP
Cep128	-8.45334	0.00693356	DN
Cntnap2	3.06427	0.00741667	UP
Cox20	0.784249	0.0073422	UP
Cyhr1	-1.02372	0.00662206	DN
Dapk2	5.39148	0.00647619	UP
Dtnbp1	0.955551	0.00740238	UP
Eif3c	0.855834	0.00678641	UP
Eif4b	1.18126	0.00722263	UP
Epb41l5	-2.78344	0.00719375	DN
Etv3	-1.46383	0.00674277	DN
Fbxo36	1.69551	0.00697034	UP
Galnt10	1.64077	0.00745756	UP
Gls	2.55899	0.00723896	UP
Gls	2.4991	0.00755681	UP
Gls	2.42084	0.00739834	UP
Itch	-1.38725	0.00697997	DN
Ivns1abp	7.54056	0.00696462	UP
Klhl5	-3.79376	0.00714706	DN
Lig3	3.57072	0.00753907	UP
Mbtd1	-2.19516	0.00752314	DN
Mctp1	-2.95711	0.00668915	DN
Naga	-0.786016	0.00704997	DN
Ncam1	-2.6775	0.00736024	DN
Nt5dc1	-9.38662	0.0068914	DN
Palld	-1.89364	0.00685763	DN
Prmt7	2.02269	0.00727956	UP
Ptk2	3.58417	0.00653983	UP
Rad23b	1.47939	0.00738676	UP
Slc30a9	1.28958	0.00733196	UP
Slc35d1	-1.95397	0.00671002	DN
Son	-1.82337	0.00674906	DN
Syngr1	-1.19629	0.00753398	DN
Tmem175	-3.18818	0.00714215	DN
Tnrc18	0.403037	0.00692442	UP
Trappc9	1.56952	0.00722131	UP
Trim11	4.09586	0.00742275	UP
Trim30d	-2.16745	0.00721744	DN
Vdac1	0.909055	0.00670816	UP
Gls	2.05218	0.00758569	UP
Herpud2	2.1655	0.00776348	UP
Herpud2	2.16854	0.00766753	UP
Map3k20	-2.61973	0.00771508	DN
Smarcad1	-2.02995	0.00774696	DN
Thap2	-1.8968	0.00775864	DN
Herpud2	2.16643	0.00779012	UP
Dnm2	2.28417	0.00789356	UP
Fam126a	-1.23292	0.0078831	DN
Gls	2.4583	0.00795929	UP
Synpo2	1.29876	0.00798023	UP
Abr	11.0003	0.00839402	UP
Ankhd1	-0.713745	0.00831086	DN
Fsd1l	0.798617	0.00841841	UP
Rbbp6	-1.44749	0.00833904	DN
Rnf166	7.2549	0.00830478	UP
Smarcad1	-2.03002	0.00831927	DN
Tmem245	-2.98797	0.00833741	DN
Ttc7	-1.367	0.00834506	DN
Uhrf2	1.03339	0.00840713	UP
Wdr36	-0.654938	0.00838936	DN
Chmp3	-2.54598	0.00862462	DN
Dnm2	1.72137	0.00868046	UP
Gls	2.05115	0.00870096	UP
Hcfc1	1.74605	0.00856565	UP
Hivep3	-0.808422	0.00862859	DN
Ifnar2	-1.77453	0.0086285	DN
Ncam1	-2.70385	0.00871427	DN
Opa1	-0.865665	0.00865728	DN
2022-09-02	6.77985	0.00863191	UP
Sltm	1.97826	0.0086032	UP
Cd109	1.4605	0.00894201	UP
Dido1	1.01108	0.00891469	UP
Mrpl15	-0.114906	0.00894045	DN
Zeb2	3.01668	0.0089217	UP
Aatf	9.14809	0.00903474	UP
Chid1	1.96405	0.00903909	UP
Orc5	-1.55832	0.0089892	DN
Bag1	0.483216	0.00912792	UP
Kansl1l	0.908	0.00914847	UP
Ldb3	-1.09623	0.00912296	DN
Mapre2	-1.40203	0.00927385	DN
4932438A13Rik	2.79699	0.0108166	UP
Ak6	0.722601	0.0104521	UP
Alcam	-0.907062	0.0103722	DN
Arl3	2.35394	0.0108724	UP
Azi2	1.93716	0.00998864	UP
Brd7	-1.77613	0.0108182	DN
Cacnb1	-1.42598	0.0108807	DN
Cdk8	-1.50916	0.0108748	DN
Cdk8	-1.50704	0.0106932	DN
Cdk8	-1.53394	0.0101498	DN
Cdk8	-1.539	0.0100097	DN
Cenpo	1.71264	0.0100261	UP
Cnot4	-1.74718	0.0106905	DN
Coro1b	0.356199	0.0097154	UP
D17Wsu92e	1.31102	0.009553	UP
Dclk1	-1.07023	0.00978242	DN
Dnaja2	8.76843	0.0101369	UP
Fmr1	-1.81027	0.00985732	DN
Gfod2	-3.64406	0.0102154	DN
Gm45927	0.556376	0.0103075	UP
Gm45927	0.333237	0.0101557	UP
Hdlbp	1.54531	0.0094303	UP
Hyal3	-1.95597	0.00998802	DN
Ifi203	-3.55441	0.00976358	DN
Ip6k2	-1.64454	0.00983721	DN
Kansl1l	0.892849	0.0100093	UP
Kars	8.25768	0.0100894	UP
Kif14	-2.63986	0.0106718	DN
Ly9	1.42135	0.0103126	UP
Mcm7	1.01584	0.0105045	UP
Mdm2	2.6551	0.0106278	UP
Rab5c	6.20943	0.00970799	UP
Rab5c	1.01318	0.0104301	UP
Rfwd3	-7.56389	0.0104122	DN
Rgl1	1.62094	0.00987015	UP
Sars	1.90224	0.0102488	UP
2022-09-11	-2.15282	0.0108599	DN
Shcbp1	1.51153	0.0107711	UP
Srpk1	0.963255	0.0108094	UP
Ssbp2	2.09548	0.0101108	UP
Synj2	-1.49511	0.0104817	DN
Timmdc1	-2.66197	0.0102459	DN
Tmem201	-1.44898	0.0102933	DN
Top2b	1.31623	0.00995545	UP
Tor1aip2	-1.00579	0.0106814	DN
Tor1aip2	-1.02029	0.0102014	DN
Ube2w	1.79125	0.0108148	UP
Ubox5	0.215955	0.010455	UP
Ubox5	0.217715	0.0098337	UP
Urgcp	0.554693	0.00943617	UP
Wwox	1.49742	0.0103529	UP
Zfr	2.66168	0.0102172	UP
Zzef1	-0.860017	0.010123	DN
Sptbn1	-4.69098	0.010938	DN
Nucb2	-1.6705	0.0110023	DN
Ak6	0.727492	0.0110875	UP
Mettl6	2.11962	0.0110927	UP
Wdr26	-1.76957	0.0110966	DN
Shank1	-1.60802	0.0111448	DN
Add2	-5.29752	0.011199	DN
Hnrnpa2b1	1.30975	0.0112168	UP
Gorasp2	0.518011	0.0113426	UP
Ip6k2	-1.72861	0.0113365	DN
Zcchc6	0.691205	0.0113112	UP
Bcar3	-1.04404	0.011372	DN
Eri3	2.34175	0.011487	UP
Rp2	2.87614	0.0114777	UP
Ubap2l	1.25187	0.0114548	UP
Cep70	-1.05655	0.0115456	DN
Acad11	2.70044	0.0116095	UP
Rgs3	2.4925	0.0115956	UP
Kmt2e	-1.30455	0.0117125	DN
Pgs1	3.65621	0.0117314	UP
Cmip	-1.34371	0.0118332	DN
Tom1l2	-0.767584	0.0118373	DN
Dnajc1	-5.03684	0.0119428	DN
Garem1	-6.86324	0.0118853	DN
Slamf9	-5.87055	0.0119606	DN
Ube2w	1.74395	0.0119626	UP
4933427D14Rik	0.925654	0.0124069	UP
Atp5f1	0.481621	0.0123331	UP
C1galt1	2.18019	0.0124105	UP
Ccdc167	-3.26165	0.0121412	DN
Cnot4	-1.30596	0.0122702	DN
Creb5	-2.40048	0.0121865	DN
Gnpda2	2.92494	0.0121098	UP
Luc7l	0.831078	0.0124018	UP
Palld	-1.28051	0.0124406	DN
Pam	-8.2197	0.0121815	DN
Prkg1	0.832362	0.0125172	UP
Sdccag8	2.24713	0.012161	UP
2022-09-06	1.77686	0.0123852	UP
Smap1	-1.6192	0.0122271	DN
Synj2	-1.15809	0.0124984	DN
Ttc7	-1.32976	0.0123226	DN
Ttll3	1.79686	0.0125204	UP
Zfp367	-3.46655	0.0121788	DN
Dapk2	6.13229	0.0125762	UP
Sec14l1	1.18595	0.0126147	UP
2022-09-07	0.961988	0.0127146	UP
3110082I17Rik	3.60327	0.0143056	UP
4932438A13Rik	-1.27005	0.0151857	DN
Add2	-4.20477	0.014053	DN
Aldoa	2.11663	0.0135947	UP
Ank	2.14221	0.0150505	UP
Ascc3	2.03504	0.0150678	UP
Atp2a2	2.48778	0.0150619	UP
BC055324	-0.821552	0.0142785	DN
Cacnb1	-1.88912	0.0146248	DN
Cadm1	-9.67507	0.0130188	DN
Capzb	1.14459	0.0146458	UP
Cbx1	2.62242	0.0138637	UP
Ccnc	2.18638	0.0152087	UP
Cdc16	1.78984	0.0131619	UP
Cdk8	-1.5535	0.014446	DN
Cmas	-6.75154	0.0141034	DN
Coro1b	0.707574	0.0150402	UP
Dclk1	-1.1457	0.0128731	DN
Ddx27	-1.01944	0.0153965	DN
Ddx39b	1.53106	0.0153164	UP
Eif2d	-2.25276	0.0129589	DN
Epb41l5	-3.06259	0.014952	DN
Eps15l1	1.26228	0.0152456	UP
Erbin	7.72977	0.0152747	UP
Extl3	2.07284	0.0147996	UP
Ezh1	-2.15082	0.014398	DN
Fam126a	-1.37321	0.0148345	DN
Fam149b	-1.26178	0.0152159	DN
Fam189a1	-0.724847	0.0153906	DN
Fam189a1	-0.732939	0.0138291	DN
Fam189a1	-0.735088	0.0136622	DN
Fam189a1	-0.736471	0.013923	DN
Fam189a1	-0.728658	0.0136717	DN
Fcrla	-2.46189	0.0149327	DN
Fhod3	-1.70587	0.0149761	DN
G3bp2	0.949481	0.0132169	UP
Gm20498	0.755853	0.0151993	UP
Gm20498	0.756734	0.0143999	UP
Gtf2h1	1.49231	0.0135873	UP
Hdac8	-2.62356	0.0150123	DN
Hsd17b4	-1.57445	0.0152493	DN
Immt	0.847192	0.0149061	UP
Invs	1.64635	0.0140786	UP
Ip6k2	-1.66469	0.015264	DN
Kcnq1	3.68819	0.0128827	UP
Kmt2e	-1.29368	0.0132465	DN
Lrrc24	-0.771996	0.0132963	DN
Lrrc24	-0.773593	0.0130786	DN
Lrrfip1	3.17451	0.0130172	UP
Ltn1	6.31105	0.013949	UP
Mapre1	-7.46671	0.01493	DN
Mbp	2.58798	0.0131165	UP
Mmaa	0.76142	0.0138378	UP
Ncor1	1.42647	0.014289	UP
Ncor1	-3.72549	0.0130785	DN
Ncor1	1.85354	0.0149145	UP
Nsd2	-0.570506	0.0147017	DN
Pbx1	0.964687	0.0137992	UP
Pdpk1	-0.90303	0.0154019	DN
Pfkm	4.50167	0.013857	UP
Pfkm	4.47938	0.0142474	UP
Pgm2	1.7876	0.0139188	UP
Pitpnb	7.44991	0.0132987	UP
Pou6f1	6.29344	0.0129373	UP
Prdm11	-4.89009	0.014296	DN
Prkag1	8.99526	0.0132147	UP
Prkar1b	1.97394	0.0135688	UP
Prkg1	-1.87852	0.0136961	DN
Rapgef4	-1.89306	0.0141854	DN
Rapgef4	-1.89393	0.014149	DN
Rbck1	0.753302	0.0128759	UP
Rbm20	3.85185	0.0134672	UP
Recql	0.946411	0.0139057	UP
Rgs3	2.52101	0.0133556	UP
Smim10l1	-0.634045	0.0144287	DN
Sptbn1	-5.93643	0.0137686	DN
Synj2	-1.37845	0.0147534	DN
Synj2	-1.36319	0.0153343	DN
Synj2	-1.37721	0.0153973	DN
Synj2	-1.39782	0.0153441	DN
Synj2	-1.43844	0.0134562	DN
Synj2	-1.73297	0.0139563	DN
Synj2	-1.76126	0.0130563	DN
Ttc21b	-3.50873	0.0151917	DN
Ubap2l	2.08932	0.0139617	UP
Ubap2l	1.20632	0.0140318	UP
Uchl3	9.66604	0.0144508	UP
Usf2	0.785268	0.0148382	UP
Zfp280d	5.62247	0.0147023	UP
Aebp2	4.55647	0.015499	UP
Ahi1	1.91507	0.0156777	UP
Akap6	3.51918	0.0162393	UP
Cdk8	-1.59094	0.0160132	DN
Dcaf17	1.9148	0.0160289	UP
Dnajc1	-3.89941	0.0162684	DN
Fam149b	-0.600986	0.0159515	DN
Fam189a1	-0.718796	0.0162669	DN
Galnt10	1.36983	0.0161362	UP
Gm45935	-1.27616	0.0161389	DN
Hsd17b4	-1.5645	0.0159977	DN
Klc1	-2.07905	0.0158619	DN
Lamp2	2.31169	0.0156897	UP
Mapk1	-0.473769	0.0161278	DN
Mvp	1.8018	0.0158868	UP
Ppm1b	1.71745	0.0160366	UP
Qk	-0.82542	0.0158598	DN
R3hdm2	7.67535	0.0156903	UP
Rbbp6	-2.15441	0.0160518	DN
Ripk2	1.61047	0.0158712	UP
Stip1	0.594413	0.0155869	UP
Synj2	-1.37243	0.0158048	DN
Synj2	-1.42324	0.0156919	DN
Tbc1d22b	8.46747	0.0159137	UP
Traf6	-1.98068	0.0162853	DN
Zfc3h1	-1.47195	0.0161114	DN
Zfp451	0.787285	0.0162725	UP
3300002I08Rik	3.80767	0.0164538	UP
Arl5c	-3.04668	0.0165463	DN
Cul4a	-4.73051	0.0166275	DN
Gm44504	0.679954	0.0166588	UP
Herpud2	4.34426	0.016656	UP
Itm2b	1.31892	0.016711	UP
Kdm5a	1.73684	0.0166862	UP
Kif5a	-2.06995	0.0163684	DN
Ppp2r5c	-0.815862	0.0166524	DN
Synj2	-1.36688	0.0166823	DN
Timm10b	-1.40437	0.0166444	DN
Trappc13	2.17724	0.0165648	UP
Troap	-3.72702	0.0167385	DN
Ttc3	1.19251	0.0167192	UP
Zbtb38	-2.67387	0.0164186	DN
Vcam1	-0.911694	0.0167943	DN
Cbx1	0.974775	0.0168903	UP
Ptk2	2.66953	0.0169187	UP
Ypel1	5.25735	0.0168721	UP
Galnt10	1.35353	0.0169764	UP
Phactr2	-1.83989	0.0169803	DN
Atp2a2	2.74227	0.017171	UP
Gm45927	0.323839	0.0172348	UP
Mrpl15	-0.124058	0.0170986	DN
Ppm1b	1.88217	0.0171528	UP
Slc25a53	-1.7385	0.0170774	DN
Smpdl3b	3.14807	0.0172242	UP
Tmem143	1.02249	0.0171977	UP
Trappc13	2.13452	0.0170452	UP
Bmp1	-1.10643	0.0173415	DN
Brinp3	7.30163	0.0173167	UP
Fam149b	-1.20694	0.0173138	DN
Rabgef1	-1.27684	0.0174185	DN
2022-09-11	-1.41001	0.0174212	DN
Add1	0.519608	0.0175581	UP
Aktip	-4.54477	0.0175468	DN
Coro1b	0.524429	0.0175703	UP
Trappc13	2.10976	0.0175787	UP
Acot7	1.14616	0.0179378	UP
Apbb1ip	1.4036	0.0190727	UP
Azi2	1.26402	0.0180892	UP
Banp	0.537678	0.0193421	UP
Brinp3	5.74059	0.0189299	UP
Cacna1c	1.93577	0.0191094	UP
Cisd2	1.39454	0.0193925	UP
Clpb	1.56439	0.0192188	UP
Dand5	3.39722	0.0190231	UP
Ddx17	6.93315	0.0179903	UP
Dleu7	1.70039	0.0189322	UP
Dnajc10	2.02918	0.0192595	UP
Epb41l5	-3.09473	0.0177364	DN
Fundc1	0.484047	0.019231	UP
Gabbr1	1.03422	0.0190112	UP
Gclm	-2.46777	0.0178568	DN
Git2	1.2836	0.0194294	UP
Hdlbp	1.56745	0.0193028	UP
Herpud2	1.91026	0.0183372	UP
Herpud2	1.88873	0.0194864	UP
Hnrnpa2b1	1.35966	0.0179123	UP
Il16	-1.64685	0.0194402	DN
Kif11	-2.72528	0.0186965	DN
Kif1b	-0.865909	0.0188047	DN
Kif1b	-0.85673	0.0194689	DN
Kif5a	-2.11958	0.0191249	DN
Klhl22	1.51002	0.0187194	UP
Lamp2	2.21405	0.018352	UP
Lrrfip1	3.45083	0.0183464	UP
Luc7l	1.21701	0.0184163	UP
Macrod1	3.19234	0.0190639	UP
Mrpl15	-0.119451	0.018949	DN
Mtf1	1.70997	0.0182485	UP
Mturn	3.01345	0.0184726	UP
Ndor1	-1.52452	0.0182929	DN
Nectin3	-3.41518	0.01933	DN
Oraov1	1.68169	0.0189273	UP
Papola	-1.01302	0.0183353	DN
Phf12	-1.69837	0.0187154	DN
Phf12	-1.74302	0.0191459	DN
Phka2	1.265	0.0183676	UP
Ppm1b	1.7432	0.0185025	UP
Ppp2r5c	-0.957234	0.0193877	DN
Ppp2r5c	-0.887521	0.018245	DN
Prpsap1	0.790019	0.0187606	UP
Ptk2	1.84929	0.017827	UP
Rai1	-0.867339	0.0188799	DN
Rbbp6	-1.86966	0.0183364	DN
Runx2	1.24313	0.0191519	UP
Runx2	1.28478	0.0182002	UP
Scaf8	-0.513559	0.0184884	DN
2022-09-11	-1.44664	0.0192647	DN
Slc24a3	-1.2158	0.019002	DN
Slc38a9	1.84282	0.0181452	UP
Slc38a9	1.85806	0.018487	UP
Stau2	2.65393	0.0189688	UP
Stx3	1.52268	0.0186193	UP
Synpo	-1.85194	0.0182905	DN
Traf6	-1.92517	0.0179192	DN
Usp3	6.38206	0.0181213	UP
Wdr47	1.50559	0.0185127	UP
Zfp11	-2.54545	0.0190886	DN
Zfp655	-1.07137	0.0190803	DN
Dand5	3.53373	0.0195967	UP
Fam120a	8.87181	0.0196487	UP
Nop2	1.09673	0.0196729	UP
Synj2	-1.86183	0.0195336	DN
Tm9sf3	1.7967	0.0196561	UP
Trim39	-2.01976	0.019638	DN
Arhgef2	5.96567	0.0197239	UP
Ank3	-10.6089	0.020313	DN
Atm	-2.8682	0.0202988	DN
Dgcr8	1.52128	0.0201075	UP
Dnajc1	-5.06191	0.0199466	DN
Dvl3	3.96106	0.0200852	UP
Fbxl17	2.06691	0.0202704	UP
Herpud2	1.86965	0.0202324	UP
Naga	-0.830054	0.0201338	DN
Nlrc4	-2.70117	0.0202042	DN
Ogdh	0.549302	0.0202108	UP
Pde4dip	-8.59082	0.0201572	DN
Prpsap1	0.774544	0.0201484	UP
Rab1b	7.35317	0.0202929	UP
Synj2	-1.85065	0.0199178	DN
Tbc1d16	1.55216	0.0199497	UP
Tulp2	-1.9068	0.0199617	DN
Txlng	-1.72715	0.0202084	DN
Zyg11b	2.93039	0.0198894	UP
Adsl	-0.780766	0.020461	DN
Dnajc1	-4.41465	0.0204881	DN
Dnajc1	-4.12894	0.0204339	DN
Gm20498	1.27023	0.0205335	UP
N6amt1	2.25965	0.0205258	UP
Oraov1	1.55077	0.0205232	UP
Aktip	-2.3626	0.0217716	DN
Cav2	2.98722	0.0211091	UP
Cct5	0.424194	0.021488	UP
Cox16	0.658868	0.0217711	UP
Cox16	0.664196	0.021189	UP
Dpy19l1	-2.76622	0.021139	DN
Eif5b	-1.18708	0.0208001	DN
Gfm2	-0.471078	0.0215895	DN
Gpatch8	-3.02847	0.0218892	DN
H3f3b	0.351577	0.0212091	UP
Haghl	-2.49978	0.0209532	DN
Haghl	-2.44898	0.0208014	DN
Hsd17b4	-1.51241	0.0208235	DN
Il31ra	-2.82513	0.0219044	DN
Il31ra	-2.81508	0.0216788	DN
Ints8	-3.62911	0.0210101	DN
Lamp2	2.06113	0.0214384	UP
Lamp2	2.06138	0.0214187	UP
Lamp2	2.06206	0.0214032	UP
Mapre3	-0.646064	0.0215064	DN
Mettl25	1.58603	0.0218171	UP
Mknk1	-1.06867	0.0209753	DN
Mturn	-1.94879	0.0209447	DN
Npc2	0.237232	0.0209819	UP
Nsmaf	-1.15162	0.0218737	DN
Oraov1	1.57718	0.0216621	UP
Phf20l1	1.3502	0.0213619	UP
Pknox1	0.281659	0.0217171	UP
Rai1	-0.879617	0.0212781	DN
Rbm20	3.69628	0.0218375	UP
Rin3	1.35825	0.0219685	UP
Rpf1	1.07933	0.0212092	UP
Sdc2	-0.914348	0.0217322	DN
Sdha	1.09106	0.0218611	UP
Sel1l3	2.5135	0.0211587	UP
Sf3b2	1.15973	0.0211624	UP
Slc22a15	1.7556	0.020767	UP
Ssu72	0.909429	0.0219165	UP
Tgfb1	-4.11762	0.0219185	DN
Thap2	-1.99881	0.0217522	DN
Wnt5b	4.36624	0.0219475	UP
Zfp944	5.51282	0.0213164	UP
Zmym3	-1.54601	0.0212332	DN
Abcb7	-1.45446	0.0228641	DN
Aktip	-2.34307	0.0225933	DN
Apbb1ip	1.61527	0.022737	UP
Arhgef2	5.90463	0.0223502	UP
C2cd3	5.29185	0.0222937	UP
Caprin1	-1.88093	0.0223223	DN
Cdk4	0.44083	0.0228801	UP
Daam1	-2.38947	0.0224524	DN
Eif3a	1.54811	0.022746	UP
Fam71e1	3.914	0.0220944	UP
Fes	1.3107	0.0225494	UP
Gm45927	0.324384	0.0222017	UP
Klhl22	1.50348	0.0225221	UP
Lama4	2.83933	0.0226328	UP
Lmna	0.41641	0.0228209	UP
Nfkbie	1.12148	0.022153	UP
Oard1	2.57424	0.0223471	UP
Pip5k1b	-1.25965	0.0228373	DN
Poc1a	-4.05435	0.0228669	DN
Ralgps1	-4.8692	0.0222247	DN
Rbm3	-2.48114	0.0224826	DN
Slc17a5	1.71943	0.0226752	UP
Syngr1	-1.44773	0.0226223	DN
Syt6	-4.95372	0.022688	DN
Tbxas1	2.39973	0.0227035	UP
Ttf2	5.67037	0.0223653	UP
Ube3c	-7.91663	0.0223028	DN
Gne	1.88891	0.0229281	UP
Trmt2b	-1.30586	0.0229661	DN
Abcb4	6.67391	0.0231614	UP
Celf2	-3.09981	0.0235423	DN
Csnk1e	-1.77287	0.0235551	DN
Dctd	-2.41086	0.0236212	DN
Ddit3	0.175804	0.0232242	UP
Dnajc1	-3.95131	0.023386	DN
Dynll2	0.891627	0.0230967	UP
Enox1	2.52777	0.0231859	UP
Gprasp1	1.90258	0.0236144	UP
Map3k20	-1.69335	0.0233951	DN
Pbx1	0.752725	0.023481	UP
Pigt	-1.74055	0.0232536	DN
Ptk2	2.07852	0.0233482	UP
Rbm3	-2.56458	0.0235191	DN
Rgs3	1.92915	0.0230876	UP
Rpl30	1.4729	0.0234739	UP
Slc11a2	0.906686	0.0231053	UP
Stk36	2.48404	0.0232692	UP
Thap2	-2.11863	0.0231173	DN
Ubap2l	1.32025	0.0235784	UP
Zcchc6	8.3288	0.0234443	UP
Fnbp1	-3.00872	0.0237866	DN
Sclt1	-1.47452	0.0237626	DN
Lrrc24	-0.744244	0.0238717	DN
Rpap2	5.31468	0.0239814	UP
Ankrd27	-1.50108	0.0242674	DN
Ccdc50	-1.27267	0.0242634	DN
Exoc4	2.15105	0.0243202	UP
Fbxo9	-6.23909	0.0242145	DN
Sptb	4.82816	0.0242921	UP
Ppp2r3a	6.15607	0.0244337	UP
Limk2	2.56224	0.0244965	UP
Ppp4r3b	5.56617	0.0245018	UP
Cyfip1	-1.59436	0.0245798	DN
Dnajc14	-6.70105	0.0247197	DN
Fam189a1	-0.677531	0.0249996	DN
Gm7160	1.40735	0.0248217	UP
Gria3	-2.30413	0.025092	DN
Kansl1l	-7.81906	0.0250749	DN
Mipol1	4.76323	0.024852	UP
Nrp2	-0.281597	0.0246322	DN
Nsf	-1.47561	0.0248074	DN
Pip5k1b	-1.26821	0.0248015	DN
Pip5k1b	-1.26081	0.0247155	DN
Ptdss2	0.914692	0.0249788	UP
Rgs3	1.96705	0.0246188	UP
Sass6	-2.44065	0.0249263	DN
Snx30	-0.506416	0.0250852	DN
Thap2	-1.90178	0.0247079	DN
Tpm3	-3.17506	0.0250309	DN
Zfp451	0.841022	0.0249574	UP
Vcam1	-0.833108	0.0251338	DN
Thap2	-2.05831	0.0251717	DN
Zfc3h1	-2.21061	0.0252143	DN
Zmym3	-1.91227	0.0252537	DN
Rin3	1.69388	0.0253278	UP
1810013L24Rik	1.43214	0.0258713	UP
Acbd6	1.30283	0.025617	UP
Aebp2	2.92315	0.0259205	UP
Apbb1ip	1.63853	0.0258833	UP
Asph	0.626991	0.0257473	UP
AW146154	1.30049	0.0263165	UP
Azi2	1.20304	0.026453	UP
Bcl7c	-0.447271	0.0258869	DN
Car1	-3.40531	0.0263784	DN
Cenpl	0.456489	0.0262672	UP
Cnot7	1.49708	0.0264297	UP
Dnajc1	-4.25841	0.0257473	DN
Dst	0.868873	0.0254767	UP
Fam78a	1.19646	0.0263644	UP
Farp1	2.14937	0.0258444	UP
Gatad1	0.96802	0.0260523	UP
Gm20498	1.22753	0.0255386	UP
Ikbip	2.28873	0.0255183	UP
Kif13b	-1.24711	0.026241	DN
Klhl22	1.49589	0.0259176	UP
Lama4	2.48848	0.0260903	UP
Naga	-0.774984	0.0262394	DN
Nrp2	-0.252819	0.0260072	DN
Orc3	-0.968502	0.026453	DN
Pcbp2	0.746977	0.0256316	UP
Pcmt1	0.4415	0.0262804	UP
Pex26	-1.49636	0.0264264	DN
Pex26	-1.5262	0.0258369	DN
Pigl	-0.873405	0.0258653	DN
Ptger3	-1.36547	0.0264224	DN
Ranbp9	1.44009	0.0262288	UP
Rint1	-0.842511	0.0264796	DN
Rp2	2.34153	0.0263658	UP
Sass6	-2.68847	0.0259854	DN
Slc38a9	2.21172	0.0265032	UP
Sptb	4.34149	0.0260768	UP
Tcp11l1	-1.82254	0.0260804	DN
Pip5k1b	-1.24837	0.0265732	DN
Rap1gap	-0.986332	0.0265833	DN
Cecr2	-2.20704	0.0267258	DN
Dnajc13	7.39737	0.026691	UP
Oxct1	1.89832	0.0267197	UP
Asph	0.555367	0.0268098	UP
Ptk2	2.00258	0.0268035	UP
Nbdy	0.386939	0.026871	UP
AW146154	1.29393	0.0269864	UP
Cog5	-1.0069	0.0270224	DN
Pfkm	1.70769	0.0270459	UP
Phka2	1.18123	0.026969	UP
Pip5k1b	-1.25278	0.0269894	DN
Hnrnpa2b1	0.914307	0.0271484	UP
Mical3	1.37365	0.0271443	UP
Stag1	-2.0944	0.0271993	DN
Abl2	-1.34574	0.0272367	DN
Acbd6	0.72745	0.0274915	UP
Armc8	-0.42656	0.0275231	DN
AW146154	1.29031	0.0273591	UP
Cux1	1.68704	0.0275056	UP
Herc1	7.06664	0.0274072	UP
Hspa14	0.526683	0.0275458	UP
Mllt10	-2.80748	0.0274853	DN
Nlk	-3.07774	0.0273105	DN
Ntng2	0.703805	0.0273302	UP
Aktip	-2.58928	0.0277179	DN
Cyb5a	0.81522	0.0276872	UP
Gria3	-2.29436	0.0275849	DN
Gria3	-2.30968	0.0277387	DN
Mdh2	0.465496	0.0276527	UP
Mlec	0.274178	0.027649	UP
Aktip	-2.58649	0.0278467	DN
Aktip	-2.57422	0.0279608	DN
Azi2	1.21728	0.027912	UP
Dnajc1	-3.38758	0.0279739	DN
Trdn	-1.30513	0.0279127	DN
Zfp318	0.838149	0.0279416	UP
Pafah1b3	4.89641	0.0281161	UP
Pbx1	0.70759	0.0280642	UP
Smyd5	3.93684	0.0281182	UP
Azi2	1.31798	0.0281638	UP
Ube2w	1.24043	0.0282088	UP
Hnrnpa2b1	0.92479	0.0282587	UP
Atp2c1	1.27109	0.0283486	UP
Serpinb6a	2.1954	0.0283504	UP
Cyfip1	-1.70242	0.0284016	DN
Npcd	3.0043	0.028446	UP
Pxmp4	-0.893662	0.028516	DN
Csnk1g2	1.10704	0.0286656	UP
Fzr1	1.26233	0.0285986	UP
Mrps28	0.956487	0.0286899	UP
2022-09-07	0.620041	0.0286702	UP
Gatad1	0.980197	0.0287346	UP
Galnt10	2.12552	0.0288037	UP
Abcb1b	-2.42446	0.0289276	DN
Adamts3	1.77579	0.0289889	UP
Lamp2	2.06045	0.0290432	UP
Tjp2	1.29821	0.0290329	UP
Zscan29	-0.600336	0.0290481	DN
Hps1	4.98773	0.0291436	UP
Mrps28	0.953461	0.0291459	UP
4930402H24Rik	-1.2153	0.0295076	DN
Acadsb	2.31091	0.0292959	UP
Add2	-0.272202	0.0295607	DN
Eef1e1	-0.976732	0.0294059	DN
Eif1ad	-5.42698	0.0295477	DN
Fbxo3	-2.99349	0.0294959	DN
Gria3	-1.95582	0.0295168	DN
Pigl	-0.873089	0.0295042	DN
Rgl1	1.89314	0.0293025	UP
Slc35a1	-1.18956	0.0295091	DN
Tjp2	1.30489	0.0293371	UP
Tpm3	-3.06645	0.0293123	DN
Fmn1	1.87557	0.0297074	UP
Spn	0.955027	0.0297449	UP
Tbc1d24	-2.83907	0.0297787	DN
Aktip	-2.45785	0.0298477	DN
Ifi27l2a	1.37512	0.0298702	UP
Cnot4	-1.08349	0.0299144	DN
Rab12	0.833197	0.0300576	UP
Rnf13	2.18431	0.030085	UP
Hnrnpa2b1	0.939442	0.0302007	UP
Ndst1	-0.460036	0.0301395	DN
Zfp934	-1.56904	0.0301712	DN
Ctdspl2	-1.30149	0.0302737	DN
Senp5	-0.712071	0.0303529	DN
Arhgef39	-1.53586	0.0305024	DN
Atp5a1	1.02059	0.0304736	UP
E2f1	0.899248	0.0304458	UP
Fsd1l	0.987898	0.030473	UP
Cbx5	1.47305	0.0305633	UP
Fgfr1op2	-1.4608	0.0306062	DN
Tecpr2	-0.816301	0.0306251	DN
Lrmda	2.07141	0.0306583	UP
Habp4	6.07578	0.0307463	UP
Armc8	-0.464909	0.0308164	DN
Gm45927	0.318117	0.0308836	UP
Mcph1	-2.87954	0.0308591	DN
Txnl4a	0.809713	0.0309229	UP
Txnl4a	0.809535	0.03094	UP
Tax1bp1	1.60115	0.0309752	UP
Acadl	0.624528	0.0310902	UP
Brwd1	0.548089	0.0312246	UP
Ralgapa2	-1.95511	0.0312365	DN
AW146154	1.22791	0.0313928	UP
Ptk2	2.10025	0.0313773	UP
Ccnc	1.34617	0.031524	UP
Nemp1	-3.78253	0.0314983	DN
Zfp560	-2.49278	0.0315449	DN
Sbno2	-2.73187	0.0315814	DN
Cul9	-2.02013	0.0316835	DN
Isca2	1.37586	0.0316721	UP
Ppm1b	2.34447	0.0316831	UP
Tbcd	1.91978	0.0317825	UP
Zfp560	-2.49021	0.0318715	DN
Abcb1b	-2.35045	0.032062	DN
Bcl7c	-0.406176	0.0320797	DN
Bcl7c	-0.406155	0.0320876	DN
Ccdc171	0.957403	0.0320614	UP
Hnrnpa2b1	0.995538	0.0320294	UP
Vps41	2.13241	0.0320126	UP
2010111I01Rik	-1.12118	0.032292	DN
Csnk1g3	1.81047	0.0322482	UP
Kansl1	2.19969	0.0322401	UP
Trak1	2.72406	0.0322805	UP
Txnl1	1.24225	0.0321543	UP
Usmg5	-0.360419	0.0321765	DN
Dysf	3.4389	0.0323696	UP
Txnrd1	2.23455	0.0323788	UP
2010111I01Rik	-1.11633	0.0325963	DN
Cnot4	-1.07049	0.0326494	DN
Pde1a	-1.17313	0.0325297	DN
Prkar1b	2.77535	0.0325475	UP
Slc44a1	2.82757	0.0326019	UP
Tfpi	0.709851	0.0326201	UP
Gne	-3.77202	0.0327866	DN
Tmem38a	3.52366	0.0327686	UP
Syn3	-2.03386	0.0328575	DN
Pla2g16	-12.0336	0.0330385	DN
Ssu72	0.386279	0.0330316	UP
Plscr4	-1.65575	0.0331243	DN
Thy1	1.13633	0.0331136	UP
Ank2	1.53363	0.0332136	UP
Abce1	0.983189	0.0334388	UP
Ahi1	0.684345	0.0335302	UP
Asph	0.566515	0.0336699	UP
Cep95	7.84762	0.0333969	UP
Cops6	-1.13565	0.0335183	DN
Dnajc1	-3.26242	0.0336124	DN
Gcat	-3.67825	0.0335996	DN
Gins1	0.88164	0.0334785	UP
Gsap	-0.869048	0.0335835	DN
Paip2	-0.460488	0.0334059	DN
Sass6	-0.637608	0.0334876	DN
Tmem38a	3.60415	0.0335131	UP
Zmynd8	-1.28905	0.0336541	DN
Alkbh1	-2.14853	0.0338131	DN
Phkb	7.17272	0.0338752	UP
Zmynd8	-1.29068	0.0338791	DN
Zmynd8	-1.28186	0.0337863	DN
Cep295	-1.83418	0.0339523	DN
Sh3glb1	0.864296	0.0339252	UP
Adcy3	1.60313	0.0340673	UP
Ccnc	3.31236	0.0340871	UP
Pam	1.30536	0.0340602	UP
Serpinb1c	3.93241	0.0340987	UP
Evi2	-2.51639	0.0341632	DN
Hnrnpa2b1	0.967252	0.0342035	UP
Mical3	-1.50925	0.0342074	DN
Adamts10	0.672743	0.0343551	UP
Cd200	-1.19191	0.0342721	DN
Srcin1	-1.86279	0.0343647	DN
Vti1a	1.66143	0.0343653	UP
Ahi1	1.821	0.0346441	UP
Purg	1.71163	0.0346597	UP
Rapgef4	-1.48157	0.0345726	DN
Rbbp8	1.52766	0.0345782	UP
Smim10l1	-1.00968	0.0345966	DN
Azi2	1.30098	0.0347522	UP
Cyhr1	-1.38589	0.0349033	DN
Gm14326	1.9359	0.0348789	UP
Mbtps1	2.04838	0.0349299	UP
Etv5	1.83513	0.0350684	UP
Cacna1c	3.89628	0.0351238	UP
Stx8	1.16124	0.0351737	UP
Atf2	5.00412	0.0353432	UP
Eif4ebp1	-0.581288	0.0353167	DN
Fbxl17	2.18119	0.0353167	UP
Wls	1.42332	0.0353265	UP
Kif1b	-4.05702	0.0353785	DN
Dnajb6	-0.809289	0.0354999	DN
Kmt2e	-1.13348	0.0355158	DN
Purg	1.75409	0.0354717	UP
Pip5k1b	-1.14348	0.0355841	DN
Pip5k1b	-1.15496	0.0356232	DN
Eif4e2	-0.609478	0.0356778	DN
Ddx59	1.36605	0.0357157	UP
Iqce	4.72008	0.035924	UP
Kmt5b	-1.73562	0.0358883	DN
Mapk1	-0.344782	0.0358443	DN
Sec23b	1.63192	0.035935	UP
Ufl1	-0.635552	0.0359147	DN
Zfc3h1	-1.57671	0.0359653	DN
Gripap1	-0.688831	0.0360416	DN
Txlng	-1.71621	0.0360962	DN
Armc8	-0.438238	0.0361813	DN
Stx8	2.33827	0.0361845	UP
Cnot10	1.40975	0.0362192	UP
Dock4	-2.97974	0.0362944	DN
Fam189a1	-0.670954	0.0363506	DN
Tfpi	0.713639	0.0363346	UP
Rasa4	1.144	0.0364792	UP
Tmem33	-1.00577	0.036558	DN
Dnajb6	-0.786702	0.0365951	DN
Nelfb	-1.73234	0.03664	DN
Dcaf6	3.05816	0.0366992	UP
Asph	0.832591	0.0368614	UP
Cep295	-1.35927	0.0369006	DN
Eif2b3	1.59347	0.0367858	UP
Layn	4.85414	0.036872	UP
Ltbp1	1.77293	0.0369129	UP
Zmynd8	-1.27651	0.0369703	DN
Rbbp6	-1.30323	0.0370311	DN
Zfp207	-1.00045	0.0370572	DN
Ecm2	3.82612	0.0371632	UP
Gatad1	0.930211	0.0371898	UP
Aamdc	4.60332	0.0382072	UP
Asph	-2.04289	0.0381755	DN
Atrx	3.30508	0.0382203	UP
BC024978	-2.66692	0.0377919	DN
Brcc3	2.95412	0.0378894	UP
Cryl1	1.2248	0.0378459	UP
Ctps2	2.2155	0.038229	UP
Dnajc27	-1.35391	0.037914	DN
Dtnbp1	-0.742823	0.0380774	DN
Gcat	-3.64076	0.0377851	DN
Itsn1	2.82174	0.0379521	UP
Kif24	1.66712	0.0375883	UP
Limk2	1.81172	0.0378237	UP
Lmf1	1.35608	0.037418	UP
Lpar1	2.81075	0.0380358	UP
Ndufa3	-2.50112	0.0373049	DN
Nxn	1.48535	0.0375983	UP
Phf14	0.887235	0.0380282	UP
Rbm39	1.06775	0.0374692	UP
Rnf123	3.99114	0.0375054	UP
Scrn3	-1.02789	0.0380218	DN
Sdhc	0.465813	0.0374623	UP
Tespa1	-2.09435	0.0377124	DN
Tpm3	-2.9129	0.0375241	DN
Trip4	2.28181	0.0381329	UP
Ttbk2	-1.15005	0.0376362	DN
Ube2r2	0.529787	0.0381892	UP
Vps53	0.913955	0.0377953	UP
Mroh1	0.633327	0.038462	UP
Asb2	3.35072	0.0387184	UP
Bcl7c	-0.391536	0.0388061	DN
Fnbp1	3.30025	0.0388136	UP
Gcat	-3.63541	0.0386506	DN
Gcat	-3.61273	0.0388128	DN
Gcat	-3.61953	0.0386375	DN
Gm20498	1.18568	0.0386033	UP
Rbl1	-3.03747	0.0385867	DN
Runx1	-2.78849	0.0386394	DN
Slbp	1.02954	0.038715	UP
Ate1	1.11123	0.0389505	UP
Bcor	-0.653833	0.0392676	DN
Borcs8	-1.32288	0.0391461	DN
Gcat	-3.60268	0.0391608	DN
Kmt2c	-0.405053	0.0392188	DN
Lamp2	1.9006	0.0392438	UP
Ndufs6	-0.791595	0.0391827	DN
Spry2	-2.4765	0.0391032	DN
Txlng	-1.72797	0.0391145	DN
Txlng	-1.74398	0.039189	DN
Net1	1.05319	0.0393099	UP
Arhgap12	1.30927	0.0393856	UP
Mprip	1.20599	0.0394367	UP
Cped1	-0.836224	0.0398334	DN
Specc1	1.24036	0.0398532	UP
Tcp11l1	-1.80527	0.0398737	DN
Txndc12	1.35824	0.0398551	UP
BC030336	-2.65342	0.039925	DN
Ptpn2	-1.45942	0.0400214	DN
Txndc12	1.41586	0.0400833	UP
Hjurp	-3.91865	0.0403962	DN
Iqgap1	1.4143	0.040328	UP
Macrod1	1.9297	0.0402391	UP
Med25	-1.32354	0.0402722	DN
Nfix	-2.96061	0.0403298	DN
Psip1	-1.33755	0.0401809	DN
Tsr1	5.62281	0.040356	UP
Ube2v1	1.01881	0.0403927	UP
Ube2w	1.09189	0.0404082	UP
Bgn	3.15196	0.0405074	UP
Evi2	-2.69791	0.0405178	DN
Dock7	-2.75678	0.0409875	DN
Dysf	3.33937	0.0409735	UP
Evi2	-2.69301	0.041128	DN
H2-Q7	-1.00073	0.040895	DN
H2-Q9	-1.00073	0.040895	DN
Herc1	-1.46185	0.0410454	DN
Kcnma1	-1.05614	0.041154	DN
Lman1	3.51675	0.040801	UP
Pdgfra	-1.52752	0.040846	DN
Pxmp4	-0.594702	0.0407747	DN
Ripor2	-0.714377	0.0410924	DN
Tax1bp1	0.909403	0.0411087	UP
Ubap2l	2.89382	0.0409323	UP
Ufl1	-0.705203	0.040819	DN
Wbp4	1.99114	0.0407142	UP
Crhr2	3.17269	0.0412425	UP
Ivns1abp	1.13641	0.0413302	UP
Myo1d	1.41584	0.0413414	UP
Smc4	-1.01615	0.041333	DN
Cwc25	2.96418	0.0414139	UP
Smtn	0.971184	0.0414207	UP
Egfr	-0.972117	0.0415996	DN
Ints8	-3.35599	0.0416644	DN
Rprd2	-1.04162	0.0416762	DN
Slc22a3	-2.4682	0.0415332	DN
Tmem33	-0.847252	0.0416334	DN
Vrk3	1.53556	0.0416897	UP
Asph	-2.49611	0.0417603	DN
Phka2	1.26725	0.0418006	UP
Rhoq	1.3469	0.0417775	UP
Asph	-2.47164	0.0420515	DN
Dgkd	-1.38871	0.0420218	DN
Otud7a	1.46731	0.042096	UP
Gm45927	0.308257	0.0421484	UP
Nectin3	-2.06717	0.0422255	DN
Fam71e1	3.89241	0.0422882	UP
Brwd1	0.503495	0.0423862	UP
Gatad1	0.970856	0.0423572	UP
Ints3	3.26987	0.04248	UP
Pdgfra	-1.50139	0.0425422	DN
Rangap1	-1.28051	0.0427903	DN
Ctsc	-0.500987	0.0429301	DN
Gria3	-2.15061	0.0431278	DN
Polr1d	-0.14291	0.0431487	DN
Rbl1	-2.21976	0.0430911	DN
Azi2	2.61847	0.0432548	UP
Gm27021	2.32681	0.0433048	UP
Pde7b	-1.16043	0.0432631	DN
Smim10l1	-1.71527	0.0433018	DN
Csf1	-1.44943	0.0434614	DN
Ptprg	1.49086	0.0435123	UP
Suv39h2	1.55291	0.0434886	UP
Adcy7	-2.19285	0.0435716	DN
Pde7b	-1.00202	0.043609	DN
Pip4k2a	1.45036	0.0437193	UP
Asph	-2.65559	0.0437795	DN
Bnip2	1.54081	0.0440097	UP
Cog5	-0.867869	0.0439177	DN
Cops7a	1.42705	0.0439736	UP
Gpr137b	-1.09681	0.0441177	DN
Gprasp1	-2.13961	0.044159	DN
Nectin3	-2.19236	0.0442151	DN
Pakap	-0.845739	0.0440562	DN
Pkd2l2	2.34234	0.0440227	UP
Prkcb	-1.1651	0.0440898	DN
Tmem33	-0.959956	0.0442109	DN
Cds2	-1.58689	0.0443491	DN
Slc20a2	1.60335	0.0443472	UP
Tasp1	-1.42739	0.0443202	DN
Cog5	-0.867573	0.0444173	DN
Ccnc	-1.95043	0.044528	DN
Gm20498	1.2528	0.0445857	UP
Arl3	4.16924	0.0450072	UP
Asph	-2.80526	0.0450847	DN
Asph	-2.70657	0.0447073	DN
Cltc	0.702918	0.0447179	UP
Hbs1l	3.13781	0.0449926	UP
Herpud2	2.1231	0.0447674	UP
Ilkap	-0.884938	0.0449093	DN
Kdelr1	0.617801	0.0450062	UP
Pappa	-1.24336	0.0449922	DN
Pnpla7	-1.09232	0.04506	DN
Pxmp4	-0.581367	0.0449244	DN
Tfpi	1.33899	0.0449321	UP
Zbtb40	-1.63864	0.0450368	DN
2022-03-02	-0.810306	0.0452659	DN
Cabin1	0.949652	0.0453653	UP
Wdr75	0.796686	0.0453849	UP
Sh3glb1	0.756839	0.0454309	UP
2022-03-02	-0.833103	0.0454947	DN
Tfpi	1.3188	0.045554	UP
Ahi1	0.723977	0.0456139	UP
Cog5	-0.866401	0.0457312	DN
Tfpi	1.35006	0.0458409	UP
Zfp710	-1.78919	0.0458438	DN
Hnrnpll	0.495604	0.04592	UP
Igf1r	-0.957211	0.0460219	DN
Nxpe4	-2.99928	0.0461472	DN
Ptpn14	-1.42879	0.0461101	DN
Adamts6	-1.83121	0.0463141	DN
Med24	-1.22375	0.0463533	DN
Letm2	-2.67713	0.0464277	DN
Dctd	-1.97033	0.0465013	DN
Fdft1	0.905363	0.0466552	UP
Nsun6	-1.22008	0.0466478	DN
P2ry1	-1.38578	0.0466556	DN
Csf1	-1.3338	0.0466967	DN
4930430F08Rik	1.60473	0.0468834	UP
Fam189a1	-0.625813	0.0469067	DN
Rabgap1	1.8354	0.0469806	UP
Azi2	2.66682	0.0470416	UP
Bloc1s2	0.828236	0.0470978	UP
Tmem33	-0.835802	0.0471037	DN
Asph	-2.55518	0.0473329	DN
Brwd1	0.406851	0.0475243	UP
Erg28	1.10603	0.0475343	UP
Fam189a1	-0.525203	0.0471744	DN
H2-DMa	-2.87472	0.0473734	DN
Itsn1	1.76228	0.047327	UP
Map7	-2.31104	0.0475082	DN
Prdm2	2.01526	0.047602	UP
Ssu72	0.307743	0.0472829	UP
Tbca	-0.53518	0.0475927	DN
Tmeff1	3.22214	0.0472014	UP
Tmeff1	3.21163	0.0474021	UP
Ube2w	1.00152	0.0475854	UP
Me3	4.08962	0.0476757	UP
Tmem30a	-2.50628	0.0477167	DN
Atf7	0.668941	0.0479103	UP
Gripap1	-0.711892	0.0478942	DN
Nectin3	-1.85772	0.0478985	DN
Cog5	-0.833674	0.0481498	DN
Slc30a9	1.45986	0.0482258	UP
Babam2	3.23088	0.0486501	UP
Cd80	-1.79153	0.0486576	DN
Cog5	-0.83167	0.0486384	DN
Cog5	-0.832534	0.0485856	DN
Csf1	-1.53617	0.0486319	DN
2022-03-02	-0.804105	0.0485461	DN
2022-03-02	-0.803699	0.048374	DN
Ppic	0.252607	0.0484689	UP
Rabgap1	2.30715	0.0485339	UP
Cd80	-1.785	0.0487003	DN
Sh3glb1	0.736335	0.0487716	UP
2022-03-02	-0.802483	0.0490823	DN
Eef2kmt	-1.1786	0.0493356	DN
1810013L24Rik	-1.12742	0.0495397	DN
Cd44	-1.21006	0.0494455	DN
Cdh2	1.80781	0.0494942	UP
Gpr173	-2.7567	0.0495432	DN
Prdm2	2.09715	0.0495857	UP
Mvp	1.40986	0.0496879	UP
Tia1	1.1637	0.0497223	UP
Ankrd13d	2.6849	0.049896	UP
Sema3f	3.00595	0.0499073	UP
Rbm25	-1.56129	0.0499715	DN
2010111I01Rik	-1.00453	0.0503153	NC
Acsf3	-1.85002	0.0503298	NC
Brwd1	0.397019	0.0500769	NC
Eif4e2	-0.59806	0.050119	NC
H13	0.808158	0.0502615	NC
Itsn1	-1.17805	0.0503365	NC
Slc33a1	2.68124	0.0501937	NC
Xrcc1	1.43404	0.050346	NC
Camk2d	1.25071	0.0507175	NC
Layn	4.52327	0.0506017	NC
Myo18a	1.30584	0.0505677	NC
Pappa	-1.59618	0.0506492	NC
Vps16	1.23266	0.0507132	NC
Gm7160	1.02615	0.0507713	NC
Med14	-2.10883	0.0508728	NC
Pclaf	-5.73515	0.0510159	NC
H6pd	-0.99594	0.0511422	NC
Stxbp4	-0.629991	0.0511126	NC
Tshz3	-2.17126	0.0511062	NC
Gm20498	1.2083	0.0512413	NC
Paics	0.995904	0.0512317	NC
Prdm2	2.07757	0.0512662	NC
Cped1	-1.30546	0.0514688	NC
Grik5	0.928759	0.0514238	NC
Kdm3a	1.32331	0.0514505	NC
Phf20l1	0.509792	0.0514567	NC
Tmem245	-2.89143	0.0515659	NC
Agrn	1.8408	0.0516251	NC
Aldh2	0.490329	0.0520692	NC
Cfap36	-0.992811	0.0520376	NC
Gm45927	0.678996	0.0519745	NC
Minpp1	0.760551	0.0518236	NC
Pip5k1b	-1.11262	0.0520553	NC
Prrx1	-5.46857	0.0520913	NC
Vps16	1.23452	0.0520799	NC
Wdr60	-4.47014	0.0518675	NC
Arih1	-0.907836	0.0524008	NC
Atg2b	2.59635	0.0527643	NC
Babam2	-0.31222	0.0525754	NC
Ccdc88a	2.72064	0.0527401	NC
Cdk10	0.988794	0.0521691	NC
Cog5	-0.813987	0.0526796	NC
Dennd5a	-2.38673	0.0527017	NC
Eif4e2	-0.596771	0.0526345	NC
Gtf2i	0.786977	0.0525559	NC
Ints6	1.30891	0.0527194	NC
Nat6	-0.669614	0.0523889	NC
Ociad1	0.430197	0.0524594	NC
Rint1	2.0482	0.0526118	NC
Stag1	2.89009	0.0524574	NC
Tcaf1	1.03485	0.0527761	NC
Tmem33	-0.812995	0.0524486	NC
Ttc7b	-1.13985	0.0527128	NC
Cd44	-1.18662	0.0528364	NC
Cdc42	-1.68489	0.0530066	NC
Gprasp1	-1.81943	0.0532	NC
Rmdn3	1.57969	0.0532095	NC
Ell2	3.0006	0.0532877	NC
Babam1	-0.94203	0.0534527	NC
Gm27021	1.98202	0.0534266	NC
Epha4	3.55037	0.0536154	NC
2022-03-02	-0.785309	0.0536823	NC
Gprasp1	-2.21254	0.0537635	NC
2810004N23Rik	1.19434	0.0540376	NC
Acbd6	1.06133	0.0539716	NC
Arhgef12	-2.64483	0.054155	NC
Ccnd3	-0.937228	0.0542816	NC
Cog5	-0.919999	0.0541821	NC
Cops7a	1.82027	0.0540879	NC
Eps15l1	0.561004	0.0542396	NC
Fam193b	0.481849	0.0544686	NC
Fbxo3	0.860457	0.0541122	NC
Hectd2	1.42576	0.0544002	NC
Lhx9	2.81621	0.0545562	NC
Lrrfip1	5.10112	0.0544389	NC
Nectin3	-1.73375	0.0546245	NC
Nenf	1.28115	0.0540084	NC
Raly	0.287439	0.0545891	NC
Runx2	2.10875	0.0544354	NC
Sgcd	-0.875002	0.0542433	NC
Sik3	-1.064	0.054571	NC
Sik3	-1.24993	0.0539076	NC
Ube2w	0.97102	0.0546463	NC
Ywhae	1.25443	0.054531	NC
Zfp64	-1.20722	0.0543774	NC
Ppm1b	1.38637	0.0546894	NC
Pip5k1b	-1.10592	0.0547723	NC
Atl2	2.33766	0.0550328	NC
Capn15	8.0855	0.0548716	NC
Evi5l	1.64883	0.0548866	NC
Ghr	-0.917833	0.0550934	NC
Limk2	1.83957	0.0550085	NC
Mcph1	-2.92134	0.0550476	NC
Smim10l1	2.47962	0.055019	NC
Ube2w	0.967727	0.055071	NC
Xpo5	1.0607	0.0552151	NC
Cd55	-0.944768	0.0555122	NC
Csf1	-1.59499	0.0554875	NC
Mrpl1	-1.31138	0.0554315	NC
Prmt6	-0.623174	0.0554595	NC
Sik3	-1.25027	0.055361	NC
Dph3	-0.178586	0.0555991	NC
Anapc5	1.73264	0.0560217	NC
Azi2	2.44497	0.0563	NC
Eif4e2	-0.588505	0.0561665	NC
Fancc	-1.15478	0.0557368	NC
Ikbip	-0.422122	0.0560249	NC
Myef2	-2.20728	0.0558762	NC
Ndufa3	-4.04209	0.0561083	NC
Nectin3	-1.70682	0.055986	NC
Nwd1	-3.64695	0.0556931	NC
Parva	2.83213	0.0562956	NC
Pik3ca	1.68773	0.0561343	NC
Pon2	0.694546	0.0559822	NC
Rbm33	-1.30692	0.0563062	NC
Senp5	0.333795	0.056299	NC
Wdcp	-1.84587	0.0557986	NC
Xrn1	-1.4099	0.0558992	NC
Zfp280d	-2.23621	0.0561	NC
Cnpy3	0.868927	0.0563716	NC
Ssu72	0.349687	0.0563878	NC
AI314180	0.3315	0.0566678	NC
Hnrnpd	2.21776	0.0566736	NC
Nectin3	-1.76244	0.056674	NC
Wdr1	0.971293	0.0566989	NC
AI846148	2.04592	0.056883	NC
Cnot4	-1.02898	0.0570443	NC
Itsn1	2.68522	0.0569075	NC
Kdm2a	0.79653	0.0570846	NC
Nprl3	2.35751	0.0569693	NC
Pon2	0.471349	0.0569	NC
Ppm1a	1.1172	0.0570546	NC
Rasa2	-1.21084	0.0569768	NC
Dph3	-0.191964	0.0572398	NC
Macrod1	1.37768	0.0572257	NC
Zxdc	1.19871	0.0572794	NC
Vbp1	3.50897	0.0574061	NC
Acbd6	1.0224	0.057463	NC
Dph3	-0.186656	0.057527	NC
Ikbip	-1.73149	0.0575489	NC
Cpeb1	2.50611	0.0577635	NC
Eps15l1	1.4642	0.0577352	NC
H2-DMa	4.66445	0.0577097	NC
Klf3	1.03596	0.0576285	NC
Runx2	1.82691	0.0577666	NC
Tmem242	0.469965	0.0578392	NC
Lars2	0.937667	0.057929	NC
Ston2	-2.19465	0.0579294	NC
Idh3b	-0.570137	0.0581695	NC
Pip5k1b	-1.13778	0.0581995	NC
Ralgapa2	-2.27756	0.058178	NC
Camk4	1.07032	0.0582924	NC
Lrmda	1.51368	0.0583128	NC
Tmem242	0.472508	0.0583572	NC
Ensa	1.90885	0.058402	NC
Rbfox2	-5.81419	0.0584746	NC
Virma	0.271277	0.0586127	NC
Nedd4	1.53126	0.0586842	NC
Bax	-0.247113	0.0588244	NC
Myo18a	1.66582	0.05889	NC
Kat14	0.728377	0.058987	NC
Rnf157	1.58243	0.0590289	NC
Crebzf	0.352237	0.0592238	NC
Eed	-3.65606	0.0592127	NC
Psip1	-1.28912	0.0592481	NC
Smyd4	-0.64724	0.0591252	NC
Ttll3	1.43589	0.0591396	NC
Gm27021	2.15919	0.0593566	NC
Camk2d	0.854727	0.0596359	NC
Idh1	1.27241	0.0597251	NC
Kdm2a	0.859054	0.059774	NC
Phf14	1.35622	0.0598735	NC
Pigl	-0.682135	0.0597086	NC
Tatdn2	3.65629	0.0598493	NC
Ttc17	-0.625357	0.0597442	NC
Ube2w	0.939972	0.0598671	NC
Aco2	-2.04692	0.0602697	NC
Asph	2.34546	0.0602097	NC
Cacnb2	-1.2268	0.0600957	NC
Nedd4	-1.59489	0.0603502	NC
Papola	-0.855534	0.060258	NC
Pcdh18	-2.39705	0.0603336	NC
Phf14	0.885382	0.0602544	NC
Trpc2	-0.497492	0.0601327	NC
Xntrpc	-0.497492	0.0601327	NC
1810013L24Rik	0.930237	0.0604022	NC
Arfgap3	-0.97502	0.0605603	NC
Galnt1	1.32812	0.0606522	NC
Sf3b2	1.5225	0.060611	NC
Skap1	0.716781	0.0606381	NC
Ube2w	0.939033	0.0606671	NC
Actn4	1.04136	0.0608422	NC
Fam78b	2.00472	0.0608979	NC
Myef2	-2.14121	0.0608785	NC
Mrpl1	-1.46366	0.0611267	NC
Mga	-1.78158	0.0612471	NC
Pbx1	0.657914	0.0612489	NC
D5Ertd579e	0.330476	0.0612948	NC
Slit3	-1.77691	0.0613422	NC
Bnip2	1.20401	0.0615413	NC
Timm10b	-1.31271	0.0616252	NC
Tmem183a	0.745486	0.0616616	NC
Ttc39c	2.7933	0.0615371	NC
Wdr76	-2.33741	0.0616438	NC
Slc8a1	-2.60972	0.0617455	NC
Mfsd11	1.13528	0.0618762	NC
1810013L24Rik	-0.672962	0.0623578	NC
AU040320	0.746183	0.0623561	NC
Cfap36	-1.06796	0.0622685	NC
Ctnnbl1	0.808212	0.0623417	NC
Gm14325	-0.792937	0.0619732	NC
Gsap	-0.72502	0.0623093	NC
Luc7l2	-0.974726	0.0622202	NC
Pacs2	9.12903	0.0619928	NC
Pip5k1b	-1.10449	0.0620652	NC
Pycrl	1.58021	0.0620556	NC
Rint1	2.11404	0.0623222	NC
Taf15	0.342169	0.0624192	NC
Uvssa	-0.69558	0.0624021	NC
Gm27021	2.1291	0.0625985	NC
Snapc3	-4.96458	0.062585	NC
Atp2a2	3.72616	0.0627163	NC
Pskh1	1.75626	0.0627562	NC
AI846148	1.77834	0.0631265	NC
Alox12	-1.46905	0.0631466	NC
Ankrd13d	2.92038	0.0632264	NC
Borcs8	-1.58216	0.06339	NC
Cacnb2	-1.19993	0.0632349	NC
Ddah1	2.63284	0.0630591	NC
Egfr	-0.952824	0.0630273	NC
Ints8	-2.83568	0.0629502	NC
Mcm7	-2.89469	0.0629971	NC
Nsd3	-0.908226	0.0632432	NC
Pdss1	0.625423	0.0634267	NC
Psmd13	0.368918	0.0634304	NC
Pxdc1	4.88166	0.0634322	NC
Smc3	0.616432	0.0628699	NC
Tardbp	1.2138	0.063106	NC
Ube2w	0.935303	0.0632977	NC
1810013L24Rik	-0.872495	0.0635133	NC
Myef2	-2.13596	0.0636146	NC
Slc9a9	2.0212	0.0637278	NC
Sugt1	-0.562927	0.0636972	NC
Synj2	-1.1014	0.0637622	NC
Fbxo3	0.741822	0.0638046	NC
Nrp2	0.674176	0.0638487	NC
Atf6	-2.40937	0.0638909	NC
Tram1	1.37192	0.0639506	NC
Fstl1	1.4194	0.0640587	NC
Bax	-0.248459	0.064203	NC
Nop58	1.70795	0.06418	NC
Nrp1	0.900253	0.0642191	NC
Ankrd33b	0.584397	0.0645326	NC
Csf1	-1.58751	0.0644366	NC
Ern1	-1.60399	0.0644284	NC
Gprasp1	0.567577	0.0643446	NC
I830077J02Rik	3.32067	0.0645099	NC
Micu2	3.09544	0.0645245	NC
Slc29a1	0.157829	0.0645158	NC
1810013L24Rik	-0.496342	0.068303	NC
1810013L24Rik	-0.559483	0.0675474	NC
1810013L24Rik	-0.846096	0.0658267	NC
Abi2	-1.14683	0.0674733	NC
Aebp2	1.09951	0.0668256	NC
Alox12	-1.06303	0.0648932	NC
Ap3m1	1.24136	0.0662278	NC
Arl6ip1	1.53491	0.0668669	NC
Brd2	0.77323	0.0657592	NC
Camk2d	0.840318	0.0681856	NC
Ccdc88a	2.58278	0.0673258	NC
Ccdc88a	2.83135	0.0671078	NC
Ccnyl1	6.58604	0.0665954	NC
Cdc42bpb	1.27913	0.0662625	NC
Cep97	-1.45077	0.0669298	NC
Chd4	0.286954	0.0674388	NC
Cpne1	-1.19071	0.0651911	NC
Ctnna3	2.30071	0.0669609	NC
Dab2	-2.51716	0.0672034	NC
Entpd5	-1.88577	0.0679554	NC
Fbxo3	0.816342	0.0678866	NC
Gatad1	0.950022	0.0654758	NC
Gfm2	0.868397	0.0669235	NC
Ggnbp2	1.30174	0.0666451	NC
Gm27021	2.04431	0.0659065	NC
Gna13	-0.957528	0.0671967	NC
Gna13	-0.973644	0.0652106	NC
Hnrnpf	1.23807	0.0681436	NC
Ifrd1	1.1088	0.0681616	NC
Ikbip	-2.11236	0.0646548	NC
Irf5	1.6778	0.067702	NC
Itfg2	0.817416	0.0659072	NC
Itga1	0.47396	0.0677382	NC
Itga1	0.479891	0.0672358	NC
Kansl1l	3.65986	0.0682127	NC
Kdm2a	0.791344	0.0659765	NC
Kif16b	2.80965	0.0662263	NC
Kif16b	2.62682	0.0665017	NC
Layn	3.93321	0.0657865	NC
Luc7l2	-1.02777	0.0662001	NC
Mbd5	1.05666	0.0655517	NC
Mbd5	0.805926	0.0670419	NC
Mbp	3.44534	0.066971	NC
Mmab	-1.44546	0.0653775	NC
Nrp1	0.89893	0.06512	NC
Nsd3	-0.920277	0.0676309	NC
Nsmce2	1.80632	0.0654363	NC
Ntpcr	1.18099	0.0679438	NC
Osbpl1a	1.64546	0.0671283	NC
Park2	1.14863	0.0670214	NC
Paxbp1	1.52652	0.0650937	NC
Pgap2	-2.13875	0.0652971	NC
Ppm1b	0.505611	0.0648661	NC
Ppm1b	0.496869	0.0657058	NC
Ppm1e	1.30869	0.0681709	NC
Prickle1	-0.244413	0.0681088	NC
Raet1a	2.37095	0.0679284	NC
Raet1b	2.37095	0.0679284	NC
Rap1a	0.86685	0.0665265	NC
Rspo2	-0.994143	0.0665544	NC
Runx2	2.07764	0.0673344	NC
Slc11a2	1.19038	0.0650066	NC
Slc44a1	-6.1653	0.0679259	NC
Slc8a1	-2.37877	0.0664083	NC
Snd1	1.7664	0.0648311	NC
Srsf10	1.19052	0.0653161	NC
Ssh2	-1.26563	0.0670228	NC
Ssh2	-1.27267	0.0664945	NC
Ssu72	0.53262	0.0650014	NC
Ssu72	0.364446	0.0648266	NC
Stau2	2.12363	0.0680694	NC
Strip2	1.40905	0.068228	NC
Synpo	-2.44538	0.0663941	NC
Synpo2	4.00155	0.0663056	NC
Tanc2	1.37468	0.0655971	NC
Tbc1d5	5.96367	0.0683206	NC
Tbck	-3.76563	0.0683151	NC
Tdrd3	1.01967	0.0673834	NC
Tmem33	1.20899	0.0670099	NC
Tomm34	8.32033	0.0674688	NC
Tpcn1	-2.14569	0.0677577	NC
Trak1	-2.94966	0.0654145	NC
Tti2	-1.164	0.0660587	NC
Ubap2l	3.39385	0.0647836	NC
Ubap2l	1.6088	0.0650521	NC
Ube2w	0.929715	0.0665181	NC
Ube2w	0.925653	0.067157	NC
Ube2w	0.927492	0.0661978	NC
Vmp1	-0.772445	0.0682927	NC
Zfp787	-0.865766	0.0664656	NC
Zfp982	1.12638	0.0659184	NC
Ntpcr	1.17745	0.0686077	NC
Raet1a	2.38025	0.0686133	NC
Raet1b	2.38025	0.0686133	NC
Senp1	-5.00333	0.0684874	NC
2022-09-08	0.588686	0.0686462	NC
Uckl1	-2.27143	0.0686088	NC
Bmp2k	-0.515185	0.0687262	NC
Ppp2r2a	0.954594	0.068733	NC
AW554918	-4.05192	0.0688685	NC
Casz1	-1.16507	0.0688627	NC
Seh1l	0.50471	0.0688341	NC
Ecd	-6.37205	0.0689411	NC
Ahnak	1.10235	0.0690524	NC
Ahnak	1.10035	0.0693642	NC
AI846148	2.00652	0.0697434	NC
Aifm2	0.971154	0.0697343	NC
Cpne1	-1.18093	0.0693999	NC
Lclat1	-0.913195	0.0691333	NC
Luc7l	-0.838745	0.0696151	NC
Luc7l2	-0.832976	0.0697556	NC
Mettl6	2.12674	0.0694887	NC
Ntpcr	1.19871	0.0692467	NC
Pakap	-2.91422	0.0692679	NC
Pitpna	-0.536194	0.0695414	NC
Rasgrp2	-1.36175	0.0697904	NC
Slc8a1	-2.33927	0.0694169	NC
Smc1a	1.09153	0.0694624	NC
Ssu72	0.522596	0.0696555	NC
Tbc1d16	1.6216	0.069601	NC
Ubox5	2.04903	0.0696325	NC
Gars	0.490853	0.0698824	NC
Eif4e2	-0.568036	0.0699293	NC
Etnk1	0.952875	0.0701563	NC
Hnrnpa2b1	1.59469	0.0701879	NC
Mb21d2	4.78369	0.0701502	NC
Pex6	1.78416	0.0700863	NC
Pon2	7.24469	0.0700012	NC
Wdr70	1.0234	0.0701651	NC
Adgra3	1.95446	0.0705735	NC
Aebp2	1.4035	0.0704527	NC
Ccdc174	1.61264	0.0706669	NC
Dctn4	0.49424	0.0706711	NC
Ddx27	-5.35586	0.0705678	NC
Dync1li2	5.16272	0.0706545	NC
Epb41l5	-1.87747	0.0705183	NC
Luc7l	-0.828706	0.070649	NC
Nap1l1	-2.34252	0.0703681	NC
Orai2	-4.47336	0.0704178	NC
Parvb	-2.21955	0.0705583	NC
Grk4	2.34347	0.0707158	NC
Aifm2	2.49501	0.070877	NC
Faf1	1.2347	0.0708986	NC
Mapk3	1.03291	0.0708607	NC
Rnf38	1.82664	0.0709487	NC
2510039O18Rik	1.65334	0.0712747	NC
3300002I08Rik	2.45874	0.0713289	NC
Cnn3	1.21385	0.0711896	NC
Cpne1	-1.21269	0.0715065	NC
Itsn1	1.62008	0.0715208	NC
Klhdc2	8.52334	0.0715338	NC
Raet1c	2.41377	0.0715517	NC
Stk16	-0.240221	0.0715003	NC
Tpcn1	-1.58725	0.0711338	NC
Ube2w	0.920786	0.0711306	NC
Ube2w	0.919337	0.071546	NC
Vmp1	-0.765112	0.0710882	NC
Vmp1	-0.74179	0.071185	NC
Zfp938	-1.68151	0.0713962	NC
Chka	0.885788	0.0716748	NC
Cpne1	-1.17177	0.0718226	NC
Prrx1	1.39312	0.0718101	NC
Vmp1	-0.764212	0.0718551	NC
Casp12	3.20431	0.0720102	NC
Ube2w	0.917869	0.0720132	NC
Nfatc1	-0.987603	0.0720724	NC
Fn3k	1.71856	0.072119	NC
Ppm1a	2.7952	0.0722394	NC
Ifi35	0.580496	0.0723005	NC
Raet1c	2.42455	0.0723808	NC
1110051M20Rik	-1.24455	0.0728372	NC
Aebp2	1.18255	0.0729517	NC
Cald1	-0.488311	0.0729945	NC
Cpne1	-1.1749	0.0727557	NC
Cpne1	-1.17625	0.0728205	NC
Nf1	-1.28763	0.0726317	NC
Nsun3	-0.96584	0.0726811	NC
Ntpcr	1.20093	0.0730374	NC
Oard1	3.27862	0.0730208	NC
2022-09-11	-1.27984	0.0729495	NC
Sh3pxd2a	-1.10496	0.0726679	NC
Stau2	2.14819	0.0728865	NC
Pdlim7	-2.20371	0.0732341	NC
Stx1a	1.23234	0.0732897	NC
Prkcz	2.03428	0.0733843	NC
Tvp23b	5.10843	0.0733945	NC
1810013L24Rik	0.773712	0.0735446	NC
Cxcl12	-0.208888	0.0736585	NC
Rbmx	0.994794	0.073623	NC
St6gal1	-6.98363	0.0735543	NC
Stau2	2.10609	0.073664	NC
Invs	1.22019	0.0737787	NC
Ptprs	1.21825	0.0737381	NC
Nf1	-1.9007	0.0739775	NC
Etnk1	1.22825	0.0740444	NC
Itga1	0.477227	0.0741573	NC
Stau2	2.10254	0.0741475	NC
Vmp1	-0.6879	0.0742802	NC
Brwd1	0.591151	0.0744177	NC
Nfatc1	-0.957755	0.0743981	NC
Arl14ep	1.26991	0.0745737	NC
Aplf	1.42344	0.0747232	NC
Dcaf17	-0.670679	0.0748663	NC
Zfp672	-0.732419	0.074903	NC
Bicd1	-2.17835	0.0751391	NC
Rad52	0.885028	0.0751467	NC
Tagln	-1.08308	0.0750867	NC
Trmt13	1.82953	0.0751301	NC
Trp53bp1	-1.42424	0.0751079	NC
1110051M20Rik	-1.23969	0.0752291	NC
As3mt	0.836688	0.0752734	NC
Bmp2k	-0.510737	0.0754296	NC
Cinp	1.80718	0.0753915	NC
Cpne1	-1.20991	0.0753469	NC
Wdr72	1.02328	0.0755006	NC
Gtf2e2	3.03172	0.0755749	NC
Gmcl1	1.91224	0.075749	NC
Luc7l2	-0.610074	0.0758963	NC
Mon2	-1.85399	0.0758291	NC
Rcbtb2	2.37753	0.0757151	NC
Srsf5	1.16831	0.0758663	NC
Zfp787	-0.778726	0.0758951	NC
Mmab	-1.59262	0.0759538	NC
Sh3glb1	0.744276	0.0760801	NC
Exosc5	0.509025	0.0764583	NC
Fhl2	2.57469	0.0762198	NC
Gzf1	2.65189	0.0764544	NC
Med14	-0.94566	0.0764013	NC
Rps6kc1	1.19765	0.0763771	NC
Stau2	2.12093	0.076162	NC
Thsd4	-0.236304	0.0763907	NC
Tmem39a	6.43894	0.0762894	NC
Tpm1	-3.20462	0.0765823	NC
Sfxn1	1.24491	0.0767254	NC
Bcor	-1.44301	0.076842	NC
Lyrm4	-0.900847	0.0769513	NC
Rrbp1	0.549352	0.0770076	NC
Wdr33	1.04475	0.0769948	NC
Copg2	2.77636	0.0771443	NC
2022-09-02	1.36871	0.0771271	NC
Atp13a3	-2.53191	0.0775633	NC
Cpne1	-1.19255	0.077393	NC
Cxcl12	-0.203866	0.0775638	NC
Fam198b	1.53993	0.0775021	NC
Park2	1.14453	0.0775271	NC
Ppp3cb	0.479732	0.0775249	NC
Setdb2	-1.07892	0.0775929	NC
Washc2	2.02022	0.0774722	NC
Ccng1	1.22128	0.0777725	NC
Nop56	2.39885	0.0777753	NC
Tmem128	-0.710322	0.0779	NC
Cpne1	-1.18763	0.0780121	NC
Mtif2	2.28999	0.0781353	NC
Map4k4	2.31844	0.0781903	NC
Fn3k	1.70772	0.0782874	NC
Tor1aip2	-1.26352	0.0782953	NC
Cp	-1.06244	0.0785851	NC
Elmo2	6.67904	0.0785255	NC
Gm14325	-1.54668	0.078491	NC
Grin2d	3.21319	0.0787962	NC
Mgme1	0.740036	0.0786054	NC
Mier1	-2.03078	0.0786611	NC
Nmnat3	-1.4349	0.078712	NC
Ntmt1	8.42593	0.078816	NC
Ppp3cb	0.398532	0.0787506	NC
Rab43	-0.830939	0.0787204	NC
Tpm1	-3.2551	0.0787306	NC
Rftn2	3.16147	0.0789512	NC
Ctsc	-0.450004	0.0790463	NC
Ern1	-1.34711	0.0791775	NC
Nectin3	-1.67764	0.0792606	NC
Dock1	-1.34467	0.0793273	NC
Gtpbp8	2.03172	0.0793978	NC
Adck5	4.20658	0.0798346	NC
Cp	-1.09231	0.0796738	NC
Dennd1b	-0.526456	0.0797376	NC
Ldb2	-0.975811	0.0796692	NC
Mettl6	0.906749	0.0798274	NC
Ngly1	1.85753	0.079834	NC
2022-09-06	0.505482	0.0794526	NC
Thoc1	-0.808074	0.0797922	NC
Tmem242	4.29061	0.0794994	NC
Xpo4	-2.20348	0.0795432	NC
Lnpep	-1.14786	0.0799518	NC
Mrpl15	-0.163866	0.0799921	NC
Rhobtb3	1.06112	0.0803816	NC
Polr3c	1.02597	0.0804345	NC
Bclaf3	-1.97087	0.0806905	NC
Cp	-1.09574	0.0807683	NC
Lrrc71	-0.725602	0.0806443	NC
Mmrn2	1.63446	0.0807633	NC
Myo15	-2.66987	0.0805719	NC
Sh3glb1	0.649556	0.0806946	NC
Smc6	0.159081	0.0808059	NC
Tab1	1.18373	0.0808448	NC
Zfp280d	-1.36819	0.0805885	NC
Catsperd	1.05167	0.080908	NC
Fars2	11.1127	0.0809338	NC
Ddx24	-4.28556	0.0817059	NC
Fam126a	-2.01814	0.0812691	NC
Fam126a	-2.0152	0.0813462	NC
Fam126a	-2.01012	0.081366	NC
Ints6	1.27244	0.0814997	NC
Kif16b	1.55	0.0815349	NC
2022-03-02	-3.44017	0.0814066	NC
Mical3	-1.5901	0.0815765	NC
Nelfb	-1.53948	0.081621	NC
Ppp3cb	0.42293	0.0811914	NC
Sec61a2	2.11306	0.0815408	NC
Slc30a9	2.1089	0.0813892	NC
Spg21	0.594456	0.0816843	NC
Sprtn	1.84925	0.0811046	NC
Terf1	1.33332	0.08163	NC
Vti1a	1.99883	0.0815679	NC
Slit2	1.73272	0.0818109	NC
Cln5	1.83008	0.081872	NC
Wdr37	-0.971697	0.0819662	NC
Auh	1.27591	0.0820445	NC
Gm13212	1.0543	0.0820885	NC
Atp2a2	2.8732	0.0825069	NC
Clip1	0.904678	0.0822455	NC
Fbxw4	0.646804	0.0825785	NC
Fuz	-0.915069	0.0824839	NC
Galnt1	-0.281088	0.0824371	NC
Gm14325	-1.09941	0.0825828	NC
Mcm10	2.53314	0.0824096	NC
Nipbl	1.40523	0.082236	NC
Nudcd3	-0.658976	0.0824762	NC
Psip1	-1.30117	0.0823283	NC
Sparc	1.42436	0.0824008	NC
Cpne1	-1.19002	0.0826654	NC
Luc7l2	-0.6254	0.0828885	NC
Papola	-0.856909	0.0828267	NC
Trp63	-3.02433	0.0828607	NC
Leng8	1.29135	0.0830954	NC
Fbxw4	0.642136	0.0832761	NC
Cryzl1	-1.10894	0.0833842	NC
Mtr	-3.0777	0.0834686	NC
Ube2w	0.885874	0.0835045	NC
Myh9	1.57782	0.0835502	NC
2610318N02Rik	-1.43727	0.0836195	NC
Bax	-0.232612	0.0837489	NC
Cstf3	-0.921472	0.0837065	NC
Cxadr	3.16176	0.0837869	NC
Srgap2	-0.687129	0.0837268	NC
Asph	-3.10754	0.0838941	NC
Ctsc	-0.459182	0.0839254	NC
Mff	1.17573	0.0839088	NC
Cdk13	-1.00335	0.084259	NC
Fbn1	-0.789291	0.0840755	NC
Il11	5.24864	0.0843173	NC
Kif1c	-0.930664	0.0842311	NC
Macf1	-1.46724	0.0843204	NC
Mmd	-1.05278	0.0840323	NC
Nxpe3	0.880195	0.0843644	NC
Scarb1	2.41407	0.0841557	NC
Sh3glb1	0.645191	0.0842628	NC
Cstf3	-0.90661	0.0844536	NC
Gin1	-0.599232	0.0844243	NC
Cstf3	-0.909336	0.0845039	NC
Nsmce2	0.458125	0.0846617	NC
Mmd	-1.04283	0.0847086	NC
Cdk4	0.933966	0.0848264	NC
Runx1	1.71689	0.0848144	NC
Gsap	-0.604891	0.0849753	NC
P4ha3	2.06783	0.0849762	NC
Armc9	-1.35851	0.0851272	NC
Pdss1	-2.75489	0.0851119	NC
Phf20l1	1.49776	0.0851228	NC
Acyp2	2.15698	0.0855455	NC
Aurkb	-1.84229	0.0862374	NC
BC030336	-1.94793	0.0854853	NC
Cep290	0.668568	0.0861497	NC
Coq8a	1.49024	0.085387	NC
Fnip2	-3.6636	0.0859677	NC
Gm14326	1.61292	0.0858245	NC
Ikbip	1.23456	0.0857337	NC
Mkln1	-2.86316	0.0854808	NC
Mmd	-1.05195	0.0862266	NC
Myo1d	-1.78503	0.0857078	NC
Nipbl	0.96348	0.0859749	NC
Papola	-0.797107	0.0856103	NC
Pip5k1b	-1.02095	0.0852476	NC
Polk	0.800895	0.086066	NC
Ppp1r14c	3.40099	0.0862041	NC
Slc25a3	0.463817	0.0858394	NC
Smc6	0.153026	0.0862436	NC
Ssu72	0.472776	0.0862306	NC
Stx6	0.977656	0.0858324	NC
Tex30	1.07251	0.0853526	NC
Trappc6a	1.58819	0.0853172	NC
Trim39	-1.0695	0.0858992	NC
Zfp800	-0.907211	0.0857577	NC
Sh3glb1	0.642494	0.0863484	NC
Abcf2	0.966208	0.0865196	NC
Cd80	-1.95826	0.0865518	NC
Dhrs4	-1.3963	0.086544	NC
Gls	0.916942	0.0865774	NC
Sh3glb1	0.648463	0.0864074	NC
Cflar	-0.392613	0.0867623	NC
Lrrk2	-1.96831	0.0867431	NC
Creb1	-1.14426	0.0869843	NC
Lrrc1	2.87947	0.0872174	NC
H2-DMa	-2.5063	0.0874118	NC
Mrpl38	0.867985	0.0874685	NC
Pcif1	-0.409822	0.087529	NC
Ssu72	0.469966	0.0874563	NC
Ube2w	0.968931	0.0873224	NC
Zfp330	0.65819	0.0874963	NC
Eif4e2	-0.50778	0.0876773	NC
Ints6	1.1649	0.0876597	NC
Adgra3	1.15486	0.0877722	NC
Azi2	2.51751	0.0878756	NC
Khdrbs1	2.73203	0.0878957	NC
Osbpl10	2.55896	0.0878798	NC
Gzf1	3.544	0.0879869	NC
Tia1	-0.839952	0.0880202	NC
Copg2	2.83376	0.0883057	NC
Sh3glb1	0.746069	0.0883783	NC
Sirt5	2.15031	0.0883745	NC
Srpk2	-2.92482	0.0884197	NC
Ttbk2	-0.650528	0.0884174	NC
Kif5a	-1.47915	0.0885776	NC
Mtf2	1.94636	0.0885752	NC
Samd4b	2.80336	0.0885716	NC
Cxcl12	-0.189315	0.0887273	NC
Ercc6l2	-0.958228	0.0889334	NC
Scai	-1.57925	0.088892	NC
1810013L24Rik	-2.37923	0.0894512	NC
1810013L24Rik	0.721889	0.0893893	NC
Cspg4	1.32145	0.0894876	NC
Dido1	5.29654	0.0894993	NC
Golga7	-1.02879	0.0894973	NC
Inpp5b	-0.818395	0.0894185	NC
Luc7l2	-0.659239	0.0894891	NC
Mak16	1.14665	0.0895703	NC
Mettl6	1.00911	0.0896383	NC
Ppat	-2.30289	0.089538	NC
Runx2	1.76742	0.0893432	NC
Samd4b	2.83352	0.0890645	NC
Tbc1d9b	7.04689	0.0895017	NC
Tsacc	3.38839	0.0895977	NC
[truncated: 9,033 more rows]
