# Supplementary material for: Transcript shortening via alternative polyadenylation promotes gene expression during fracture healing
Source: Bone Res. 2023 Jan 3;11:5. doi: 10.1038/s41413-022-00236-7 (PMC9810729; doi:10.1038/s41413-022-00236-7)
Supplement: Supplementary file 14 — Elbarbary-Table S12 [file 41413_2022_236_MOESM14_ESM.xls]

## Sheet: Sheet0
Table S12. Ingenuity Pathway Analysis (IPA) of the significant 3' UTR shortening events (d21 vs d14). The top enriched canonical pathways are listed
Ingenuity Canonical Pathways	-log(p-value)	Ratio	Molecules
Integrin Signaling	8.29	0.0986	ACTB,ACTN4,ACTR2,Arf2,CAPN2,CAPNS1,Cdc42,ITGA10,ITGA5,LIMS1,MAP2K4,MAPK3,MYL12A,PAK1,PFN1,RAC1,RHOA,TLN1,TSPAN7,VCL,WIPF1
Leukocyte Extravasation Signaling	6.13	0.0881	ACTB,ACTN4,CD44,CTNNB1,CXCL12,CYBB,EZR,GNAI2,GNAI3,MAP2K4,MSN,PECAM1,RAC1,RDX,RHOA,VCL,WIPF1
Remodeling of Epithelial Adherens Junctions	5.83	0.147	ACTB,ACTN4,ACTR2,CTNNB1,RAB5A,RAB5B,RAB5C,RAB7A,TUBB,VCL
Sumoylation Pathway	5.76	0.117	ARHGDIB,Cdc42,CEBPA,CTBP1,EP300,ETS1,MAP2K4,NFKBIA,RAC1,RHOA,SAE1,SP3
RhoGDI Signaling	5.58	0.0847	ACTB,ACTR2,ARHGDIB,CD44,Cdc42,EP300,EZR,GNAI2,GNAI3,ITGA5,MSN,MYL12A,PAK1,RAC1,RDX,RHOA
Protein Kinase A Signaling	5.33	0.06	ADD1,Calm1 (includes others),CDC23,CHUK,CTNNB1,DUSP1,DUSP6,GNAI2,GNAI3,GYS1,H1-0,MAPK3,MYL12A,NFATC3,NFKBIA,PDE1B,PDE2A,PPP3R1,PRKAR1A,PTP4A1,RHOA,TGFBR2,YWHAH,YWHAZ
Actin Cytoskeleton Signaling	5.17	0.0749	ACTB,ACTN4,ACTR2,CSK,EZR,ITGA5,MAPK3,MSN,MYH9,MYL12A,PAK1,PFN1,RAC1,RDX,RHOA,TLN1,VCL
Signaling by Rho Family GTPases	5.13	0.0711	ACTB,ACTR2,Cdc42,CDC42EP3,CYBB,EZR,GNAI2,GNAI3,ITGA5,MAP2K4,MAPK3,MSN,MYL12A,PAK1,RAC1,RDX,RHOA,WIPF1
FAK Signaling	4.92	0.106	ACTB,CAPN2,CAPNS1,CSK,GIT2,ITGA5,MAPK3,PAK1,RAC1,TLN1,VCL
Paxillin Signaling	4.76	0.102	ACTB,ACTN4,CSK,GIT2,ITGA10,ITGA5,MAP2K4,PAK1,RAC1,TLN1,VCL
Ephrin B Signaling	4.71	0.125	CAP1,CTNNB1,CXCL12,GNAI2,GNAI3,MAPK3,PAK1,RAC1,RHOA
Regulation of Cellular Mechanics by Calpain Protease	4.62	0.122	ACTN4,CAPN2,CAPNS1,CAST,EZR,ITGA5,MAPK3,TLN1,VCL
Cardiac Hypertrophy Signaling	4.28	0.0667	Calm1 (includes others),Cdc42,EP300,GNAI2,GNAI3,MAP2K4,Map3k7,MAPK3,MEF2A,MYL12A,PPP3R1,PRKAR1A,RAC1,RHOA,SRF,TGFBR2
Clathrin-mediated Endocytosis Signaling	4.21	0.0725	ACTB,ACTR2,AP1S1,GAK,ITGA5,LDLR,PICALM,PPP3R1,RAB5A,RAB5B,RAB5C,RAB7A,RAC1,TFRC
Regulation of Actin-based Motility by Rho	4.2	0.0971	ACTB,ACTR2,Cdc42,ITGA5,MYL12A,PAK1,PFN1,RAC1,RHOA,WIPF1
Sertoli Cell-Sertoli Cell Junction Signaling	4.19	0.0722	ACTB,ACTN4,CTNNB1,EPB41,ITGA5,MAP2K4,Map3k7,MAPK3,PRKAR1A,RAC1,SPTBN1,TUBB,VCL,YBX3
Germ Cell-Sertoli Cell Junction Signaling	4.16	0.076	ACTB,ACTN4,Cdc42,CTNNB1,MAP2K4,Map3k7,MAPK3,PAK1,RAC1,RHOA,TGFBR2,TUBB,VCL
Epithelial Adherens Junction Signaling	4.04	0.0789	ACTB,ACTN4,ACTR2,CTNNB1,LMO7,MYH9,RAC1,RHOA,SNAI2,TGFBR2,TUBB,VCL
Regulation of IL-2 Expression in Activated and Anergic T Lymphocytes	3.94	0.1	Calm1 (includes others),CHUK,MAP2K4,MAPK3,NFATC3,NFKBIA,PPP3R1,RAC1,TGFBR2
Caveolar-mediated Endocytosis Signaling	3.84	0.11	ACTB,ARCN1,COPA,ITGA10,ITGA5,RAB5A,RAB5B,RAB5C
B Cell Receptor Signaling	3.79	0.0699	BCL6,Calm1 (includes others),CHUK,CSK,ETS1,INPPL1,MAP2K4,Map3k7,MAPK3,NFATC3,NFKBIA,PPP3R1,RAC1
Hepatic Fibrosis Signaling Pathway	3.79	0.0529	Calm1 (includes others),Cdc42,CHUK,COL10A1,CTNNB1,CYBB,GNAI2,GNAI3,IRAK2,ITGA5,MAP2K4,MAPK3,MYL12A,NFKBIA,PRKAR1A,RAC1,RHOA,SDHA,TFRC,TGFBR2
fMLP Signaling in Neutrophils	3.77	0.0862	ACTR2,Calm1 (includes others),CYBB,GNAI2,GNAI3,MAPK3,NFATC3,NFKBIA,PPP3R1,RAC1
Semaphorin Neuronal Repulsive Signaling Pathway	3.76	0.0791	CD44,ITGA5,MAP2K4,MYL12A,PAK1,PLXND1,PRKAR1A,RAC1,RHOA,SEMA3F,SEMA6D
ILK Signaling	3.7	0.0684	ACTB,ACTN4,Cdc42,CTNNB1,FERMT2,LIMS1,MAP2K4,MAPK3,MYH9,RAC1,RHOA,SNAI2,VCL
Role of Osteoblasts, Osteoclasts and Chondrocytes in Rheumatoid Arthritis	3.65	0.0642	ALPL,Calm1 (includes others),CHUK,CSF1,CTNNB1,ITGA5,LRP1,MAP2K4,MAPK3,NFATC3,NFKBIA,PPP3R1,SOST,TAB2
Tight Junction Signaling	3.63	0.0714	ACTB,CEBPA,CTNNB1,EPB41,MYH9,PRKAR1A,RAC1,RHOA,TGFBR2,VAPA,VCL,YBX3
CD28 Signaling in T Helper Cells	3.62	0.0826	ACTR2,Calm1 (includes others),CHUK,CSK,MAP2K4,NFATC3,NFKBIA,PAK1,PPP3R1,RAC1
RAR Activation	3.61	0.067	ACTB,ARID1A,CSK,DHRS3,DUSP1,EP300,MAP2K4,PRKAR1A,RAC1,RARG,SMARCD1,SMARCD2,SNW1
RhoA Signaling	3.56	0.0813	ACTB,ACTR2,CDC42EP3,EZR,MSN,MYL12A,PFN1,RDX,RHOA,SEMA3F
ERK/MAPK Signaling	3.44	0.0644	DUSP1,DUSP6,ELF1,ETS1,ITGA5,MAPK3,PAK1,PRKAR1A,RAC1,SRF,TLN1,YWHAH,YWHAZ
Role of Macrophages, Fibroblasts and Endothelial Cells in Rheumatoid Arthritis	3.42	0.0541	Calm1 (includes others),CEBPA,CHUK,CSF1,CTNNB1,CXCL12,IRAK2,LRP1,MAP2K4,MAPK3,NFATC3,NFKBIA,PPP3R1,RAC1,RHOA,SOST,TRAF1
T Cell Receptor Signaling	3.4	0.0849	Calm1 (includes others),CHUK,CSK,MAP2K4,MAPK3,NFATC3,NFKBIA,PPP3R1,RAC1
Taurine Biosynthesis	3.36	1	CDO1,CSAD
Gαq Signaling	3.3	0.0701	Calm1 (includes others),Cdc42,CHUK,CSK,GYS1,MAPK3,NFATC3,NFKBIA,PPP3R1,RAC1,RHOA
4-1BB Signaling in T Lymphocytes	3.3	0.156	CHUK,MAP2K4,MAPK3,NFKBIA,TRAF1
PI3K/AKT Signaling	3.27	0.0652	CHUK,CTNNB1,GYS1,IL10RB,INPPL1,ITGA5,LIMS1,MAPK3,MCL1,NFKBIA,YWHAH,YWHAZ
RANK Signaling in Osteoclasts	3.25	0.0899	Calm1 (includes others),CHUK,MAP2K4,Map3k7,MAPK3,NFKBIA,PPP3R1,TAB2
IL-1 Signaling	3.15	0.087	CHUK,GNAI2,GNAI3,IRAK2,MAP2K4,NFKBIA,PRKAR1A,TAB2
Endocannabinoid Developing Neuron Pathway	3.14	0.0783	AKT1S1,CTNNB1,GNAI2,GNAI3,MAP2K4,MAPK3,PRKAR1A,RAC1,RHOA
Senescence Pathway	3.12	0.0545	Calm1 (includes others),CAPN2,CAPNS1,CDC23,CHUK,ELF1,EP300,ETS1,ING1,MAP2K4,MAPK3,NFATC3,PPP3R1,SQSTM1,TGFBR2
Rac Signaling	2.98	0.0744	ACTR2,CD44,CYBB,ITGA5,MAP2K4,MAPK3,PAK1,RAC1,RHOA
Macropinocytosis Signaling	2.97	0.0921	ACTN4,CSF1,ITGA5,PAK1,RAB5A,RAC1,RHOA
GP6 Signaling Pathway	2.88	0.072	ADAM10,Calm1 (includes others),COL10A1,COL12A1,COL24A1,COL6A1,COL6A3,RAC1,TLN1
April Mediated Signaling	2.84	0.125	CHUK,MAP2K4,NFATC3,NFKBIA,TRAF1
B Cell Activating Factor Signaling	2.8	0.122	CHUK,MAP2K4,NFATC3,NFKBIA,TRAF1
LPS-stimulated MAPK Signaling	2.74	0.0843	CHUK,MAP2K4,MAPK3,NFKBIA,PAK1,RAC1,SRF
Necroptosis Signaling Pathway	2.74	0.0637	CAPN2,CAPNS1,CHUK,CYBB,PGAM5,PPP3R1,SLC25A13,TAB2,TIMM17A,VDAC1
Glucocorticoid Receptor Signaling	2.71	0.0433	ACTB,ARID1A,CEBPA,CHUK,DUSP1,EP300,FKBP4,HSPA4,IL10RB,MAP2K4,MAPK3,NFATC3,NFKBIA,PPP3R1,PTGES3,RAC1,SMARCD1,SMARCD2,TGFBR2,YWHAH
Cardiac Hypertrophy Signaling (Enhanced)	2.69	0.0423	Calm1 (includes others),CHUK,CTNNB1,CYBB,EP300,GNAI2,GNAI3,IL10RB,ITGA5,MAP2K4,Map3k7,MAPK3,MEF2A,NFATC3,PDE1B,PDE2A,PPP3R1,PRKAR1A,RHOA,SRF,TGFBR2
Molecular Mechanisms of Cancer	2.67	0.045	Cdc42,CDK8,CTNNB1,EP300,GNAI2,GNAI3,ITGA5,LRP1,MAP2K4,MAPK3,MAX,NFKBIA,PAK1,PRKAR1A,RAC1,RHOA,TAB2,TGFBR2
Ephrin Receptor Signaling	2.65	0.0582	ACTR2,ADAM10,CXCL12,GNAI2,GNAI3,ITGA5,MAPK3,PAK1,RAC1,RHOA,WIPF1
Opioid Signaling Pathway	2.64	0.0526	Calm1 (includes others),CTNNB1,EP300,GNAI2,GNAI3,MAP2K4,MAPK3,NFKBIA,PDE1B,PPP3R1,PRKAR1A,RAC1,SRF
CD40 Signaling	2.62	0.0923	CHUK,FCER2,MAP2K4,MAPK3,NFKBIA,TRAF1
Acetate Conversion to Acetyl-CoA	2.59	0.5	ACSL1,ACSS2
Synaptogenesis Signaling Pathway	2.58	0.0481	ACTR2,Calm1 (includes others),CTNNB1,LRP1,MAPK3,PAK1,PRKAR1A,RAB5A,RAB5B,RAB5C,RAC1,RHOA,SHC2,THBS1,TLN1
Agranulocyte Adhesion and Diapedesis	2.58	0.057	ACTB,CXCL12,EZR,GNAI2,GNAI3,ITGA5,MSN,MYH9,PECAM1,Ppbp,RDX
CXCR4 Signaling	2.54	0.0599	Cdc42,CXCL12,GNAI2,GNAI3,MAP2K4,MAPK3,MYL12A,PAK1,RAC1,RHOA
Endocannabinoid Cancer Inhibition Pathway	2.48	0.0629	AKT1S1,CTNNB1,GNAI2,GNAI3,MAP2K4,MAPK3,PRKAR1A,RHOA,SNAI2
Sphingosine-1-phosphate Signaling	2.48	0.0684	ASAH1,Cdc42,GNAI2,GNAI3,MAPK3,RAC1,RHOA,S1PR1
TNFR2 Signaling	2.47	0.133	CHUK,MAP2K4,NFKBIA,TRAF1
cAMP-mediated signaling	2.46	0.0524	Calm1 (includes others),DUSP1,DUSP6,GNAI2,GNAI3,MAPK3,PDE1B,PDE2A,PKIG,PPP3R1,PRKAR1A,S1PR1
p38 MAPK Signaling	2.46	0.0678	DUSP1,IRAK2,MAP2K4,MAX,MEF2A,SRF,TAB2,TGFBR2
Agrin Interactions at Neuromuscular Junction	2.46	0.0857	ACTB,AGRN,MAP2K4,MAPK3,PAK1,RAC1
Fcγ Receptor-mediated Phagocytosis in Macrophages and Monocytes	2.44	0.0745	ACTB,ACTR2,EZR,MAPK3,PAK1,RAC1,TLN1
HGF Signaling	2.41	0.0667	ELF1,ETS1,ITGA5,MAP2K4,Map3k7,MAPK3,PAK1,RAC1
Melatonin Signaling	2.39	0.0833	Calm1 (includes others),GNAI2,GNAI3,MAP2K4,MAPK3,PRKAR1A
Estrogen Receptor Signaling	2.38	0.0457	CDK8,CTBP1,DDX5,EP300,GNAI2,GNAI3,MAPK3,MED13L,MED16,MYL12A,PAK1,PRKAR1A,RHOA,SHC2,THRAP3
Axonal Guidance Signaling	2.38	0.0405	ACTR2,ADAM10,CXCL12,GNAI2,GNAI3,ITGA5,MAPK3,MYL12A,NFATC3,PAK1,PFN1,PLXND1,PPP3R1,PRKAR1A,RAC1,RHOA,SEMA3F,SEMA6D,TUBB,WIPF1
Calcium Signaling	2.36	0.0534	ASPH,ATP2B1,Calm1 (includes others),EP300,MAPK3,MEF2A,MYH9,NFATC3,PPP3R1,PRKAR1A,Tpm4
Amyotrophic Lateral Sclerosis Signaling	2.36	0.0722	CAPN2,CAPNS1,PAK1,RAB5A,RAB5B,RAB5C,RAC1
Phagosome Maturation	2.33	0.0596	ATP6AP1,ATP6V1D,CYBB,LAMP2,RAB5A,RAB5B,RAB5C,RAB7A,TUBB
Systemic Lupus Erythematosus In T Cell Signaling Pathway	2.31	0.0449	AKT1S1,BCL6,CD44,Cdc42,ELF1,EZR,GNAI2,GNAI3,MAP2K4,MAPK3,MSN,PPP3R1,RAC1,RDX,RHOA
Lymphotoxin β Receptor Signaling	2.3	0.0943	CHUK,EP300,MAPK3,NFKBIA,TRAF1
Apoptosis Signaling	2.29	0.07	CAPN2,CAPNS1,CHUK,MAP2K4,MAPK3,MCL1,NFKBIA
Toll-like Receptor Signaling	2.28	0.0789	CHUK,IRAK2,MAP2K4,NFKBIA,TAB2,TRAF1
Hepatic Fibrosis / Hepatic Stellate Cell Activation	2.21	0.0538	COL10A1,COL12A1,COL24A1,COL6A1,COL6A3,CSF1,IGFBP4,KLF6,MYH9,TGFBR2
Gα12/13 Signaling	2.19	0.0611	CHUK,CTNNB1,MAP2K4,MAPK3,MEF2A,MYL12A,NFKBIA,RHOA
Renal Cell Carcinoma Signaling	2.17	0.075	ARNT,EP300,ETS1,MAPK3,PAK1,RAC1
Chemokine Signaling	2.17	0.075	Calm1 (includes others),CXCL12,GNAI2,GNAI3,MAPK3,RHOA
Osteoarthritis Pathway	2.15	0.05	ACVRL1,ALPL,ANKH,ANXA5,CHUK,COL10A1,CTNNB1,ITGA5,LRP1,RAC1,TGFBR2
Actin Nucleation by ARP-WASP Complex	2.15	0.0741	ACTR2,Cdc42,ITGA5,RAC1,RHOA,WIPF1
MSP-RON Signaling In Cancer Cells Pathway	2.13	0.0597	ARNT,CTNNB1,ELF1,ETS1,MAPK3,NFKBIA,YWHAH,YWHAZ
PEDF Signaling	2.12	0.0732	CHUK,MAPK3,NFKBIA,RAC1,RHOA,SRF
Apelin Adipocyte Signaling Pathway	2.12	0.0732	CYBB,GNAI2,GNAI3,GSTZ1,MAPK3,PRKAR1A
Semaphorin Signaling in Neurons	2.07	0.0833	Cdc42,MAPK3,PAK1,RAC1,RHOA
Sirtuin Signaling Pathway	2.05	0.0447	ACLY,ACSS2,ADAM10,ATG4A,DUSP6,GABARAP,GTF3C2,H1-0,MAPK3,SDHA,SIRT2,TIMM17A,VDAC1
iCOS-iCOSL Signaling in T Helper Cells	2.05	0.0631	Calm1 (includes others),CHUK,CSK,NFATC3,NFKBIA,PPP3R1,RAC1
Induction of Apoptosis by HIV1	2.04	0.082	CHUK,MAP2K4,NFKBIA,SLC25A13,TRAF1
Superpathway of Inositol Phosphate Compounds	2.02	0.0503	ALPL,CA3,DUSP1,INPP5A,INPPL1,NUDT4,PGAM5,PIP4P1,PPFIA1,PPIP5K2
IL-8 Signaling	2	0.05	Cdc42,CHUK,CYBB,GNAI2,GNAI3,IRAK2,MAP2K4,MAPK3,RAC1,RHOA
Apelin Endothelial Signaling Pathway	1.97	0.0609	ARNT,Calm1 (includes others),GNAI2,GNAI3,MAP2K4,MAPK3,MEF2A
GNRH Signaling	1.95	0.052	Calm1 (includes others),GNAI2,GNAI3,MAP2K4,Map3k7,MAPK3,PAK1,PRKAR1A,RAC1
Tec Kinase Signaling	1.95	0.052	ACTB,Cdc42,GNAI2,GNAI3,ITGA5,MAP2K4,PAK1,RAC1,RHOA
Polyamine Regulation in Colon Cancer	1.92	0.13	CTNNB1,MAX,OAZ1
Cholecystokinin/Gastrin-mediated Signaling	1.89	0.0588	Cdc42,MAP2K4,MAPK3,MEF2A,RAC1,RHOA,SRF
Death Receptor Signaling	1.89	0.0652	ACTB,ARHGDIB,CHUK,MAP2K4,NFKBIA,TNKS2
IL-22 Signaling	1.87	0.125	IL10RB,MAP2K4,MAPK3
TCA Cycle II (Eukaryotic)	1.87	0.125	IDH3A,IDH3B,SDHA
Role of NFAT in Regulation of the Immune Response	1.84	0.0497	Calm1 (includes others),CHUK,GNAI2,GNAI3,MAPK3,MEF2A,NFATC3,NFKBIA,PPP3R1
iNOS Signaling	1.84	0.0889	Calm1 (includes others),CHUK,IRAK2,NFKBIA
Reelin Signaling in Neurons	1.84	0.0574	ACTR2,ITGA5,MAP2K4,MAPK3,PAFAH1B2,RAC1,RHOA
α-Adrenergic Signaling	1.82	0.0632	Calm1 (includes others),GNAI2,GNAI3,GYS1,MAPK3,PRKAR1A
Role of NFAT in Cardiac Hypertrophy	1.81	0.0467	Calm1 (includes others),EP300,GNAI2,GNAI3,MAP2K4,MAPK3,MEF2A,PPP3R1,PRKAR1A,TGFBR2
FAT10 Cancer Signaling Pathway	1.81	0.087	CHUK,CTNNB1,NFKBIA,TGFBR2
CCR3 Signaling in Eosinophils	1.8	0.0565	Calm1 (includes others),GNAI2,GNAI3,MAPK3,PAK1,RAC1,RHOA
Small Cell Lung Cancer Signaling	1.78	0.0704	CHUK,MAX,NFKBIA,PIAS3,TRAF1
nNOS Signaling in Neurons	1.77	0.0851	Calm1 (includes others),CAPN2,CAPNS1,PPP3R1
Ephrin A Signaling	1.77	0.0851	ADAM10,PAK1,RAC1,RHOA
PKCθ Signaling in T Lymphocytes	1.77	0.0516	CHUK,MAP2K4,Map3k7,MAPK3,NFATC3,NFKBIA,PPP3R1,RAC1
Ferroptosis Signaling Pathway	1.76	0.0556	Arf2,CYBB,EMP1,MAPK3,SLC1A5,SQSTM1,TFRC
3-phosphoinositide Degradation	1.76	0.0513	ALPL,CA3,DUSP1,INPPL1,NUDT4,PGAM5,PIP4P1,PPFIA1
Calcium Transport I	1.75	0.2	ANXA5,ATP2B1
VEGF Signaling	1.74	0.0606	ACTB,ACTN4,ARNT,EIF1AX,MAPK3,VCL
Production of Nitric Oxide and Reactive Oxygen Species in Macrophages	1.73	0.0476	Cdc42,CHUK,CYBB,MAP2K4,Map3k7,MAPK3,NFKBIA,RAC1,RHOA
Glioma Invasiveness Signaling	1.73	0.0685	CD44,Cdc42,MAPK3,RAC1,RHOA
Cell Cycle: G2/M DNA Damage Checkpoint Regulation	1.71	0.0816	EP300,FBXL5,YWHAH,YWHAZ
Myc Mediated Apoptosis Signaling	1.68	0.08	CHUK,MAX,MCL1,PRKAR1A
TNFR1 Signaling	1.68	0.08	CHUK,MAP2K4,NFKBIA,PAK1
Amyloid Processing	1.68	0.08	CAPN2,CAPNS1,MAPK3,PRKAR1A
Cellular Effects of Sildenafil (Viagra)	1.68	0.0534	ACTB,Calm1 (includes others),MYH9,MYL12A,PDE1B,PDE2A,PRKAR1A
Methylthiopropionate Biosynthesis	1.68	1	ADI1
Acetyl-CoA Biosynthesis III (from Citrate)	1.68	1	ACLY
Adenine and Adenosine Salvage VI	1.68	1	ADK
IGF-1 Signaling	1.65	0.0577	IGFBP4,MAPK3,PRKAR1A,SRF,YWHAH,YWHAZ
PAK Signaling	1.61	0.0566	ITGA5,MAP2K4,MAPK3,MYL12A,PAK1,RAC1
Gap Junction Signaling	1.61	0.0455	ACTB,CTNNB1,GNAI2,GNAI3,MAPK3,PPP3R1,PRKAR1A,SP3,TUBB
Androgen Signaling	1.6	0.0515	Calm1 (includes others),EP300,GNAI2,GNAI3,HSPA4,MAPK3,PRKAR1A
PTEN Signaling	1.6	0.0515	CHUK,INPPL1,ITGA5,MAPK3,RAC1,TGFBR2,YWHAH
CD27 Signaling in Lymphocytes	1.6	0.0755	CHUK,MAP2K4,Map3k7,NFKBIA
Neuroinflammation Signaling Pathway	1.6	0.04	CD200,CHUK,CTNNB1,CXCL12,CYBB,IDE,IRAK2,MAP2K4,MAPK3,NFATC3,PPP3R1,TGFBR2
Phospholipase C Signaling	1.59	0.0414	Calm1 (includes others),Cdc42,EP300,ITGA5,MAPK3,MEF2A,MYL12A,NFATC3,PPP3R1,RAC1,RHOA
Iron homeostasis signaling pathway	1.59	0.0511	ARNT,ATP6AP1,ATP6V1D,FBXL5,LRP1,MAPK3,TFRC
PI3K Signaling in B Lymphocytes	1.57	0.0507	Calm1 (includes others),CHUK,MAPK3,NFATC3,NFKBIA,PPP3R1,RAC1
Granulocyte Adhesion and Diapedesis	1.52	0.0462	CXCL12,EZR,GNAI2,GNAI3,MSN,PECAM1,Ppbp,RDX
G-Protein Coupled Receptor Signaling	1.51	0.0401	CHUK,DUSP1,DUSP6,GNAI2,GNAI3,MAPK3,NFKBIA,PDE1B,PDE2A,PRKAR1A,S1PR1
Systemic Lupus Erythematosus In B Cell Signaling Pathway	1.5	0.04	Calm1 (includes others),CSK,CTNNB1,INPPL1,MAPK3,MCL1,NFATC3,PPP3R1,RAC1,SHC2,TRAF1
Aryl Hydrocarbon Receptor Signaling	1.5	0.049	ALDH18A1,ARNT,EP300,GSTZ1,MAPK3,PTGES3,RARG
NGF Signaling	1.48	0.0526	CHUK,MAP2K4,Map3k7,MAPK3,RAC1,RHOA
Xenobiotic Metabolism AHR Signaling Pathway	1.48	0.0588	ALDH18A1,ARNT,EP300,GSTZ1,PTGES3
Inhibition of Angiogenesis by TSP1	1.47	0.0882	MAP2K4,TGFBR2,THBS1
AMPK Signaling	1.44	0.0423	ACTB,AKT1S1,ARID1A,EP300,GYS1,PRKAR1A,RAB7A,SMARCD1,SMARCD2
TWEAK Signaling	1.44	0.0857	CHUK,NFKBIA,TRAF1
PCP pathway	1.43	0.0667	MAP2K4,PFN1,RAC1,RHOA
Role of PKR in Interferon Induction and Antiviral Response	1.42	0.0508	CHUK,HSPA4,MAP2K4,MAPK3,NFKBIA,TAB2
Renin-Angiotensin Signaling	1.42	0.0508	MAP2K4,MAPK3,PAK1,PRKAR1A,RAC1,SHC2
IL-17A Signaling in Fibroblasts	1.4	0.0833	CHUK,MAPK3,NFKBIA
Acute Myeloid Leukemia Signaling	1.4	0.0562	CEBPA,IDH3B,MAP2K4,MAPK3,RUNX1
Relaxin Signaling	1.39	0.0464	GNAI2,GNAI3,MAPK3,NFKBIA,PDE1B,PDE2A,PRKAR1A
L-DOPA Degradation	1.38	0.5	COMT
Role of PI3K/AKT Signaling in the Pathogenesis of Influenza	1.34	0.0625	GNAI2,GNAI3,MAPK3,NFKBIA
Regulation Of The Epithelial Mesenchymal Transition By Growth Factors Pathway	1.34	0.0426	CHUK,ETS1,MAP2K4,MAPK3,RAC1,RHOA,SNAI2,TGFBR2
IL-17A Signaling in Airway Cells	1.32	0.0615	CHUK,MAP2K4,MAPK3,NFKBIA
Netrin Signaling	1.32	0.0615	NFATC3,PPP3R1,PRKAR1A,RAC1
D-myo-inositol-5-phosphate Metabolism	1.32	0.0446	ALPL,CA3,DUSP1,NUDT4,PGAM5,PIP4P1,PPFIA1
D-myo-inositol (1,4,5)-trisphosphate Degradation	1.31	0.118	INPP5A,INPPL1
Calcium-induced T Lymphocyte Apoptosis	1.3	0.0606	Calm1 (includes others),CAPN2,EP300,PPP3R1
Pyridoxal 5'-phosphate Salvage Pathway	1.3	0.0606	CDK8,MAP2K4,MAPK3,PAK1
IL-6 Signaling	1.3	0.0476	CHUK,MAP2K4,MAPK3,MCL1,NFKBIA,SRF
