# Supplementary material for: Transcript shortening via alternative polyadenylation promotes gene expression during fracture healing
Source: Bone Res. 2023 Jan 3;11:5. doi: 10.1038/s41413-022-00236-7 (PMC9810729; doi:10.1038/s41413-022-00236-7)
Supplement: Supplementary file 15 — Elbarbary-Table S13 [file 41413_2022_236_MOESM15_ESM.xls]

## Sheet: Sheet0
Table S13. Ingenuity Pathway Analysis (IPA) of the significant 3' UTR shortening events (d21 vs d14). The top enriched functions and diseases are listed
ID	Molecules in Network	Score	Focus Molecules	Top Diseases and Functions
1	AChR,AMPD2,Betacatenin/TCF,calpain,CAPN2,CAPNS1,CAST,CDYL,CSDE1,CSF,CTBP1,CTNNB1,Cux1,Ewsr1,FERMT2,GOLGA7,IDH3A,IDH3B,KANK1,MLX,MPEG1,PABPC1,PDE4DIP,PHF20L1,PHLDB2,PRDM2,PYGO2,RAB32,RNF111,SNAP23,Spectrin,TAX1BP3,TLN1,ZDHHC5,ZFR	50	30	[Carbohydrate Metabolism, Nucleic Acid Metabolism, Small Molecule Biochemistry]
2	AQP1,ATPAF2,caspase,CBFB,COMMD3-BMI1,creatine kinase,EIF1AX,FBXO28,FKBP4,GATAD1,GATAD2A,GPKOW,Hsp27,Hsp70,HSPA4,IBTK,KIF5B,KLF6,LAMP2,LAMTOR5,LBR,MTA2,NFkB (family),NFKBIA,PFN1,PTGES3,RARG,RUNX1,SPRYD3,SQSTM1,TFG,TNRC18,TRAF1,TRIM23,USP11	50	30	[Dermatological Diseases and Conditions, Hair and Skin Development and Function, Organismal Development]
3	ACTR1A,alcohol group acceptor phosphotransferase,CAPZA1,CAPZA2,CDC23,CDK8,CFAP36,DDX3X,DDX5,Erm,EZR-MSN-RDX,GORASP2,GSTZ1,INPP5A,MED13L,MED16,mediator,MIS18A,Mlcp,MPHOSPH6,MRFAP1,PCDH7,PLEK,PRPS1,RAC1,RCSD1,RDX,ROCK,THRAP3,TRAP/Media,TUT7,TXLNA,TXN2,UBL3,XPNPEP1	45	28	[Cell Signaling, Post-Translational Modification, Protein Synthesis]
4	ANKRD28,ANXA5,ARCN1,ATP2B1,BZW1,COPA,ENaC,HECTD1,IRAG2,KIAA0232,LYPLA1,Ngf,Nos,peroxidase (miscellaneous),PICALM,RAS,SDHA,SEC22B,Secretase gamma,SERPINE2,SLC1A5,SLC35C2,SLC35E1,SLC38A2,SPPL3,STX12,TAPT1,TMED2,TMEM131,TMEM209,TTC17,tyrosine kinase,UNC93B1,VDAC1,WNK1	45	28	[Amino Acid Metabolism, Molecular Transport, Small Molecule Biochemistry]
5	ALPL,APOBEC1,apyrase,CA3,Calcineurin A,Calcineurin protein(s),CANT1,ENDOD1,FKBP10,FUBP3,HNRNPA0,HS2ST1,JDP2,KIF13A,LDL-cholesterol,MEF2A,MSN,N-Cadherin,Nfat (family),NFATC3,NKTR,NUDT4,P38 MAPK,peptidylprolyl isomerase,PGAM5,phosphatase,PPFIA1,PPP3R1,RAB10,RABGAP1L,RGL2,SAMD1,TBC1D23,TOR1AIP2,ZFYVE26	40	26	[Cell Cycle, Cellular Growth and Proliferation, Cellular Movement]
6	AGFG2,BTAF1,BTF3,Cbp/p300,CDV3,CEP85,CPSF7,DKC1,Ecm,EGLN,EGLN2,EIF5A,EMP1,GAK,HEATR3,Holo RNA polymerase II,Integrin alpha 3 beta 1,LUC7L2,NELFA,Nptn,PARP,PMP22,Rnr,SARS2,SMAD1/5/9,SRPRA,SRSF10,SRSF6,SSR2,TCOF1,TOP1,TRIB2,U2AF2,UHRF2,Vegf	40	26	[Cellular Function and Maintenance, Molecular Transport, RNA Trafficking]
7	14-3-3,ACP2,ACSL1,ACTN4,ACTR2,AGPAT1,ATP synthase,CG,DAZAP2,DHRS3,DUSP1,DUSP6,FAM168B,FSH,GNAI2,GNAI3,Lh,MAP2K1/2,MAPK3,MCL1,NFYA,Notch,Pdlim3,PEPCK,PLXND1,PTP4A1,RBAK,somatostatin receptor,SP3,SPTBN1,UBL4A,UFD1,VCL,VEZF1,YBX3	40	26	[Cardiovascular Disease, Cardiovascular System Development and Function, Organ Morphology]
8	ACSF2,ACTB,Actin,ADAM10,Adaptor protein 2,AGRN,ANKS1A,ASPH,Calm1 (includes others),Calmodulin,CD44,Cdc42,Clathrin,EPB41,EZR,Fgf,GLRX5,HSPD1,ISCA1,KPNA4,MAP2K4,Metalloprotease,MRPL10,MYH9,PAFAH1B2,PAK1,Proinsulin,Ras homolog,RPL7L1,SNW1,SRP72,SYF2,TCR,YWHAH,YWHAZ	40	26	[Cell Morphology, Cellular Assembly and Organization, Cellular Function and Maintenance]
9	ABCD1,AKT1S1,ATP6AP1,ATP6V1D,B3GNT2,BRD3,Dynein,EIF4B,ERK1/2,GPC1,KIAA0100,LYST,MTORC1,MTORC2,MTSS1,NEURL4,OAZ1,OSBPL11,OSBPL1A,PIP4P1,PRIMPOL,Rab5,RAB5A,RAB5B,RAB5C,RAB7,RAB7A,Rho gdi,Rsk,RSPRY1,S6K1,SEMA3F,SUN2,Vacuolar H ATPase,VAPA	38	25	[Cell Morphology, Cell-To-Cell Signaling and Interaction, Cellular Assembly and Organization]
10	ACVRL1,ARHGDIB,ATG4A,BNIP3L,CD200,Cd24a,CD3 group,CLEC7A,EIF2AK1,FBXL5,GABA-A receptor,GABARAP,GTF3C2,hemoglobin,Hif,IKKA/B,JUN/JUNB/JUND,LUC7L3,Lymphotoxin,MAP1LC3,MAP7D1,NFkB (complex),SGCB,SLC16A3,SMAD1/5,SULF2,T3-TR-RXR,TFRC,TNFRSF19,UBE2,UBE2Q2,Vla-4,VPS54,ZFAND6,ZFYVE1	32	22	[Cellular Function and Maintenance, Hematological System Development and Function, Molecular Transport]
11	ALDH18A1,Ap1,ARNT,CD3,CDC42EP3,CEBPA,CHCHD4,Ck2,Creb,CTCF,cytochrome C,cytochrome-c oxidase,EP300,ERG,estrogen receptor,H1-0,Histone h3,HNRNPUL1,Hsp90,MATR3,MAX,P-TEFb,PI3K p85,PSMD7,RAD21,RBM28,RNA polymerase II,RSL1D1,SNAI2,SNX4,SPEG,SRC (family),TGFBR2,thymidine kinase,TSPAN7	29	21	[Connective Tissue Development and Function, Embryonic Development, Organ Development]
12	ADI1,AKIRIN1,ANKH,C6orf62,CABLES2,CCNI,CDKN1A,Cops2,CSAD,ELAVL1,FAM76B,FBXO4,FSTL3,GPCPD1,GPR83,HNRNPL,ITCH,KDM4D,MCM2,MFAP4,MKI67,MPZL2,MT1L,MYBPH,Ptms,RHBDL2,SERINC5,SETD5,SLC25A13,SMARCA4,SMARCA5,TMEM127,TP53,TRIM65,TWIST	27	20	[Cancer, Cell Cycle, Organismal Injury and Abnormalities]
13	ASAH1,BCR (complex),c-Src,CA2,Caveolin,CDO1,CSF1,CSK,Dynamin,Efna,Fibrinogen,FRYL,GSR,INPPL1,IRAK2,ITGA5,Laminin (family),Mapk,Pdgf (complex),PDGF BB,PI3K (family),PLA2,PLC gamma,RFNG,RNF166,Shc,SHC2,Smad,SMAP2,Sos,SOST,TIMM17A,TNKS2,YTHDF1,ZNF705A	26	19	[Cell-To-Cell Signaling and Interaction, Hematological System Development and Function, Immune Cell Trafficking]
14	ADD1,ADK,Akt,Alpha actin,Alpha Actinin,Arp2/3,Cald1,CAP1,Cebp,Cofilin,Collagen type VI,Diap,F Actin,Fascin,Foxo,G-Actin,Integrinβ,LAPTM4B,MYO18A,PALM,Profilin,RAB35,RNF144A,SEMA6D,SGMS2,SORBS2,SRF,Talin,TMOD3,Tpm4,Tropomyosin,Troponin t,TSPAN13,UBXN2A,WDR1	24	18	[Cell Morphology, Cellular Assembly and Organization, Cellular Function and Maintenance]
15	BTG3,COL10A1,Collagen type I (complex),Collagen type III,Collagen type IV,Collagen(s),collagenase,COMT,Cr3,DMP1,ELF1,Eotaxin,ERK,ETS,ETS1,F13A1,Fc gamma receptor,FLI1,GPIIB-IIIA,IL10RB,Integrin alpha V beta 3,ITGA10,Laminin1,LRRFIP1,LUM,NCLN,NOMO1 (includes others),Osteocalcin,SH2B3,Smad2/3,SYK/ZAP,TCF20,THEMIS2,TNC,VAV	24	18	[Developmental Disorder, Hereditary Disorder, Tissue Development]
16	ACSS2,ACTL6A,APC/APC2,ARID1A,ATRX,BAZ2A,Caspase 3/7,Dishevelled,EPC1,Fc receptor,FCER2,GC-GCR dimer,GLYR1,HABP4,Hdac1/2,HISTONE,Histone h2a,Histone H2b,Histone h4,IgG2b,Importin alpha,Importin beta,ING1,IPO9,MEN1,Par6,Pkc(s),RNF20,Rxr,SMARCD1,SMARCD2,SS18,SWI-SNF,TIP60,TXNDC5	22	17	[Cell Cycle, Cellular Assembly and Organization, DNA Replication, Recombination, and Repair]
17	20s proteasome,26s Proteasome,ACLY,Alpha tubulin,ATPase,CHMP5,CHUK,Cyclin E,DNA2,E2f,GOT,HCFC1,Hdac,HDL-cholesterol,HELB,IDE,Insulin,LDLR,MHC CLASS I (family),N-cor,NIPSNAP2,Nr1h,P glycoprotein,p70 S6k,PCYT1A,PRKAA,Rb,SCD,SHISA5,SIRT2,TRIM35,TUBB,Ubiquitin,VBP1,VPS4A	22	17	[Lipid Metabolism, Molecular Transport, Small Molecule Biochemistry]
18	ABHD17C,Arf2,ARMC1,ATXN3,BRSK2,CAPN15,CEMIP,COMMD1,COMMD10,DNAJC6,H2AC7,HNRNPA2B1,HYAL1,IDH3B,KCTD20,LSM12,LSM14B,MAPT,Mbp,MEPCE,MTFR1L,NHSL1,OTUD3,PHACTR2,R3HDM4,RNF220,SART1,SLC6A1,SOCS5,STARD9,TMCO6,TRIM25,UBC,WDR1,Zranb2	17	14	[Cell Morphology, Nervous System Development and Function, Neurological Disease]
19	ANKH,AP1S1,C/EBP,CAMLG,Ctbp,E1,Ephb,Fcer1,FTO,GIT2,growth factor,GUSB,H/K/NRAS,HMG CoA synthase,Ikb,Ikk (family),IL-1R,IRAK,Jnk,MAP3K,Map3k7,myosin-light-chain kinase,NCK,NFAT (complex),Pak,Pias,PIAS3,SAE1,Srebp,TAB2,TCF,VLDL,WIPF1,ZKSCAN3,ZMIZ2	15	13	[Cell Death and Survival, Hematological System Development and Function, Humoral Immune Response]
20	Alpha catenin,APC (complex),Atrial Natriuretic Peptide,Cadherin,CaMKII,cAMP-dependent protein kinase,Cdc2,Cdk,COL6A1,COL6A3,CTDSP1,Cyclin A,Filamin,GDA,Glycogen synthase,Growth hormone,GYS1,Histone H1,JAK1/2,LMO7,LTBP2,MEF2,MHC Class II (complex),MIR124,OSTC,Pde,PDE1B,PDE2A,PI3K (complex),Pka catalytic subunit,PP1 protein complex group,PVALB,RASA3,RNF187,thyroid hormone receptor	15	13	[Connective Tissue Disorders, Developmental Disorder, Hereditary Disorder]
21	ADRB,AMPK,ARFIP1,ARHGAP29,ARL1,BETA TUBULIN,C1q,G protein alpha,G protein alphai,G protein beta gamma,G-protein beta,Gpcr,GTPase,Gαi/o,Gαq,HDL,KCTD18,LDL,LIMS1,LRP1,MYO9A,NADPH oxidase,PLC,Pld,Rab11,Rac,Raf,RHOA,RTL8B,S1PR1,Sapk,Sfk,Sphk,TSPAN31,tubulin	12	11	[Cell-To-Cell Signaling and Interaction, Cellular Assembly and Organization, Cellular Function and Maintenance]
22	ADCY,AGT,AHCYL1,APP,CAP1,COL4A6,CRYM,DEFA6,DUS3L,F2RL1,FGF2,FIBIN,ganglioside GT1,GPR12,GPR4,HTR1E,hydrogen peroxide,Inflammasome (Nalp3, Asc, Casp1),Mmp,MPV17,Na-k-atpase,NDP,Nrgn,OSM,P2RY11,PKIG,Ppp1r12a,Ptma (includes others),REG3A,SH3BGRL3,SLC39A13,Syntaxin,TMEM183A,trypsin,ZNF263	12	11	[Cardiovascular System Development and Function, Cellular Development, Cellular Function and Maintenance]
23	atypical protein kinase C,COL12A1,COL24A1,COLGALT1,collagen,Collagen Alpha1,collagen type i (family),Gef,Hif1,IFN alpha/beta,Integrin,Integrin alpha 5 beta 1,ITPR,JINK1/2,L-type Calcium Channel,Laminin (complex),Ldh (complex),Lfa-1,Mlc,MYL12A,PJA2,Pka,Pkg,PP2A,Ppp2c,PRKAR1A,PTK,PTPase,Rap1,Rar,Sp100,STK24,STRN4,THBS1,Wnt	10	10	[Cancer, Connective Tissue Disorders, Organismal Injury and Abnormalities]
24	Alp,BCL6,chemokine,CXCL12,CYBB,cytokine,HDGF,HSP,Ifn,IFN Beta,Ifn gamma,IFN type 1,Ifnar,Iga,Ige,IGFBP4,IgG,IgG1,IgG2a,Igg3,Igm,IL1,IL12 (complex),IL12 (family),Immunoglobulin,Interferon alpha,MDFIC,PECAM1,Ppbp,SAMHD1,SETD3,STAT5a/b,Tgf beta,Tlr,Tnf (family)	10	10	[Cellular Function and Maintenance, Cellular Movement, Hematological System Development and Function]
25	AOC1,C2orf42,CSF2,Dazap1,DDX49,DSC2,FAM76A,Focal adhesion kinase,FOXP3,GNRH,Gsk3,GUSB,HNF4A,hydrochloric acid,IKK (complex),JKAMP,KLRC4-KLRK1/KLRK1,LAD1,LAX1,LOC102724788/PRODH,Lpa receptor,LTBP2,Mek,NEK7,p85 (pik3r),Pdgfr,PPIP5K2,SCIMP,SLC16A6,Slco1a1,STAT,TEC/BTK/ITK/TXK/BMX,TNF,ZBTB11,Zc3h15	7	8	[Cell-To-Cell Signaling and Interaction, Infectious Diseases, Tissue Development]
