# Supplementary material for: Transcript shortening via alternative polyadenylation promotes gene expression during fracture healing
Source: Bone Res. 2023 Jan 3;11:5. doi: 10.1038/s41413-022-00236-7 (PMC9810729; doi:10.1038/s41413-022-00236-7)
Supplement: Supplementary file 16 — Elbarbary-Table S14 [file 41413_2022_236_MOESM16_ESM.xlsx]

## Sheet: Sheet1
Table S14. The list of primers
(I) 3′ RACE Primers
Universal Adaptor Primer	GGCCACGCGTCGACTAGTACTTTTTTTTTTTTTTTTT
Universal Amplification Reverse Primer	GGCCACGCGTCGACTAGTAC
Col1a1 gene specific forward primer	ACTCCCTCCACCCCAATCTGG
Col1a2 gene specific forward primer	GAATCCTTCCATGTCTTCTATGC
(II) Primers for qPCR quantitation of lAPA isoform
Col1a1 lAPA isoform
Forward primer	GTCTGCCCAGCAAACAAAGG
Reverse primer	TGGGTAGGGAAGTAGACGGG
Col1a2 lAPA isoform
Forward primer	ACCAAGGCTGACACGAACTG
Reverse primer	AAGAGAGAACCTGGGGCAAG
(III) In-Fusion primers
Primers to amplify the lAPA 3′ UTR of Col1a1 (full-length 3′ UTR)
Forward primer	TAATTCTAGTTGTTTGTGAACTCAACCTAAATTAAAAAC
Reverse primer	CTAGCGAGCTCGTTTAAACGGGTCATTTCCACATGCTTTATTCC
Primers to amplify the sAPA 3′ UTR of Col1a1
Forward primer	TAATTCTAGTTGTTTAAACACTCCCTCCACCCCAATCT
Reverse primer	CTAGCGAGCTCGTTTAAACCTTTTTTAAAAAGTTATTTATTTAT
Primers to amplify Col1a1 aUTR
Forward primer	TAATTCTAGTTGTTTAAGCTTGGTCCTCTTGCTTG
Reverse primer	CTAGCGAGCTCGTTTGGGTCATTTCCACATGCTTTATTCC
Primers to delete the SSR from Col1a1 3′ UTR
Forward primer	ACCTTACCCTTTTTAAAAAAGGAAGCTTGGTCC
Reverse primer	TAAAAAGGGTAAGGTTGAATGCACTTTTGG
Primers to amplify the lAPA 3′ UTR of Col1a2
Forward primer	TAATTCTAGTTGTTTGTGAACTCAACCTAAATTAAAAAC
Reverse primer	CTAGCGAGCTCGTTTACTCAATATTTTCTTTTGGAAA
Primers to amplify the sAPA 3′ UTR of Col1a2
Forward primer	TAATTCTAGTTGTTTGTGAACTCAACCTAAATTAAAAACC
Reverse primer	CTAGCGAGCTCGTTTGCGAATGTTCATGGGTTTC
Primers to amplify Col1a2 aUTR
Forward primer	TAATTCTAGTTGTTTACCACTTGTGGCTTCTGACT
Reverse primer	CTAGCGAGCTCGTTTACTCAATATTTTCTTTTGGAAA
Primers to delete the SSR from Col1a2 3′ UTR
Forward primer	GAAAACCCCCCATGAACATTCGCACCACT
Reverse primer	TCATGGGGGGTTTTCTTACAAAGGTTGACA
